# Supplementary material for: Liver transcriptome analysis in gilthead sea bream upon exposure to low temperature
Source: BMC Genomics. 2014 Sep 6;15(1):765. doi: 10.1186/1471-2164-15-765 (PMC4167152; doi:10.1186/1471-2164-15-765)
Supplement: Supplementary file 1 — Additional file 1: Differentially expressed genes found between control and cold-exposed gilthead seabream at 0 h, 6 h, 24 h and 21 d. Probes reported in red were over-expressed in cold-exposed samples. Probes reported in green were under-expressed in cold-exposed samples. Fold change, q-value (%)are also reported. For each significant probes has been reported the annotation considering amino-acid non redundant database (cut off e-value of <1.0E - 10), and Ensembl protein database of Danio rerio, Oryzias latipes, Tetraodon Nigrovidis, Takifugu rubripes and Gasterosteus aculeatus. (XLSX 1009 KB) [file 12864_2014_6443_MOESM1_ESM.xlsx]

## Sheet: Foglio2
0h													6h													24h														21d
Gene ID	Score(d)	Fold Change	q-value(%)	Description nr	Gasterosteus aculeatus descritpion	Takifugu rubripes description	Tetraodon Nigrovidis descritpion	Oryzias latipes description	Danio rerio description				Gene ID	Score(d)	Fold Change	q-value(%)	Description nr	Gasterosteus aculeatus descritpion	Takifugu rubripes description	Tetraodon Nigrovidis descritpion	Oryzias latipes description	Danio rerio description				Gene ID	Score(d)	Fold Change	q-value(%)	Description nr	Gasterosteus aculeatus descritpion	Takifugu rubripes description	Tetraodon Nigrovidis descritpion	Oryzias latipes description	Danio rerio description					Gene ID	Score(d)	Fold Change	q-value(%)	Description nr	Gasterosteus aculeatus descritpion	Takifugu rubripes description	Tetraodon Nigrovidis descritpion	Oryzias latipes description	Danio rerio description
SAPD18958	-9.09059	0.146397	7.11661										SAPD11781	-3.57071	0.0315594	3.232	Diacylglycerol O-acyltransferase 2 EC 2.3.1.20 Diglyceride acyltransferase 2. [Source:Uniprot/SWISSPROTAcc:Q96PD7]									SAPD12797	-2.663	0.0174126	3.87184	No match										SAPD10185	-41.578	0.0125698	0	Homolog of Homo sapiens PREDICTED similar to MGC52970 protein [Source:IPIAcc:IPI00397872]
SAPD24616	-10.2702	0.146851	6.77772	Protein Chibby PKD2 interactor, Golgi and endoplasmic reticulum associated 1 PIGEA-14 Cytosolic leucine-rich protein. [Source:Uniprot/SWISSPROTAcc:Q9Y3M2]									SAPD19184	-7.40332	0.0624313	1.46184	No match									SAPD16598	-2.451	0.0174894	4.41515	No match										SAPD01654	-11.5504	0.0177602	0.268642	Homolog of Paralichthys olivaceus Perforin. [Source:Uniprot/SPTREMBLAcc:Q7ZZH8]
SAPD19570	-8.07661	0.187516	8.02899										SAPD10936	-8.75743	0.0766356	1.29025	No match									SAPD09533	-10.6832	0.0233822	0.745505	Homolog of Homo sapiens Plasma kallikrein precursor [Source:IPIAcc:IPI00008558]										SAPD06997	-5.5854	0.0268217	0.350587	hypothetical protein LOC100007164 [Source:RefSeq_peptideAcc:NP_001076456]
SAPD23469	-9.94148	0.194479	7.11661	FABP6. Gastrotropin GT Ileal lipid-binding protein ILBP Intestinal 15 kDa protein I-15P Intestinal bile acid-binding protein I-BABP. [Source:Uniprot/SWISSPROTAcc:P51161]	Gastrotropin (GT)(Fatty acid-binding protein 6)(Ileal lipid-binding protein)(ILBP)(Intestinal 15 kDa protein)(I-15P)(Intestinal bile acid-binding protein)(I-BABP) [Source:UniProtKB/Swiss-Prot;Acc:P51161]	Gastrotropin (GT)(Fatty acid-binding protein 6)(Ileal lipid-binding protein)(ILBP)(Intestinal 15 kDa protein)(I-15P)(Intestinal bile acid-binding protein)(I-BABP) [Source:UniProtKB/Swiss-Prot;Acc:P51161]	Gastrotropin (GT)(Fatty acid-binding protein 6)(Ileal lipid-binding protein)(ILBP)(Intestinal 15 kDa protein)(I-15P)(Intestinal bile acid-binding protein)(I-BABP) [Source:UniProtKB/Swiss-Prot;Acc:P51161]	Gastrotropin (GT)(Fatty acid-binding protein 6)(Ileal lipid-binding protein)(ILBP)(Intestinal 15 kDa protein)(I-15P)(Intestinal bile acid-binding protein)(I-BABP) [Source:UniProtKB/Swiss-Prot;Acc:P51161]	fatty acid binding protein 1b [Source:RefSeq peptide;Acc:NP_001019822]				SAPD23370	-17.4968	0.0819134	0	Lymphatic vessel endothelial hyaluronic acid receptor 1 precursor LYVE-1 Cell surface retention sequence-binding protein 1 CRSBP-1 Hyaluronic acid receptor Extracellular link domain-containing protein 1. [Source:Uniprot/SWISSPROTAcc:Q9Y5Y7]					LOC560618 protein Fragment [Source:UniProtKB/TrEMBL;Acc:B2GTW7]				SAPD24054	-4.72099	0.0341748	1.29639	No match										SAPD19013	-26.0786	0.0297554	0	Homolog of Paralichthys olivaceus Perforin. [Source:Uniprot/SPTREMBLAcc:Q7ZZH8]
SAPD06257	-7.43668	0.206527	8.02899										SAPD13050	-7.19363	0.0873447	1.46184	No match									SAPD12812	-3.18631	0.0415159	2.68659	No match										SAPD07804	-2.88746	0.0359425	1.18404	No match
SAPD05546	-7.4639	0.208683	8.02899	Homolog of Gallus gallus Neural cell adhesion molecule 1, 180 kDa isoform precursor N-CAM 180. [Source:Uniprot/SWISSPROTAcc:P13590]									SAPD06865	-13.8214	0.108107	0	Nuclear receptor 0B2 Orphan nuclear receptor SHP Small heterodimer partner. [Source:Uniprot/SWISSPROTAcc:Q15466]									SAPD16155	-4.02727	0.0431942	1.57494	Nucleoporin NUP53 Nuclear pore complex protein Nup53 Nucleoporin Nup35 35 kDa nucleoporin Mitotic phosphoprotein 44 MP-44. [Source:Uniprot/SWISSPROTAcc:Q8NFH5]										SAPD22233	-8.63212	0.0384515	0.268642	Nicotinamide mononucleotide adenylyltransferase 3 EC 2.7.7.1 NMN adenylyltransferase 3. [Source:Uniprot/SWISSPROTAcc:Q96T66]	Nicotinamide mononucleotide adenylyltransferase 3 (NMN adenylyltransferase 3)(Pyridine nucleotide adenylyltransferase 3)(PNAT-3)(EC 2.7.7.1)(Nicotinate-nucleotide adenylyltransferase 3)(NaMN adenylyltransferase 3)(EC 2.7.7.18) [Source:UniProtKB/Swiss-Prot;Acc:Q96T66]			Retinol-binding protein 2 (Cellular retinol-binding protein II)(CRBP-II) [Source:UniProtKB/Swiss-Prot;Acc:P50120]
SAPD17844	-10.5849	0.213862	4.83392	PREDICTED: similar to conserved hypothetical protein, partial [Danio rerio]									SAPD04258	-5.98645	0.110885	1.64621	Hypothetical protein Fragment. [Source:Uniprot/SPTREMBLAcc:Q08CF9]									SAPD18652	-16.4213	0.0474062	0	No match	Golgin subfamily A member 4 (Trans-Golgi p230)(256 kDa golgin)(Golgin-245)(Protein 72.1) [Source:UniProtKB/Swiss-Prot;Acc:Q13439]	Golgin subfamily A member 4 (Trans-Golgi p230)(256 kDa golgin)(Golgin-245)(Protein 72.1) [Source:UniProtKB/Swiss-Prot;Acc:Q13439]	Golgin subfamily A member 4 (Trans-Golgi p230)(256 kDa golgin)(Golgin-245)(Protein 72.1) [Source:UniProtKB/Swiss-Prot;Acc:Q13439]	Golgin subfamily A member 4 (Trans-Golgi p230)(256 kDa golgin)(Golgin-245)(Protein 72.1) [Source:UniProtKB/Swiss-Prot;Acc:Q13439]						SAPD05225	-6.1323	0.0451535	0.348558	No match
SAPD13755	-9.26648	0.21396	7.11661										SAPD21357	-3.96048	0.112344	2.98104	No match									SAPD06865	-6.98568	0.0519011	1.03712	Nuclear receptor 0B2 Orphan nuclear receptor SHP Small heterodimer partner. [Source:Uniprot/SWISSPROTAcc:Q15466]										SAPD19592	-2.85265	0.0501104	1.18404	No match	Zinc finger FYVE domain-containing protein 21 [Source:UniProtKB/Swiss-Prot;Acc:Q9BQ24]
SAPD14252	-9.44195	0.232771	7.11661										SAPD18652	-3.53027	0.117766	3.232	No match	Golgin subfamily A member 4 (Trans-Golgi p230)(256 kDa golgin)(Golgin-245)(Protein 72.1) [Source:UniProtKB/Swiss-Prot;Acc:Q13439]	Golgin subfamily A member 4 (Trans-Golgi p230)(256 kDa golgin)(Golgin-245)(Protein 72.1) [Source:UniProtKB/Swiss-Prot;Acc:Q13439]	Golgin subfamily A member 4 (Trans-Golgi p230)(256 kDa golgin)(Golgin-245)(Protein 72.1) [Source:UniProtKB/Swiss-Prot;Acc:Q13439]	Golgin subfamily A member 4 (Trans-Golgi p230)(256 kDa golgin)(Golgin-245)(Protein 72.1) [Source:UniProtKB/Swiss-Prot;Acc:Q13439]					SAPD14846	-2.92816	0.0525128	3.36169	No match										SAPD16187	-6.437	0.0503471	0.31618	No match
SAPD06997	-10.6103	0.251789	4.83392	hypothetical protein LOC100007164 [Source:RefSeq_peptideAcc:NP_001076456]									SAPD11513	-8.45448	0.117959	1.29025	No match									SAPD13573	-21.8436	0.0559474	0	Homolog of Homo sapiens N2B-Titin Isoform. [Source:Uniprot/SPTREMBLAcc:Q8WZB3]		titin isoform novex-3 [Source:RefSeq peptide;Acc:NP_596870]								SAPD13735	-4.42838	0.0507538	0.563983	No match
SAPD10337	-9.16966	0.260114	7.11661										SAPD24068	-9.28487	0.127973	1.29025	No match									SAPD06934	-5.60537	0.0615506	1.03712	No match				Ubiquitin-conjugating enzyme E2 U (EC 6.3.2.19)(Ubiquitin-protein ligase U)(Ubiquitin carrier protein U) [Source:UniProtKB/Swiss-Prot;Acc:Q5VVX9]						SAPD22572	-17.0473	0.0508589	0.268642	PREDICTED: similar to ovulatory protein-2 [Danio rerio]		WAP four-disulfide core domain protein 2 Precursor (Major epididymis-specific protein E4)(Epididymal secretory protein E4)(Putative protease inhibitor WAP5) [Source:UniProtKB/Swiss-Prot;Acc:Q14508]
SAPD06131	-8.16895	0.264521	8.02899	Homolog of Gallus gallus Endothelin converting enzyme-1. [Source:Uniprot/SPTREMBLAcc:Q9DGN6]									SAPD19592	-4.32972	0.129667	2.39097	No match	Zinc finger FYVE domain-containing protein 21 [Source:UniProtKB/Swiss-Prot;Acc:Q9BQ24]								SAPD10936	-8.53964	0.0631103	0.975104	No match										SAPD08071	-5.00721	0.0552887	0.463683	No match
SAPD04109	-14.5664	0.264798	0										SAPD18992	-4.19975	0.134668	2.65482	No match									SAPD19184	-4.1096	0.0631901	1.57494	No match										SAPD05598	-7.53799	0.0557418	0.268642	No match
SAPD25704	-35.4047	0.26554	0	Alpha-1,3-mannosyl-glycoprotein 2-beta-N-acetylglucosaminyltransferase EC 2.4.1.101 N-glycosyl-oligosaccharide-glycoprotein N- acetylglucosaminyltransferase I GNT-I GlcNAc-T I. [Source:Uniprot/SWISSPROTAcc:P26572]	Alpha-1,3-mannosyl-glycoprotein 2-beta-N-acetylglucosaminyltransferase (EC 2.4.1.101)(N-glycosyl-oligosaccharide-glycoprotein N-acetylglucosaminyltransferase I)(GlcNAc-T I)(GNT-I) [Source:UniProtKB/Swiss-Prot;Acc:P26572]	valyl-tRNA synthetase 2, mitochondrial (putative) (VARS2), nuclear gene encoding mitochondrial protein, mRNA [Source:RefSeq DNA;Acc:NM_020442]	Alpha-1,3-mannosyl-glycoprotein 2-beta-N-acetylglucosaminyltransferase (EC 2.4.1.101)(N-glycosyl-oligosaccharide-glycoprotein N-acetylglucosaminyltransferase I)(GlcNAc-T I)(GNT-I) [Source:UniProtKB/Swiss-Prot;Acc:P26572]	Alpha-1,3-mannosyl-glycoprotein 2-beta-N-acetylglucosaminyltransferase (EC 2.4.1.101)(N-glycosyl-oligosaccharide-glycoprotein N-acetylglucosaminyltransferase I)(GlcNAc-T I)(GNT-I) [Source:UniProtKB/Swiss-Prot;Acc:P26572]	mannoside acetylglucosaminyltransferase 1 [Source:RefSeq peptide;Acc:NP_001073440]				SAPD03854	-3.10383	0.136619	4.07372	No match									SAPD19158	-3.13534	0.0635737	2.98719	No match										SAPD10494	-10.546	0.0616982	0.268642	No match
SAPD14953	-7.97122	0.269217	8.02899										SAPD12059	-6.80506	0.137354	1.46184	hypothetical protein LOC553735 [Source:RefSeq_peptideAcc:NP_001018542]									SAPD13755	-3.06052	0.0651963	2.98719	No match										SAPD03828	-2.08433	0.066382	3.84684	No match
SAPD12886	-6.97658	0.272823	8.02899	Homolog of Gallus gallus Cytochrome P450. [Source:Uniprot/SPTREMBLAcc:Q9PU44]									SAPD23469	-24.681	0.140055	0	FABP6. Gastrotropin GT Ileal lipid-binding protein ILBP Intestinal 15 kDa protein I-15P Intestinal bile acid-binding protein I-BABP. [Source:Uniprot/SWISSPROTAcc:P51161]	Gastrotropin (GT)(Fatty acid-binding protein 6)(Ileal lipid-binding protein)(ILBP)(Intestinal 15 kDa protein)(I-15P)(Intestinal bile acid-binding protein)(I-BABP) [Source:UniProtKB/Swiss-Prot;Acc:P51161]	Gastrotropin (GT)(Fatty acid-binding protein 6)(Ileal lipid-binding protein)(ILBP)(Intestinal 15 kDa protein)(I-15P)(Intestinal bile acid-binding protein)(I-BABP) [Source:UniProtKB/Swiss-Prot;Acc:P51161]	Gastrotropin (GT)(Fatty acid-binding protein 6)(Ileal lipid-binding protein)(ILBP)(Intestinal 15 kDa protein)(I-15P)(Intestinal bile acid-binding protein)(I-BABP) [Source:UniProtKB/Swiss-Prot;Acc:P51161]	Gastrotropin (GT)(Fatty acid-binding protein 6)(Ileal lipid-binding protein)(ILBP)(Intestinal 15 kDa protein)(I-15P)(Intestinal bile acid-binding protein)(I-BABP) [Source:UniProtKB/Swiss-Prot;Acc:P51161]	fatty acid binding protein 1b [Source:RefSeq peptide;Acc:NP_001019822]				SAPD07147	-21.0051	0.0679718	0	No match										SAPD24054	-22.1095	0.0679683	0	No match
SAPD05025	-6.72124	0.276718	8.02899										SAPD09450	-6.0649	0.143434	1.64621	Homolog of Homo sapiens Splice Isoform 1 of Tripartite motif protein 35 [Source:IPIAcc:IPI00012331]									SAPD05185	-4.63528	0.0693985	1.29639	Guanine nucleotide exchange factor DBS DBLs big sister MCF2- transforming sequence-like protein Fragment. [Source:Uniprot/SWISSPROTAcc:O15068]					Novel protein similar to vertebrate MCF.2 cell line derived transforming sequence-like (MCF2L) Fragment [Source:UniProtKB/TrEMBL;Acc:B8A4Q6]					SAPD24020	-15.2445	0.0740776	0.268642	No match
SAPD04572	-9.89343	0.281876	7.11661	Homolog of Homo sapiens Splice Isoform B of DnaJ homolog subfamily B member 6 [Source:IPIAcc:IPI00098523]									SAPD19570	-3.68784	0.149124	3.232	No match									SAPD07018	-2.87282	0.0694337	3.36169	Complement C3 precursor [Contains: Complement C3 beta chain Complement C3 alpha chain C3a anaphylatoxin Complement C3b alpha chain Complement C3c alpha chain fragment 1 Complement C3dg fragment Complement C3g fragment Complement C3d fragment Com [Source:Uniprot/SWISSPROTAcc:P01024]	Complement C3 Precursor (C3 and PZP-like alpha-2-macroglobulin domain-containing protein 1) [Contains Complement C3 beta chain;Complement C3 alpha chain;C3a anaphylatoxin;Complement C3b alpha' chain;Complement C3c alpha' chain fragment 1;Complement C3dg fragment;Complement C3g fragment;Complement C3d fragment;Complement C3f fragment;Complement C3c alpha' chain fragment 2] [Source:UniProtKB/Swiss-…	Complement C3 Precursor (C3 and PZP-like alpha-2-macroglobulin domain-containing protein 1) [Contains Complement C3 beta chain;Complement C3 alpha chain;C3a anaphylatoxin;Complement C3b alpha' chain;Complement C3c alpha' chain fragment 1;Complement C3dg fragment;Complement C3g fragment;Complement C3d fragment;Complement C3f fragment;Complement C3c alpha' chain fragment 2] [Source:UniProtKB/Swiss-…	Complement C3 Precursor (C3 and PZP-like alpha-2-macroglobulin domain-containing protein 1) [Contains Complement C3 beta chain;Complement C3 alpha chain;C3a anaphylatoxin;Complement C3b alpha' chain;Complement C3c alpha' chain fragment 1;Complement C3dg fragment;Complement C3g fragment;Complement C3d fragment;Complement C3f fragment;Complement C3c alpha' chain fragment 2] [Source:UniProtKB/Swiss-…	Complement C3 Precursor (C3 and PZP-like alpha-2-macroglobulin domain-containing protein 1) [Contains Complement C3 beta chain;Complement C3 alpha chain;C3a anaphylatoxin;Complement C3b alpha' chain;Complement C3c alpha' chain fragment 1;Complement C3dg fragment;Complement C3g fragment;Complement C3d fragment;Complement C3f fragment;Complement C3c alpha' chain fragment 2] [Source:UniProtKB/Swiss-…						SAPD07501	-12.789	0.0761406	0.268642	No match
SAPD08098	-12.8577	0.285212	4.7444										SAPD20901	-27.4178	0.155103	0	5-nucleotidase domain-containing protein 4 Fragment. [Source:Uniprot/SPTREMBLAcc:Q86YG4]		5'-nucleotidase domain-containing protein 4 [Source:UniProtKB/Swiss-Prot;Acc:Q86YG4]	5'-nucleotidase domain-containing protein 4 [Source:UniProtKB/Swiss-Prot;Acc:Q86YG4]	5'-nucleotidase domain-containing protein 4 [Source:UniProtKB/Swiss-Prot;Acc:Q86YG4]					SAPD17517	-6.4516	0.0709632	1.03712	No match										SAPD24731	-5.14124	0.0763906	0.420976	MIP1alpha
SAPD06096	-6.82264	0.291407	8.02899	HemK methyltransferase family member 1 EC 2.1.1.- M.HsaHemKP. [Source:Uniprot/SWISSPROTAcc:Q9Y5R4]	HemK methyltransferase family member 1 (EC 2.1.1.-)(M.HsaHemKP) [Source:UniProtKB/Swiss-Prot;Acc:Q9Y5R4]	HemK methyltransferase family member 1 (EC 2.1.1.-)(M.HsaHemKP) [Source:UniProtKB/Swiss-Prot;Acc:Q9Y5R4]	HemK methyltransferase family member 1 (EC 2.1.1.-)(M.HsaHemKP) [Source:UniProtKB/Swiss-Prot;Acc:Q9Y5R4]	HemK methyltransferase family member 1 (EC 2.1.1.-)(M.HsaHemKP) [Source:UniProtKB/Swiss-Prot;Acc:Q9Y5R4]	HemK methyltransferase family member 1 [Source:RefSeq peptide;Acc:NP_001107891]				SAPD18543	-3.87568	0.15663	2.98104	Homolog of Homo sapiens Splice Isoform 1 of Mortality factor 4-like protein 1 [Source:IPIAcc:IPI00409675]				Mortality factor 4-like protein 1 (MORF-related gene 15 protein)(Transcription factor-like protein MRG15)(MSL3-1 protein) [Source:UniProtKB/Swiss-Prot;Acc:Q9UBU8]					SAPD19570	-21.1798	0.0711296	0	No match										SAPD00646	-6.42455	0.0784729	0.31618	No match
SAPD17823	-11.3764	0.304408	4.7444	CD82 antigen [Source:RefSeq_peptideAcc:NP_997828]	CD82 antigen (Inducible membrane protein R2)(C33 antigen)(IA4)(Metastasis suppressor Kangai-1)(Suppressor of tumorigenicity protein 6)(Tetraspanin-27)(Tspan-27)(CD82 antigen) [Source:UniProtKB/Swiss-Prot;Acc:P27701]	CD82 antigen (Inducible membrane protein R2)(C33 antigen)(IA4)(Metastasis suppressor Kangai-1)(Suppressor of tumorigenicity protein 6)(Tetraspanin-27)(Tspan-27)(CD82 antigen) [Source:UniProtKB/Swiss-Prot;Acc:P27701]	CD82 antigen (Inducible membrane protein R2)(C33 antigen)(IA4)(Metastasis suppressor Kangai-1)(Suppressor of tumorigenicity protein 6)(Tetraspanin-27)(Tspan-27)(CD82 antigen) [Source:UniProtKB/Swiss-Prot;Acc:P27701]	CD82 antigen (Inducible membrane protein R2)(C33 antigen)(IA4)(Metastasis suppressor Kangai-1)(Suppressor of tumorigenicity protein 6)(Tetraspanin-27)(Tspan-27)(CD82 antigen) [Source:UniProtKB/Swiss-Prot;Acc:P27701]	CD82 antigen [Source:RefSeq peptide;Acc:NP_997826]				SAPD09800	-12.4812	0.156854	0.641215	52 kDa repressor of the inhibitor of the protein kinase p58IPK- interacting protein 58 kDa interferon-induced protein kinase- interacting protein P52rIPK Death-associated protein 4 THAP domain-containing protein 0. [Source:Uniprot/SWISSPROTAcc:O43422]									SAPD10185	-5.17281	0.0740877	1.04475	Homolog of Homo sapiens PREDICTED similar to MGC52970 protein [Source:IPIAcc:IPI00397872]										SAPD03928	-9.90356	0.0838471	0.268642	No match
SAPD14224	-12.7663	0.305214	4.7444										SAPD19599	-2.9599	0.158025	4.07372	GRAM domain containing 2 [Source:RefSeq_peptideAcc:NP_001012660]									SAPD11781	-4.20177	0.0788397	1.57494	Diacylglycerol O-acyltransferase 2 EC 2.3.1.20 Diglyceride acyltransferase 2. [Source:Uniprot/SWISSPROTAcc:Q96PD7]										SAPD07595	-9.15896	0.0853004	0.268642	No match
SAPD10818	-8.90446	0.309238	7.39032										SAPD24054	-10.0441	0.15979	1.29025	No match									SAPD02045	-5.5647	0.0795202	1.03712	No match										SAPD06096	-15.0613	0.0863197	0.268642	HemK methyltransferase family member 1 EC 2.1.1.- M.HsaHemKP. [Source:Uniprot/SWISSPROTAcc:Q9Y5R4]	HemK methyltransferase family member 1 (EC 2.1.1.-)(M.HsaHemKP) [Source:UniProtKB/Swiss-Prot;Acc:Q9Y5R4]	HemK methyltransferase family member 1 (EC 2.1.1.-)(M.HsaHemKP) [Source:UniProtKB/Swiss-Prot;Acc:Q9Y5R4]	HemK methyltransferase family member 1 (EC 2.1.1.-)(M.HsaHemKP) [Source:UniProtKB/Swiss-Prot;Acc:Q9Y5R4]	HemK methyltransferase family member 1 (EC 2.1.1.-)(M.HsaHemKP) [Source:UniProtKB/Swiss-Prot;Acc:Q9Y5R4]	HemK methyltransferase family member 1 [Source:RefSeq peptide;Acc:NP_001107891]
SAPD08114	-8.50668	0.312032	8.02899	gamma-glutamyl hydrolase conjugase, folylpolygammaglutamyl hydrolase [Source:RefSeq_peptideAcc:NP_998487]									SAPD13400	-2.90838	0.161261	4.79772	ATPase family, AAA domain containing 4 [Source:RefSeq_peptideAcc:NP_077296]	Protein ATAD4 [Source:UniProtKB/Swiss-Prot;Acc:Q9BU68]	Protein ATAD4 [Source:UniProtKB/Swiss-Prot;Acc:Q9BU68]							SAPD01822	-6.16175	0.082755	1.03712	No match										SAPD22858	-6.56346	0.0903042	0.31618	No match
SAPD12353	-9.79993	0.313984	7.11661										SAPD24616	-22.5275	0.162894	0	Protein Chibby PKD2 interactor, Golgi and endoplasmic reticulum associated 1 PIGEA-14 Cytosolic leucine-rich protein. [Source:Uniprot/SWISSPROTAcc:Q9Y3M2]									SAPD11231	-3.81477	0.0854335	1.86927	No match										SAPD01822	-4.82691	0.0912851	0.463683	No match
SAPD24218	-14.462	0.314442	0										SAPD18788	-8.63581	0.163705	1.29025	No match									SAPD18736	-16.045	0.0858095	0	No match										SAPD17542	-2.21714	0.0913241	2.95389	No match
SAPD08972	-8.0449	0.320873	8.02899										SAPD10303	-4.85399	0.165527	2.1554	No match									SAPD12053	-5.62731	0.0871285	1.03712	No match										SAPD14696	-2.41338	0.0925681	1.47825	No match
SAPD13921	-6.64892	0.326621	8.02899	CCAAT/enhancer-binding protein gamma C/EBP gamma. [Source:Uniprot/SWISSPROTAcc:P53567]	CCAAT/enhancer-binding protein gamma (C/EBP gamma) [Source:UniProtKB/Swiss-Prot;Acc:P53567]	CCAAT/enhancer-binding protein gamma (C/EBP gamma) [Source:UniProtKB/Swiss-Prot;Acc:P53567]	CCAAT/enhancer-binding protein gamma (C/EBP gamma) [Source:UniProtKB/Swiss-Prot;Acc:P53567]	CCAAT/enhancer-binding protein gamma (C/EBP gamma) [Source:UniProtKB/Swiss-Prot;Acc:P53567]	CCAAT/enhancer binding protein gamma [Source:RefSeq peptide;Acc:NP_571961]				SAPD13286	-13.0444	0.168162	0.400759	No match									SAPD18849	-5.76297	0.0873079	1.03712	ACN9 protein homolog, mitochondrial precursor. [Source:Uniprot/SWISSPROTAcc:Q9NRP4]	Protein ACN9 homolog, mitochondrial Precursor [Source:UniProtKB/Swiss-Prot;Acc:Q9NRP4]	Protein ACN9 homolog, mitochondrial Precursor [Source:UniProtKB/Swiss-Prot;Acc:Q9NRP4]		Protein ACN9 homolog, mitochondrial Precursor [Source:UniProtKB/Swiss-Prot;Acc:Q9NRP4]						SAPD24325	-3.02525	0.0938203	0.96043	Protein phosphatase 2C isoform kappa EC 3.1.3.16 PP2C-kappa Protein phosphatase 1K PP2C-like mitochondrial protein. [Source:Uniprot/SWISSPROTAcc:Q8N3J5]
SAPD07596	-21.7351	0.338394	0										SAPD06958	-8.39514	0.170849	1.29025	No match									SAPD12310	-4.18491	0.0934414	1.57494	metallophosphoesterase 1 precursor [Source:RefSeq_peptideAcc:NP_075563]	Metallophosphoesterase 1 (EC 3.1.-.-) [Source:UniProtKB/Swiss-Prot;Acc:Q53F39]									SAPD12553	-29.8229	0.0945526	0	No match
SAPD19931	-13.9026	0.341978	0	TLC domain containing 1 [Source:RefSeq_peptideAcc:NP_612472]	TLC domain-containing protein 2 [Source:UniProtKB/Swiss-Prot;Acc:A6NGC4]		TLC domain-containing protein 2 [Source:UniProtKB/Swiss-Prot;Acc:A6NGC4]						SAPD05025	-7.68385	0.181262	1.29025	No match									SAPD18992	-12.4071	0.0937163	0.578197	No match										SAPD16376	-7.19089	0.0947396	0.282901	No match
SAPD05581	-7.07096	0.343067	8.02899										SAPD06257	-8.55421	0.182371	1.29025	No match									SAPD22797	-14.9945	0.0948538	0	No match										SAPD05747	-9.72685	0.0964411	0.268642	No match
SAPD11485	-7.49854	0.353842	8.02899										SAPD00352	-9.49896	0.188731	1.29025	Blood group RhCE polypeptide Rhesus C/E antigens Rh30A RhIXB Rh polypeptide 1 RhPI CD240CE antigen. [Source:Uniprot/SWISSPROTAcc:P18577]	Blood group Rh(CE) polypeptide (Rhesus C/E antigens)(Rh30A)(RhIXB)(Rh polypeptide 1)(RhPI)(CD240CE antigen) [Source:UniProtKB/Swiss-Prot;Acc:P18577]	RH30-like protein [Source:RefSeq_peptide;Acc:NP_001027935]	Voltage-gated sodium channel Nav1.4a. [Source:UniProtKB/TrEMBL;Acc:Q2XVR5]						SAPD14224	-7.51496	0.0949401	1.03712	No match										SAPD00017	-4.64584	0.0964466	0.463683	No match
SAPD24054	-7.80273	0.356389	8.02899										SAPD23420	-4.56766	0.188847	2.39097	No match									SAPD14831	-3.06745	0.0959751	2.98719	Homolog of Homo sapiens Splice Isoform 4 of Poly [Source:IPIAcc:IPI00410587]					hypothetical protein LOC664755 [Source:RefSeq peptide;Acc:NP_001035073]					SAPD03585	-3.80204	0.0998368	0.726944	Glyceraldehyde-3-phosphate dehydrogenase EC 1.2.1.12 GAPDH. [Source:Uniprot/SWISSPROTAcc:P04406]		Glyceraldehyde-3-phosphate dehydrogenase (GAPDH)(EC 1.2.1.12) [Source:UniProtKB/Swiss-Prot;Acc:P04406]	Glyceraldehyde-3-phosphate dehydrogenase (GAPDH)(EC 1.2.1.12) [Source:UniProtKB/Swiss-Prot;Acc:P04406]	Glyceraldehyde-3-phosphate dehydrogenase (GAPDH)(EC 1.2.1.12) [Source:UniProtKB/Swiss-Prot;Acc:P04406]
SAPD01082	-9.71919	0.356672	7.11661										SAPD01546	-3.33573	0.19764	3.68523	alanine-glyoxylate aminotransferase 2-like 1 [Source:RefSeq_peptideAcc:NP_112569]	Alanine--glyoxylate aminotransferase 2-like 2 (EC 2.6.1.-) [Source:UniProtKB/Swiss-Prot;Acc:Q8IUZ5]	Alanine--glyoxylate aminotransferase 2-like 1 (EC 2.6.1.-) [Source:UniProtKB/Swiss-Prot;Acc:Q8TBG4]	Alanine--glyoxylate aminotransferase 2-like 1 (EC 2.6.1.-) [Source:UniProtKB/Swiss-Prot;Acc:Q8TBG4]	Alanine--glyoxylate aminotransferase 2-like 1 (EC 2.6.1.-) [Source:UniProtKB/Swiss-Prot;Acc:Q8TBG4]	Alanine--glyoxylate aminotransferase 2-like 1 (EC 2.6.1.-) [Source:UniProtKB/Swiss-Prot;Acc:Q7SY54]				SAPD13816	-9.35017	0.0980573	0.776052	No match										SAPD11861	-13.9586	0.0999727	0.268642	No match
SAPD19298	-11.8743	0.363376	4.7444										SAPD21945	-10.3859	0.198197	1.29025	No match									SAPD07614	-4.21126	0.0985777	1.57494	Diablo homolog, mitochondrial precursor Second mitochondria-derived activator of caspase Smac protein Direct IAP-binding protein with low pI. [Source:Uniprot/SWISSPROTAcc:Q9NR28]		Diablo homolog, mitochondrial Precursor (Second mitochondria-derived activator of caspase)(Smac protein)(Direct IAP-binding protein with low pI) [Source:UniProtKB/Swiss-Prot;Acc:Q9NR28]								SAPD13115	-3.44409	0.100678	0.803891	Transcribed locus [Source:UniGeneAcc:Tru.1806]
SAPD06308	-8.7762	0.364373	7.39032										SAPD14137	-4.63457	0.199932	2.1554	No match									SAPD21587	-8.68098	0.0992947	0.812964	No match										SAPD10303	-9.04814	0.101697	0.268642	No match
SAPD10927	-10.8725	0.365988	4.83392										SAPD07562	-5.65076	0.202049	1.67688	No match									SAPD10405	-15.1219	0.10129	0	No match										SAPD01696	-11.0681	0.102456	0.268642	Homolog of Oryzias latipes Alcohol dehydrogenase Class VI. [Source:Uniprot/SPTREMBLAcc:Q6B4J3]	Alcohol dehydrogenase 4 (EC 1.1.1.1)(Alcohol dehydrogenase class II pi chain) [Source:UniProtKB/Swiss-Prot;Acc:P08319]	Alcohol dehydrogenase 4 (EC 1.1.1.1)(Alcohol dehydrogenase class II pi chain) [Source:UniProtKB/Swiss-Prot;Acc:P08319]	Alcohol dehydrogenase 4 (EC 1.1.1.1)(Alcohol dehydrogenase class II pi chain) [Source:UniProtKB/Swiss-Prot;Acc:P08319]	Alcohol dehydrogenase Class VI. [Source:UniProtKB/TrEMBL;Acc:Q6B4J3]	hypothetical protein LOC402939 [Source:RefSeq peptide;Acc:NP_991205]
SAPD05522	-7.85966	0.372191	8.02899										SAPD08098	-11.2633	0.202624	0.641215	No match									SAPD13286	-5.21139	0.101944	1.04475	No match										SAPD07563	-5.97256	0.102599	0.348558	reticulon 3 [Source:RefSeq_peptideAcc:NP_957366]	Reticulon-3 (Neuroendocrine-specific protein-like 2)(NSP-like protein II)(NSPLII) [Source:UniProtKB/Swiss-Prot;Acc:O95197]		Reticulon-3 (Neuroendocrine-specific protein-like 2)(NSP-like protein II)(NSPLII) [Source:UniProtKB/Swiss-Prot;Acc:O95197]
SAPD21372	-7.67199	0.372329	8.02899										SAPD09214	-7.45048	0.20266	1.46184	No match									SAPD16486	-5.66538	0.105699	1.03712	No match										SAPD06563	-11.2248	0.102618	0.268642	No match
SAPD24751	-15.9227	0.372605	0	Dyslexia susceptibility 1 candidate gene 1 protein. [Source:Uniprot/SWISSPROTAcc:Q8WXU2]	GPI mannosyltransferase 3 (EC 2.4.1.-)(GPI mannosyltransferase III)(GPI-MT-III)(Phosphatidylinositol-glycan biosynthesis class B protein)(PIG-B) [Source:UniProtKB/Swiss-Prot;Acc:Q92521]		GPI mannosyltransferase 3 (EC 2.4.1.-)(GPI mannosyltransferase III)(GPI-MT-III)(Phosphatidylinositol-glycan biosynthesis class B protein)(PIG-B) [Source:UniProtKB/Swiss-Prot;Acc:Q92521]	GPI mannosyltransferase 3 (EC 2.4.1.-)(GPI mannosyltransferase III)(GPI-MT-III)(Phosphatidylinositol-glycan biosynthesis class B protein)(PIG-B) [Source:UniProtKB/Swiss-Prot;Acc:Q92521]					SAPD04892	-4.30123	0.203168	2.65482	similar to unnamed protein product [Tetraodon nigroviridis]									SAPD12951	-2.30306	0.107334	5.04817	No match										SAPD14116	-5.33393	0.103105	0.420976	No match
SAPD09450	-8.5089	0.3799	8.02899	Homolog of Homo sapiens Splice Isoform 1 of Tripartite motif protein 35 [Source:IPIAcc:IPI00012331]									SAPD10818	-34.5618	0.205569	0	No match									SAPD10927	-14.1282	0.107894	0.578197	No match										SAPD01489	-2.45258	0.104336	1.47825	N-acetylated-alpha-linked acidic dipeptidase-like protein EC 3.4.17.21 NAALADase L Ileal dipeptidylpeptidase 100 kDa ileum brush border membrane protein I100. [Source:Uniprot/SWISSPROTAcc:Q9UQQ1]	N-acetylated-alpha-linked acidic dipeptidase-like protein (NAALADase L)(EC 3.4.17.21)(Ileal dipeptidylpeptidase)(100 kDa ileum brush border membrane protein)(I100) [Source:UniProtKB/Swiss-Prot;Acc:Q9UQQ1]	N-acetylated-alpha-linked acidic dipeptidase-like protein (NAALADase L)(EC 3.4.17.21)(Ileal dipeptidylpeptidase)(100 kDa ileum brush border membrane protein)(I100) [Source:UniProtKB/Swiss-Prot;Acc:Q9UQQ1]	N-acetylated-alpha-linked acidic dipeptidase-like protein (NAALADase L)(EC 3.4.17.21)(Ileal dipeptidylpeptidase)(100 kDa ileum brush border membrane protein)(I100) [Source:UniProtKB/Swiss-Prot;Acc:Q9UQQ1]	N-acetylated-alpha-linked acidic dipeptidase-like protein (NAALADase L)(EC 3.4.17.21)(Ileal dipeptidylpeptidase)(100 kDa ileum brush border membrane protein)(I100) [Source:UniProtKB/Swiss-Prot;Acc:Q9UQQ1]	N-acetylated alpha-linked acidic dipeptidase-like 1 [Source:RefSeq peptide;Acc:NP_001091660]
SAPD14717	-11.1947	0.381431	4.7444										SAPD24159	-5.22143	0.205592	1.8606	Transcription termination factor, mitochondrial precursor mTERF Mitochondrial transcription termination factor 1. [Source:Uniprot/SWISSPROTAcc:Q99551]		Transcription termination factor, mitochondrial Precursor (Mitochondrial transcription termination factor 1)(mTERF) [Source:UniProtKB/Swiss-Prot;Acc:Q99551]							SAPD17844	-7.05493	0.109542	1.03712	PREDICTED: similar to conserved hypothetical protein, partial [Danio rerio]										SAPD17209	-2.15366	0.105826	2.95389	No match
SAPD23037	-9.4706	0.382394	7.11661										SAPD13755	-12.2822	0.213049	0.641215	No match									SAPD24616	-5.59033	0.111302	1.03712	Protein Chibby PKD2 interactor, Golgi and endoplasmic reticulum associated 1 PIGEA-14 Cytosolic leucine-rich protein. [Source:Uniprot/SWISSPROTAcc:Q9Y3M2]										SAPD18738	-35.8604	0.107013	0	No match
SAPD06849	-8.41271	0.390473	8.02899										SAPD05377	-2.94057	0.219287	4.07372	No match									SAPD19640	-7.72152	0.115028	0.975104	Cldn10l2 protein Fragment. [Source:Uniprot/SPTREMBLAcc:Q566V7]										SAPD10745	-10.0492	0.109293	0.268642	NOD3 protein [Source:RefSeq_peptideAcc:NP_849172]	Protein NLRC3 (Nucleotide-binding oligomerization domain protein 3)(Caterpiller protein 16.2)(CLR16.2)(CARD15-like protein) [Source:UniProtKB/Swiss-Prot;Acc:Q7RTR2]	Protein NLRC3 (Nucleotide-binding oligomerization domain protein 3)(Caterpiller protein 16.2)(CLR16.2)(CARD15-like protein) [Source:UniProtKB/Swiss-Prot;Acc:Q7RTR2]	Protein NLRC3 (Nucleotide-binding oligomerization domain protein 3)(Caterpiller protein 16.2)(CLR16.2)(CARD15-like protein) [Source:UniProtKB/Swiss-Prot;Acc:Q7RTR2]	Protein NLRC3 (Nucleotide-binding oligomerization domain protein 3)(Caterpiller protein 16.2)(CLR16.2)(CARD15-like protein) [Source:UniProtKB/Swiss-Prot;Acc:Q7RTR2]
SAPD01460	-7.08454	0.396055	8.02899										SAPD09921	-5.43509	0.222431	1.81837	No match									SAPD00223	-3.15763	0.119162	2.68659	No match										SAPD14224	-14.743	0.109941	0.268642	No match
SAPD10375	-8.06871	0.396201	8.02899										SAPD13892	-6.98339	0.225813	1.46184	No match									SAPD19483	-16.0909	0.119821	0	Homolog of Homo sapiens Selenoprotein O [Source:IPIAcc:IPI00031666]										SAPD21871	-7.04811	0.110213	0.282901	No match
SAPD25494	-20.2942	0.397045	0										SAPD05973	-2.96028	0.225992	4.07372	No match									SAPD21945	-30.1694	0.119973	0	No match										SAPD07885	-10.5662	0.112501	0.268642	No match
SAPD03937	-8.13202	0.399554	8.02899	Homolog of Oryzias latipes ReO_6 protein. [Source:Uniprot/SPTREMBLAcc:Q8UUM3]									SAPD17930	-3.04497	0.227108	4.07372	No match									SAPD10634	-4.04345	0.121695	1.57494	No match										SAPD01762	-15.4286	0.113763	0.268642	Beta-microseminoprotein precursor Prostate secreted seminal plasma protein Prostate secretory protein PSP94 PSP-94 Seminal plasma beta-inhibin Immunoglobulin-binding factor IGBF PN44. [Source:Uniprot/SWISSPROTAcc:P08118]
SAPD01668	-16.4961	0.401437	0										SAPD18723	-6.75838	0.228641	1.46184	Dihydropyrimidine dehydrogenase [NADP+] precursor EC 1.3.1.2 DPD DHPDHase Dihydrouracil dehydrogenase Dihydrothymine dehydrogenase. [Source:Uniprot/SWISSPROTAcc:Q12882]	Dihydropyrimidine dehydrogenase [NADP+] Precursor (DHPDHase)(DPD)(EC 1.3.1.2)(Dihydrouracil dehydrogenase)(Dihydrothymine dehydrogenase) [Source:UniProtKB/Swiss-Prot;Acc:Q12882]	Dihydropyrimidine dehydrogenase [NADP+] Precursor (DHPDHase)(DPD)(EC 1.3.1.2)(Dihydrouracil dehydrogenase)(Dihydrothymine dehydrogenase) [Source:UniProtKB/Swiss-Prot;Acc:Q12882]	Dihydropyrimidine dehydrogenase [NADP+] Precursor (DHPDHase)(DPD)(EC 1.3.1.2)(Dihydrouracil dehydrogenase)(Dihydrothymine dehydrogenase) [Source:UniProtKB/Swiss-Prot;Acc:Q12882]	Dihydropyrimidine dehydrogenase [NADP+] Precursor (DHPDHase)(DPD)(EC 1.3.1.2)(Dihydrouracil dehydrogenase)(Dihydrothymine dehydrogenase) [Source:UniProtKB/Swiss-Prot;Acc:Q12882]	hypothetical protein LOC768165 [Source:RefSeq peptide;Acc:NP_001070776]				SAPD15943	-4.29086	0.122067	1.46742	3-oxo-5-alpha-steroid 4-dehydrogenase 1 EC 1.3.99.5 Steroid 5- alpha-reductase 1 SR type 1 S5AR. [Source:Uniprot/SWISSPROTAcc:P18405]	3-oxo-5-alpha-steroid 4-dehydrogenase 1 (EC 1.3.99.5)(Steroid 5-alpha-reductase 1)(S5AR)(SR type 1) [Source:UniProtKB/Swiss-Prot;Acc:P18405]	3-oxo-5-alpha-steroid 4-dehydrogenase 1 (EC 1.3.99.5)(Steroid 5-alpha-reductase 1)(S5AR)(SR type 1) [Source:UniProtKB/Swiss-Prot;Acc:P18405]	3-oxo-5-alpha-steroid 4-dehydrogenase 1 (EC 1.3.99.5)(Steroid 5-alpha-reductase 1)(S5AR)(SR type 1) [Source:UniProtKB/Swiss-Prot;Acc:P18405]	3-oxo-5-alpha-steroid 4-dehydrogenase 1 (EC 1.3.99.5)(Steroid 5-alpha-reductase 1)(S5AR)(SR type 1) [Source:UniProtKB/Swiss-Prot;Acc:P18405]	steroid-5-alpha-reductase 1 [Source:RefSeq peptide;Acc:NP_001070121]					SAPD18655	-7.87112	0.114242	0.268642	No match
SAPD24020	-6.65807	0.41278	8.02899										SAPD01010	-4.77969	0.23319	2.1554	Homolog of Brachydanio rerio Sulfotransferase family 1, cytosolic sulfotransferase 3. [Source:Uniprot/SPTREMBLAcc:Q6DHG7]					Cytosolic sulfotransferase 3 (EC 2.8.2.-)(SULT1 ST3) [Source:UniProtKB/Swiss-Prot;Acc:Q7T2V2]				SAPD07804	-2.29119	0.123155	5.04817	No match										SAPD10559	-24.1015	0.115605	0	Cytochrome c oxidase subunit 4 isoform 2, mitochondrial precursor EC 1.9.3.1 Cytochrome c oxidase subunit IV isoform 2 COX IV-2. [Source:Uniprot/SWISSPROTAcc:Q96KJ9]	Cytochrome c oxidase subunit 4 isoform 2, mitochondrial Precursor (Cytochrome c oxidase subunit IV isoform 2)(COX IV-2) [Source:UniProtKB/Swiss-Prot;Acc:Q96KJ9]			Cytochrome c oxidase subunit 4 isoform 2, mitochondrial Precursor (Cytochrome c oxidase subunit IV isoform 2)(COX IV-2) [Source:UniProtKB/Swiss-Prot;Acc:Q96KJ9]	hypothetical protein LOC393776 [Source:RefSeq peptide;Acc:NP_957097]
SAPD17174	-14.2287	0.41323	0										SAPD20734	-4.21331	0.233603	2.65482	No match									SAPD24159	-5.34563	0.123296	1.03712	Transcription termination factor, mitochondrial precursor mTERF Mitochondrial transcription termination factor 1. [Source:Uniprot/SWISSPROTAcc:Q99551]		Transcription termination factor, mitochondrial Precursor (Mitochondrial transcription termination factor 1)(mTERF) [Source:UniProtKB/Swiss-Prot;Acc:Q99551]								SAPD20440	-3.40134	0.116045	0.803891	patatin-like phospholipase domain containing 2 [Source:RefSeq_peptideAcc:NP_065109]	Patatin-like phospholipase domain-containing protein 2 (EC 3.1.1.3)(Adipose triglyceride lipase)(Desnutrin)(Transport-secretion protein 2)(TTS2)(TTS2.2)(Calcium-independent phospholipase A2)(IPLA2-zeta)(Pigment epithelium-derived factor) [Source:UniProtKB/Swiss-Prot;Acc:Q96AD5]	Patatin-like phospholipase domain-containing protein 2 (EC 3.1.1.3)(Adipose triglyceride lipase)(Desnutrin)(Transport-secretion protein 2)(TTS2)(TTS2.2)(Calcium-independent phospholipase A2)(IPLA2-zeta)(Pigment epithelium-derived factor) [Source:UniProtKB/Swiss-Prot;Acc:Q96AD5]	Patatin-like phospholipase domain-containing protein 2 (EC 3.1.1.3)(Adipose triglyceride lipase)(Desnutrin)(Transport-secretion protein 2)(TTS2)(TTS2.2)(Calcium-independent phospholipase A2)(IPLA2-zeta)(Pigment epithelium-derived factor) [Source:UniProtKB/Swiss-Prot;Acc:Q96AD5]	Patatin-like phospholipase domain-containing protein 2 (EC 3.1.1.3)(Adipose triglyceride lipase)(Desnutrin)(Transport-secretion protein 2)(TTS2)(TTS2.2)(Calcium-independent phospholipase A2)(IPLA2-zeta)(Pigment epithelium-derived factor) [Source:UniProtKB/Swiss-Prot;Acc:Q96AD5]
SAPD23676	-12.7483	0.415449	4.7444	Mitochondrial ribosomal protein 63 bMRP63. [Source:Uniprot/SWISSPROTAcc:Q9BQC6]	Ribosomal protein 63, mitochondrial (hMRP63) [Source:UniProtKB/Swiss-Prot;Acc:Q9BQC6]	Ribosomal protein 63, mitochondrial (hMRP63) [Source:UniProtKB/Swiss-Prot;Acc:Q9BQC6]			Ribosomal protein 63, mitochondrial [Source:UniProtKB/Swiss-Prot;Acc:Q6PBR7]				SAPD22235	-4.32049	0.234474	2.39097	Cyclin-G2. [Source:Uniprot/SWISSPROTAcc:Q16589]	Cyclin-G2 [Source:UniProtKB/Swiss-Prot;Acc:Q16589]	Cyclin-G2 [Source:UniProtKB/Swiss-Prot;Acc:Q16589]	Cyclin-G2 [Source:UniProtKB/Swiss-Prot;Acc:Q16589]	Cyclin-G2 [Source:UniProtKB/Swiss-Prot;Acc:Q16589]					SAPD19599	-12.1623	0.124328	0.578197	GRAM domain containing 2 [Source:RefSeq_peptideAcc:NP_001012660]										SAPD01813	-4.89478	0.116353	0.463683	warm-temperature-acclimation-related-65kDa- protein [Source:RefSeq_peptideAcc:NP_001027856]		warm-temperature-acclimation-related-65kDa- protein [Source:RefSeq_peptide;Acc:NP_001027856]	Hemopexin Precursor (Beta-1B-glycoprotein) [Source:UniProtKB/Swiss-Prot;Acc:P02790]	Warm-temperature-acclimation-related-65 kDa-protein. [Source:UniProtKB/TrEMBL;Acc:Q8JIP9]	hemopexin [Source:RefSeq peptide;Acc:NP_001104617]
SAPD14604	-8.60327	0.419211	8.02899										SAPD05049	-5.82245	0.237453	1.67688	No match									SAPD05808	-5.27241	0.12548	1.04475	similar to Interferon-induced transmembrane protein 3 Interferon-inducible protein 1-8U LOC650205, mRNA [Source:RefSeq_dnaAcc:XR_018421]										SAPD22582	-8.54903	0.117619	0.268642	No match
SAPD24563	-6.88256	0.419429	8.02899										SAPD19691	-20.0061	0.238303	0	Splicing factor, arginine/serine-rich 2 Splicing factor SC35 SC-35 Splicing component, 35 kDa Protein PR264. [Source:Uniprot/SWISSPROTAcc:Q01130]			splicing factor, arginine/serine-rich 2B [Source:RefSeq peptide;Acc:NP_115285]						SAPD07690	-4.95032	0.126837	1.14506	Homolog of Homo sapiens High-affinity choline transporter 1 [Source:IPIAcc:IPI00029180]										SAPD09211	-2.58187	0.117923	1.47825	slow myosin heavy chain 1 [Source:RefSeq_peptideAcc:NP_001018343]					ventricular myosin heavy chain [Source:RefSeq peptide;Acc:NP_001106204]
SAPD20671	-12.5793	0.419496	4.7444										SAPD11231	-8.13507	0.23891	1.29025	No match									SAPD12059	-7.95058	0.12986	0.975104	hypothetical protein LOC553735 [Source:RefSeq_peptideAcc:NP_001018542]										SAPD05200	-3.46168	0.119155	0.803891	No match
SAPD10624	-7.69975	0.419856	8.02899										SAPD06354	-5.68113	0.239226	1.67688	No match									SAPD04627	-2.50735	0.13005	4.41515	No match										SAPD07181	-3.19705	0.119655	0.96043	No match
SAPD26523	-7.3202	0.427448	8.02899										SAPD00929	-4.48907	0.243389	2.39097	Homolog of Homo sapiens Dihydrofolate reductase [Source:IPIAcc:IPI00477264]									SAPD11923	-3.61388	0.131079	2.04403	No match	Dihydroxyacetone phosphate acyltransferase (DHAP-AT)(DAP-AT)(EC 2.3.1.42)(Glycerone-phosphate O-acyltransferase)(Acyl-CoA:dihydroxyacetonephosphateacyltransferase) [Source:UniProtKB/Swiss-Prot;Acc:O15228]									SAPD20749	-15.2317	0.121415	0.268642	2-amino-3-carboxymuconate-6-semialdehyde decarboxylase EC 4.1.1.45. [Source:Uniprot/SWISSPROTAcc:Q8TDX5]	2-amino-3-carboxymuconate-6-semialdehyde decarboxylase (EC 4.1.1.45) [Source:UniProtKB/Swiss-Prot;Acc:Q8TDX5]	2-amino-3-carboxymuconate-6-semialdehyde decarboxylase (EC 4.1.1.45) [Source:UniProtKB/Swiss-Prot;Acc:Q8TDX5]	2-amino-3-carboxymuconate-6-semialdehyde decarboxylase (EC 4.1.1.45) [Source:UniProtKB/Swiss-Prot;Acc:Q8TDX5]	2-amino-3-carboxymuconate-6-semialdehyde decarboxylase (EC 4.1.1.45) [Source:UniProtKB/Swiss-Prot;Acc:Q8TDX5]	aminocarboxymuconate semialdehyde decarboxylase [Source:RefSeq peptide;Acc:NP_001082963]
SAPD12458	-7.46437	0.432504	8.02899										SAPD07895	-5.54567	0.24367	1.81837	Twinfilin-2 Twinfilin-1-like protein A6-related protein hA6RP Protein tyrosine kinase 9-like. [Source:Uniprot/SWISSPROTAcc:Q6IBS0]	WD repeat-containing protein 82 (Swd2) [Source:UniProtKB/Swiss-Prot;Acc:Q6UXN9]	WD repeat-containing protein 82 (Swd2) [Source:UniProtKB/Swiss-Prot;Acc:Q6UXN9]							SAPD13400	-3.44831	0.132437	2.41502	ATPase family, AAA domain containing 4 [Source:RefSeq_peptideAcc:NP_077296]	Protein ATAD4 [Source:UniProtKB/Swiss-Prot;Acc:Q9BU68]	Protein ATAD4 [Source:UniProtKB/Swiss-Prot;Acc:Q9BU68]								SAPD10936	-8.60882	0.123435	0.268642	No match
SAPD25776	-7.26086	0.433357	8.02899										SAPD23316	-4.01262	0.246097	2.98104	No match			DnaJ homolog subfamily C member 4 (Multiple endocrine neoplasia type 1 candidate protein number 18)(DnaJ-like protein HSPF2) [Source:UniProtKB/Swiss-Prot;Acc:Q9NNZ3]						SAPD11568	-7.19733	0.133051	1.03712	No match										SAPD12020	-2.41714	0.123858	1.47825	Homolog of Homo sapiens MGC46496 protein [Source:IPIAcc:IPI00166598]
SAPD01762	-12.8386	0.4364	4.7444	Beta-microseminoprotein precursor Prostate secreted seminal plasma protein Prostate secretory protein PSP94 PSP-94 Seminal plasma beta-inhibin Immunoglobulin-binding factor IGBF PN44. [Source:Uniprot/SWISSPROTAcc:P08118]									SAPD17174	-3.41368	0.247787	3.68523	No match									SAPD09921	-3.54235	0.134331	2.41502	No match										SAPD02072	-2.01178	0.124309	3.84684	Melanoma-associated antigen 6 MAGE-6 antigen MAGE3B. [Source:Uniprot/SWISSPROTAcc:P43360]		Melanoma-associated antigen F1 (MAGE-F1 antigen) [Source:UniProtKB/Swiss-Prot;Acc:Q9HAY2]	Melanoma-associated antigen F1 (MAGE-F1 antigen) [Source:UniProtKB/Swiss-Prot;Acc:Q9HAY2]	Melanoma-associated antigen F1 (MAGE-F1 antigen) [Source:UniProtKB/Swiss-Prot;Acc:Q9HAY2]	necdin-like 2 [Source:RefSeq peptide;Acc:NP_942107]
SAPD13327	-12.2465	0.440006	4.7444										SAPD18849	-6.54901	0.248862	1.64621	ACN9 protein homolog, mitochondrial precursor. [Source:Uniprot/SWISSPROTAcc:Q9NRP4]	Protein ACN9 homolog, mitochondrial Precursor [Source:UniProtKB/Swiss-Prot;Acc:Q9NRP4]	Protein ACN9 homolog, mitochondrial Precursor [Source:UniProtKB/Swiss-Prot;Acc:Q9NRP4]		Protein ACN9 homolog, mitochondrial Precursor [Source:UniProtKB/Swiss-Prot;Acc:Q9NRP4]					SAPD13459	-5.30892	0.134541	1.03712	No match										SAPD12484	-4.74043	0.124719	0.463683	No match
SAPD18990	-16.0541	0.445545	0										SAPD04811	-3.6289	0.250706	3.232	snRNA-activating protein complex subunit 3 SNAPc subunit 3 Small nuclear RNA-activating complex polypeptide 3 snRNA-activating protein complex 50 kDa subunit SNAPc 50 kDa subunit Proximal sequence element-binding transcription factor subunit beta [Source:Uniprot/SWISSPROTAcc:Q92966]		snRNA-activating protein complex subunit 3 (SNAPc subunit 3)(Small nuclear RNA-activating complex polypeptide 3)(snRNA-activating protein complex 50 kDa subunit)(SNAPc 50 kDa subunit)(Proximal sequence element-binding transcription factor subunit beta)(PSE-binding factor subunit beta)(PTF subunit beta) [Source:UniProtKB/Swiss-Prot;Acc:Q92966]	snRNA-activating protein complex subunit 3 (SNAPc subunit 3)(Small nuclear RNA-activating complex polypeptide 3)(snRNA-activating protein complex 50 kDa subunit)(SNAPc 50 kDa subunit)(Proximal sequence element-binding transcription factor subunit beta)(PSE-binding factor subunit beta)(PTF subunit beta) [Source:UniProtKB/Swiss-Prot;Acc:Q92966]	snRNA-activating protein complex subunit 3 (SNAPc subunit 3)(Small nuclear RNA-activating complex polypeptide 3)(snRNA-activating protein complex 50 kDa subunit)(SNAPc 50 kDa subunit)(Proximal sequence element-binding transcription factor subunit beta)(PSE-binding factor subunit beta)(PTF subunit beta) [Source:UniProtKB/Swiss-Prot;Acc:Q92966]	hypothetical protein LOC394090 [Source:RefSeq peptide;Acc:NP_957409]				SAPD09800	-8.18665	0.136043	0.975104	52 kDa repressor of the inhibitor of the protein kinase p58IPK- interacting protein 58 kDa interferon-induced protein kinase- interacting protein P52rIPK Death-associated protein 4 THAP domain-containing protein 0. [Source:Uniprot/SWISSPROTAcc:O43422]										SAPD21403	-12.3734	0.125311	0.268642	Glycine dehydrogenase [decarboxylating], mitochondrial precursor EC 1.4.4.2 Glycine decarboxylase Glycine cleavage system P- protein. [Source:Uniprot/SWISSPROTAcc:P23378]	Glycine dehydrogenase [decarboxylating], mitochondrial Precursor (EC 1.4.4.2)(Glycine decarboxylase)(Glycine cleavage system P-protein) [Source:UniProtKB/Swiss-Prot;Acc:P23378]	Glycine dehydrogenase [decarboxylating], mitochondrial Precursor (EC 1.4.4.2)(Glycine decarboxylase)(Glycine cleavage system P-protein) [Source:UniProtKB/Swiss-Prot;Acc:P23378]	Glycine dehydrogenase [decarboxylating], mitochondrial Precursor (EC 1.4.4.2)(Glycine decarboxylase)(Glycine cleavage system P-protein) [Source:UniProtKB/Swiss-Prot;Acc:P23378]	Glycine dehydrogenase [decarboxylating], mitochondrial Precursor (EC 1.4.4.2)(Glycine decarboxylase)(Glycine cleavage system P-protein) [Source:UniProtKB/Swiss-Prot;Acc:P23378]	glycine dehydrogenase (decarboxylating) [Source:RefSeq peptide;Acc:NP_955848]
SAPD06056	-7.85887	0.446168	8.02899										SAPD08261	-4.57347	0.251037	2.39097	No match									SAPD12883	-12.3493	0.138629	0.578197	Ribonuclease P protein subunit p14 EC 3.1.26.5. [Source:Uniprot/SWISSPROTAcc:O95059]										SAPD23659	-6.67529	0.125363	0.31618	No match
SAPD06354	-11.8132	0.448729	4.7444										SAPD06016	-3.69195	0.251038	3.232	No match									SAPD05602	-3.97867	0.142028	1.86927	No match										SAPD12564	-19.9579	0.12801	0	Annexin A9 Annexin-31 Annexin XXXI Pemphaxin. [Source:Uniprot/SWISSPROTAcc:O76027]	Annexin A9 (Annexin-9)(Annexin-31)(Annexin XXXI)(Pemphaxin) [Source:UniProtKB/Swiss-Prot;Acc:O76027]	Annexin A9 (Annexin-9)(Annexin-31)(Annexin XXXI)(Pemphaxin) [Source:UniProtKB/Swiss-Prot;Acc:O76027]		Annexin A9 (Annexin-9)(Annexin-31)(Annexin XXXI)(Pemphaxin) [Source:UniProtKB/Swiss-Prot;Acc:O76027]
SAPD18584	-8.47346	0.449317	8.02899										SAPD12310	-7.34175	0.252347	1.46184	metallophosphoesterase 1 precursor [Source:RefSeq_peptideAcc:NP_075563]	Metallophosphoesterase 1 (EC 3.1.-.-) [Source:UniProtKB/Swiss-Prot;Acc:Q53F39]								SAPD05745	-5.54839	0.142819	1.03712	Transcription factor Maf Proto-oncogene c-maf. [Source:Uniprot/SWISSPROTAcc:O75444]	Transcription factor Maf (Proto-oncogene c-maf)(C-Maf)(V-maf musculoaponeurotic fibrosarcoma oncogene homolog) [Source:UniProtKB/Swiss-Prot;Acc:O75444]	Transcription factor Maf (Proto-oncogene c-maf)(C-Maf)(V-maf musculoaponeurotic fibrosarcoma oncogene homolog) [Source:UniProtKB/Swiss-Prot;Acc:O75444]	Transcription factor Maf (Proto-oncogene c-maf)(C-Maf)(V-maf musculoaponeurotic fibrosarcoma oncogene homolog) [Source:UniProtKB/Swiss-Prot;Acc:O75444]	Transcription factor Maf (Proto-oncogene c-maf)(C-Maf)(V-maf musculoaponeurotic fibrosarcoma oncogene homolog) [Source:UniProtKB/Swiss-Prot;Acc:O75444]	v-maf musculoaponeurotic fibrosarcoma (avian) oncogene homolog (maf), mRNA [Source:RefSeq DNA;Acc:NM_131844]					SAPD16140	-10.0189	0.129449	0.268642	No match
SAPD21227	-7.1358	0.452692	8.02899	ORM1-like protein 1 Adoplin-1. [Source:Uniprot/SWISSPROTAcc:Q9P0S3]	ORM1-like protein 1 (Adoplin-1) [Source:UniProtKB/Swiss-Prot;Acc:Q9P0S3]	ORM1-like protein 1 (Adoplin-1) [Source:UniProtKB/Swiss-Prot;Acc:Q9P0S3]	ORM1-like protein 1 (Adoplin-1) [Source:UniProtKB/Swiss-Prot;Acc:Q9P0S3]	ORM1-like protein 1 (Adoplin-1) [Source:UniProtKB/Swiss-Prot;Acc:Q9P0S3]	ORM1-like protein 3 [Source:UniProtKB/Swiss-Prot;Acc:Q5XJR6]				SAPD12140	-6.93455	0.252736	1.46184	coiled-coil domain containing 90B [Source:RefSeq_peptideAcc:NP_068597]	Coiled-coil domain-containing protein 90B, mitochondrial Precursor [Source:UniProtKB/Swiss-Prot;Acc:Q9GZT6]			Probable dolichyl pyrophosphate Glc1Man9GlcNAc2 alpha-1,3-glucosyltransferase (EC 2.4.1.-)(Dolichyl-P-Glc:Glc1Man9GlcNAc2-PP-dolichyl glucosyltransferase)(Asparagine-linked glycosylation protein 8) [Source:UniProtKB/Swiss-Prot;Acc:Q9BVK2]					SAPD08261	-7.66044	0.144483	0.975104	No match										SAPD25051	-10.7303	0.129461	0.268642	Complement C3 precursor [Contains: Complement C3 beta chain Complement C3 alpha chain C3a anaphylatoxin Complement C3b alpha chain Complement C3c alpha chain fragment 1 Complement C3dg fragment Complement C3g fragment Complement C3d fragment Com [Source:Uniprot/SWISSPROTAcc:P01024]
SAPD14567	-9.50569	0.455752	7.11661										SAPD06997	-7.1935	0.255295	1.46184	hypothetical protein LOC100007164 [Source:RefSeq_peptideAcc:NP_001076456]									SAPD22558	-4.0132	0.144677	1.86927	No match										SAPD07044	-5.71873	0.129491	0.350587	No match	G-protein coupled estrogen receptor 1 (Membrane estrogen receptor)(mER)(G-protein coupled receptor 30)(Chemokine receptor-like 2)(IL8-related receptor DRY12)(Flow-induced endothelial G-protein coupled receptor 1)(FEG-1)(Lymphocyte-derived G-protein coupled receptor)(LYGPR)(GPCR-BR) [Source:UniProtKB/Swiss-Prot;Acc:Q99527]
SAPD07993	-11.4146	0.455819	4.7444										SAPD07901	-8.50947	0.255627	1.29025	Cytochrome P450 2W1 EC 1.14.14.- CYPIIW1. [Source:Uniprot/SWISSPROTAcc:Q8TAV3]	Cytochrome P450 2W1 (EC 1.14.14.-)(CYPIIW1) [Source:UniProtKB/Swiss-Prot;Acc:Q8TAV3]	Cytochrome P450 2W1 (EC 1.14.14.-)(CYPIIW1) [Source:UniProtKB/Swiss-Prot;Acc:Q8TAV3]		Cytochrome P450 2W1 (EC 1.14.14.-)(CYPIIW1) [Source:UniProtKB/Swiss-Prot;Acc:Q8TAV3]					SAPD06877	-3.9757	0.145	1.86927	No match										SAPD06811	-2.62356	0.129784	1.47825	No match
SAPD14193	-37.0037	0.456863	0										SAPD19483	-4.09371	0.255666	2.65482	Homolog of Homo sapiens Selenoprotein O [Source:IPIAcc:IPI00031666]									SAPD08098	-8.1896	0.14711	0.975104	No match										SAPD20422	-6.61579	0.13109	0.31618	No match
SAPD20568	-9.52522	0.460123	7.11661										SAPD22677	-8.36274	0.258091	1.29025	No match									SAPD04601	-3.92187	0.147694	1.86927	No match										SAPD03896	-8.08301	0.132824	0.268642	Arginase-1 EC 3.5.3.1 Type I arginase Liver-type arginase. [Source:Uniprot/SWISSPROTAcc:P05089]	Arginase-1 (EC 3.5.3.1)(Type I arginase)(Liver-type arginase) [Source:UniProtKB/Swiss-Prot;Acc:P05089]	Arginase-1 (EC 3.5.3.1)(Type I arginase)(Liver-type arginase) [Source:UniProtKB/Swiss-Prot;Acc:P05089]	Arginase-1 (EC 3.5.3.1)(Type I arginase)(Liver-type arginase) [Source:UniProtKB/Swiss-Prot;Acc:P05089]	Arginase-1 (EC 3.5.3.1)(Type I arginase)(Liver-type arginase) [Source:UniProtKB/Swiss-Prot;Acc:P05089]	arginase 1 [Source:RefSeq peptide;Acc:NP_001038662]
SAPD07432	-10.6328	0.46307	4.83392										SAPD19285	-5.67132	0.258466	1.67688	Uncharacterized protein C5orf24. [Source:Uniprot/SPTREMBLAcc:Q7Z6I8]	UPF0461 protein C5orf24 [Source:UniProtKB/Swiss-Prot;Acc:Q7Z6I8]	UPF0461 protein C5orf24 [Source:UniProtKB/Swiss-Prot;Acc:Q7Z6I8]	UPF0461 protein C5orf24 [Source:UniProtKB/Swiss-Prot;Acc:Q7Z6I8]						SAPD03051	-5.87886	0.14822	1.03712	No match										SAPD10428	-2.03909	0.135388	3.84684	No match
SAPD12049	-8.601	0.463786	8.02899										SAPD21996	-7.64348	0.258472	1.46184	No match									SAPD12300	-9.44717	0.149785	0.776052	No match										SAPD05054	-7.06605	0.136152	0.282901	Lymphocyte-specific c-src family protein tyrosine kinase. [Source:Uniprot/SPTREMBLAcc:Q8QGJ9]
SAPD13179	-13.8302	0.464473	0										SAPD14252	-3.85796	0.259942	2.98104	No match									SAPD06958	-15.9739	0.151706	0	No match										SAPD00520	-7.46024	0.137474	0.268642	No match
SAPD19051	-8.19996	0.464588	8.02899										SAPD06053	-4.34622	0.259991	2.39097	similar to cyclin I FLJ16793, mRNA [Source:RefSeq_dnaAcc:NM_001039780]	Septin-8 [Source:UniProtKB/Swiss-Prot;Acc:Q92599]	Cyclin-I2 [Source:UniProtKB/Swiss-Prot;Acc:Q6ZMN8]	Cyclin-I2 [Source:UniProtKB/Swiss-Prot;Acc:Q6ZMN8]	Cyclin-I2 [Source:UniProtKB/Swiss-Prot;Acc:Q6ZMN8]	Cyclin-I2 [Source:UniProtKB/Swiss-Prot;Acc:Q6ZMN8]				SAPD23469	-3.92862	0.152646	1.86927	FABP6. Gastrotropin GT Ileal lipid-binding protein ILBP Intestinal 15 kDa protein I-15P Intestinal bile acid-binding protein I-BABP. [Source:Uniprot/SWISSPROTAcc:P51161]	Gastrotropin (GT)(Fatty acid-binding protein 6)(Ileal lipid-binding protein)(ILBP)(Intestinal 15 kDa protein)(I-15P)(Intestinal bile acid-binding protein)(I-BABP) [Source:UniProtKB/Swiss-Prot;Acc:P51161]	Gastrotropin (GT)(Fatty acid-binding protein 6)(Ileal lipid-binding protein)(ILBP)(Intestinal 15 kDa protein)(I-15P)(Intestinal bile acid-binding protein)(I-BABP) [Source:UniProtKB/Swiss-Prot;Acc:P51161]	Gastrotropin (GT)(Fatty acid-binding protein 6)(Ileal lipid-binding protein)(ILBP)(Intestinal 15 kDa protein)(I-15P)(Intestinal bile acid-binding protein)(I-BABP) [Source:UniProtKB/Swiss-Prot;Acc:P51161]	Gastrotropin (GT)(Fatty acid-binding protein 6)(Ileal lipid-binding protein)(ILBP)(Intestinal 15 kDa protein)(I-15P)(Intestinal bile acid-binding protein)(I-BABP) [Source:UniProtKB/Swiss-Prot;Acc:P51161]	fatty acid binding protein 1b [Source:RefSeq peptide;Acc:NP_001019822]					SAPD02047	-9.56231	0.139766	0.268642	Homolog of Carassius auratus Kainate receptor beta subunit. [Source:Uniprot/SPTREMBLAcc:Q90278]
SAPD00646	-6.84828	0.464718	8.02899										SAPD10041	-3.21805	0.260293	3.68523	Dyslexia susceptibility 1 candidate gene 1 protein. [Source:Uniprot/SWISSPROTAcc:Q8WXU2]	Cell cycle progression protein 1 (Cell cycle progression restoration protein 8) [Source:UniProtKB/Swiss-Prot;Acc:Q9ULG6]	Cell cycle progression protein 1 (Cell cycle progression restoration protein 8) [Source:UniProtKB/Swiss-Prot;Acc:Q9ULG6]	Cell cycle progression protein 1 (Cell cycle progression restoration protein 8) [Source:UniProtKB/Swiss-Prot;Acc:Q9ULG6]						SAPD08375	-3.84228	0.152792	1.86927	No match										SAPD05648	-9.92274	0.140467	0.268642	No match
SAPD04680	-7.9009	0.464867	8.02899										SAPD12632	-4.43688	0.263767	2.39097	Zinc finger protein 576. [Source:Uniprot/SWISSPROTAcc:Q9H609]				Myeloid zinc finger 1 (MZF-1)(Zinc finger protein 42)(Zinc finger and SCAN domain-containing protein 6) [Source:UniProtKB/Swiss-Prot;Acc:P28698]					SAPD09928	-6.06948	0.153451	1.03712	No match										SAPD18627	-12.3627	0.141804	0.268642	No match
SAPD01633	-9.92221	0.47383	7.11661										SAPD11568	-4.97809	0.264155	1.8606	No match									SAPD09091	-4.77521	0.154787	1.14506	No match										SAPD25748	-5.83259	0.142141	0.350587	No match
SAPD07885	-7.81195	0.474582	8.02899										SAPD21819	-4.77205	0.265208	2.1554	hypothetical protein LOC557392 [Source:RefSeq_peptideAcc:NP_001038176]					hypothetical protein LOC562814 [Source:RefSeq peptide;Acc:NP_001082868]				SAPD06828	-4.79401	0.154908	1.14506	Retinol-binding protein II, cellular CRBP-II. [Source:Uniprot/SWISSPROTAcc:P50120]	Retinol-binding protein 2 (Cellular retinol-binding protein II)(CRBP-II) [Source:UniProtKB/Swiss-Prot;Acc:P50120]	Retinol-binding protein 2 (Cellular retinol-binding protein II)(CRBP-II) [Source:UniProtKB/Swiss-Prot;Acc:P50120]	Retinol-binding protein 2 (Cellular retinol-binding protein II)(CRBP-II) [Source:UniProtKB/Swiss-Prot;Acc:P50120]		retinol binding protein 2a, cellular [Source:RefSeq peptide;Acc:NP_694549]					SAPD26137	-16.3325	0.14228	0.268642	hypothetical protein LOC447942 [Source:RefSeq_peptideAcc:NP_001004680]	Cytochrome c oxidase subunit 6A2, mitochondrial Precursor (Cytochrome c oxidase polypeptide VIa-heart)(COXVIAH) [Source:UniProtKB/Swiss-Prot;Acc:Q02221]	Cytochrome c oxidase subunit 6A2, mitochondrial Precursor (Cytochrome c oxidase polypeptide VIa-heart)(COXVIAH) [Source:UniProtKB/Swiss-Prot;Acc:Q02221]	Cytochrome c oxidase subunit 6A2, mitochondrial Precursor (Cytochrome c oxidase polypeptide VIa-heart)(COXVIAH) [Source:UniProtKB/Swiss-Prot;Acc:Q02221]	Cytochrome c oxidase subunit 6A2, mitochondrial Precursor (Cytochrome c oxidase polypeptide VIa-heart)(COXVIAH) [Source:UniProtKB/Swiss-Prot;Acc:Q02221]	cytochrome c oxidase subunit VIa-like [Source:RefSeq peptide;Acc:NP_001004680]
SAPD25103	-7.34358	0.478226	8.02899	Lymphocyte cytosolic protein 2 SH2 domain-containing leukocyte protein of 76 kDa SLP-76 tyrosine phosphoprotein SLP76. [Source:Uniprot/SWISSPROTAcc:Q13094]	Lymphocyte cytosolic protein 2 (SH2 domain-containing leukocyte protein of 76 kDa)(SLP-76 tyrosine phosphoprotein)(SLP76) [Source:UniProtKB/Swiss-Prot;Acc:Q13094]	Lymphocyte cytosolic protein 2 (SH2 domain-containing leukocyte protein of 76 kDa)(SLP-76 tyrosine phosphoprotein)(SLP76) [Source:UniProtKB/Swiss-Prot;Acc:Q13094]	Lymphocyte cytosolic protein 2 (SH2 domain-containing leukocyte protein of 76 kDa)(SLP-76 tyrosine phosphoprotein)(SLP76) [Source:UniProtKB/Swiss-Prot;Acc:Q13094]						SAPD07044	-3.9771	0.267299	2.98104	No match	G-protein coupled estrogen receptor 1 (Membrane estrogen receptor)(mER)(G-protein coupled receptor 30)(Chemokine receptor-like 2)(IL8-related receptor DRY12)(Flow-induced endothelial G-protein coupled receptor 1)(FEG-1)(Lymphocyte-derived G-protein coupled receptor)(LYGPR)(GPCR-BR) [Source:UniProtKB/Swiss-Prot;Acc:Q99527]								SAPD13892	-4.81092	0.155904	1.14506	No match										SAPD07901	-12.6453	0.142921	0.268642	Cytochrome P450 2W1 EC 1.14.14.- CYPIIW1. [Source:Uniprot/SWISSPROTAcc:Q8TAV3]	Cytochrome P450 2W1 (EC 1.14.14.-)(CYPIIW1) [Source:UniProtKB/Swiss-Prot;Acc:Q8TAV3]	Cytochrome P450 2W1 (EC 1.14.14.-)(CYPIIW1) [Source:UniProtKB/Swiss-Prot;Acc:Q8TAV3]		Cytochrome P450 2W1 (EC 1.14.14.-)(CYPIIW1) [Source:UniProtKB/Swiss-Prot;Acc:Q8TAV3]
SAPD10009	-7.7138	0.483544	8.02899										SAPD05602	-3.10026	0.2675	4.07372	No match									SAPD23370	-23.7367	0.156069	0	Lymphatic vessel endothelial hyaluronic acid receptor 1 precursor LYVE-1 Cell surface retention sequence-binding protein 1 CRSBP-1 Hyaluronic acid receptor Extracellular link domain-containing protein 1. [Source:Uniprot/SWISSPROTAcc:Q9Y5Y7]					LOC560618 protein Fragment [Source:UniProtKB/TrEMBL;Acc:B2GTW7]					SAPD05834	-3.66384	0.143093	0.726944	Homolog of Oryzias latipes ReO_6 protein. [Source:Uniprot/SPTREMBLAcc:Q8UUM3]
SAPD22274	-7.64398	0.487575	8.02899										SAPD01566	-21.8137	0.268448	0	immediate early response 5-like protein [Source:RefSeq_peptideAcc:NP_982258]	Immediate early response gene 5-like protein [Source:UniProtKB/Swiss-Prot;Acc:Q5T953]	Immediate early response gene 5-like protein [Source:UniProtKB/Swiss-Prot;Acc:Q5T953]	Immediate early response gene 5-like protein [Source:UniProtKB/Swiss-Prot;Acc:Q5T953]	Immediate early response gene 5-like protein [Source:UniProtKB/Swiss-Prot;Acc:Q5T953]					SAPD05595	-5.30073	0.156268	1.03712	No match										SAPD07087	-4.77782	0.143384	0.463683	No match
SAPD02047	-12.3802	0.488133	4.7444	Homolog of Carassius auratus Kainate receptor beta subunit. [Source:Uniprot/SPTREMBLAcc:Q90278]									SAPD12692	-3.08261	0.268933	4.07372	No match									SAPD06641	-8.97401	0.160607	0.812964	No match										SAPD06561	-13.4744	0.144121	0.268642	Homolog of Gallus gallus Aldo-keto reductase EC 1.1.1.2. [Source:Uniprot/SPTREMBLAcc:Q90W83]					hypothetical protein LOC326033 [Source:RefSeq peptide;Acc:NP_956031]
SAPD23133	-9.42454	0.490962	7.11661	Inositol oxygenase EC 1.13.99.1 Myo-inositol oxygenase Aldehyde reductase-like 6 Renal-specific oxidoreductase Kidney-specific protein 32. [Source:Uniprot/SWISSPROTAcc:Q9UGB7]	Inositol oxygenase (EC 1.13.99.1)(Myo-inositol oxygenase)(MI oxygenase)(Aldehyde reductase-like 6)(Renal-specific oxidoreductase)(Kidney-specific protein 32) [Source:UniProtKB/Swiss-Prot;Acc:Q9UGB7]	Inositol oxygenase (EC 1.13.99.1)(Myo-inositol oxygenase)(MI oxygenase)(Aldehyde reductase-like 6)(Renal-specific oxidoreductase)(Kidney-specific protein 32) [Source:UniProtKB/Swiss-Prot;Acc:Q9UGB7]	Inositol oxygenase (EC 1.13.99.1)(Myo-inositol oxygenase)(MI oxygenase)(Aldehyde reductase-like 6)(Renal-specific oxidoreductase)(Kidney-specific protein 32) [Source:UniProtKB/Swiss-Prot;Acc:Q9UGB7]	Inositol oxygenase (EC 1.13.99.1)(Myo-inositol oxygenase)(MI oxygenase)(Aldehyde reductase-like 6)(Renal-specific oxidoreductase)(Kidney-specific protein 32) [Source:UniProtKB/Swiss-Prot;Acc:Q9UGB7]	Inositol oxygenase (EC 1.13.99.1)(Myo-inositol oxygenase)(MI oxygenase) [Source:UniProtKB/Swiss-Prot;Acc:Q4V8T0]				SAPD06994	-3.04985	0.269791	4.07372	cardiomyopathy associated 5 [Source:RefSeq_peptideAcc:NP_001073454]									SAPD25504	-7.03028	0.160741	1.03712	No match										SAPD00557	-5.85432	0.144546	0.348558	No match
SAPD00231	-8.91206	0.492955	7.39032	Cyclin-G2. [Source:Uniprot/SWISSPROTAcc:Q16589]	Cyclin-G2 [Source:UniProtKB/Swiss-Prot;Acc:Q16589]	Cyclin-G2 [Source:UniProtKB/Swiss-Prot;Acc:Q16589]	Cyclin-G2 [Source:UniProtKB/Swiss-Prot;Acc:Q16589]	Cyclin-G2 [Source:UniProtKB/Swiss-Prot;Acc:Q16589]	cyclin G2 [Source:RefSeq peptide;Acc:NP_998337]				SAPD12883	-10.2507	0.270965	1.29025	Ribonuclease P protein subunit p14 EC 3.1.26.5. [Source:Uniprot/SWISSPROTAcc:O95059]									SAPD18636	-2.61085	0.161738	3.87184	SHANK-associated RH domain interactor SHARPIN, mRNA [Source:RefSeq_dnaAcc:NM_030974]	Sharpin (Shank-associated RH domain-interacting protein)(Shank-interacting protein-like 1)(hSIPL1) [Source:UniProtKB/Swiss-Prot;Acc:Q9H0F6]	Sharpin (Shank-associated RH domain-interacting protein)(Shank-interacting protein-like 1)(hSIPL1) [Source:UniProtKB/Swiss-Prot;Acc:Q9H0F6]	Sharpin (Shank-associated RH domain-interacting protein)(Shank-interacting protein-like 1)(hSIPL1) [Source:UniProtKB/Swiss-Prot;Acc:Q9H0F6]	Sharpin (Shank-associated RH domain-interacting protein)(Shank-interacting protein-like 1)(hSIPL1) [Source:UniProtKB/Swiss-Prot;Acc:Q9H0F6]						SAPD20502	-10.5801	0.144989	0.268642	similar to unnamed protein product [Tetraodon nigroviridis]			Cytochrome b-c1 complex subunit 10 (Ubiquinol-cytochrome c reductase complex 6.4 kDa protein)(Complex III subunit XI)(Complex III subunit 10) [Source:UniProtKB/Swiss-Prot;Acc:O14957]
SAPD21374	-13.8632	0.493261	0	Fn5 protein [Source:RefSeq_peptideAcc:NP_001027770]	UPF0443 protein C11orf75 (Protein FN5) [Source:UniProtKB/Swiss-Prot;Acc:Q9NRQ5]	UPF0443 protein C11orf75 homolog (Protein FN5). [Source:UniProtKB/Swiss-Prot;Acc:Q9I859]	UPF0443 protein C11orf75 (Protein FN5) [Source:UniProtKB/Swiss-Prot;Acc:Q9NRQ5]						SAPD25704	-5.60943	0.272418	1.67688	Alpha-1,3-mannosyl-glycoprotein 2-beta-N-acetylglucosaminyltransferase EC 2.4.1.101 N-glycosyl-oligosaccharide-glycoprotein N- acetylglucosaminyltransferase I GNT-I GlcNAc-T I. [Source:Uniprot/SWISSPROTAcc:P26572]	Alpha-1,3-mannosyl-glycoprotein 2-beta-N-acetylglucosaminyltransferase (EC 2.4.1.101)(N-glycosyl-oligosaccharide-glycoprotein N-acetylglucosaminyltransferase I)(GlcNAc-T I)(GNT-I) [Source:UniProtKB/Swiss-Prot;Acc:P26572]	valyl-tRNA synthetase 2, mitochondrial (putative) (VARS2), nuclear gene encoding mitochondrial protein, mRNA [Source:RefSeq DNA;Acc:NM_020442]	Alpha-1,3-mannosyl-glycoprotein 2-beta-N-acetylglucosaminyltransferase (EC 2.4.1.101)(N-glycosyl-oligosaccharide-glycoprotein N-acetylglucosaminyltransferase I)(GlcNAc-T I)(GNT-I) [Source:UniProtKB/Swiss-Prot;Acc:P26572]	Alpha-1,3-mannosyl-glycoprotein 2-beta-N-acetylglucosaminyltransferase (EC 2.4.1.101)(N-glycosyl-oligosaccharide-glycoprotein N-acetylglucosaminyltransferase I)(GlcNAc-T I)(GNT-I) [Source:UniProtKB/Swiss-Prot;Acc:P26572]	mannoside acetylglucosaminyltransferase 1 [Source:RefSeq peptide;Acc:NP_001073440]				SAPD11310	-5.20243	0.162277	1.04475	No match										SAPD04109	-15.3381	0.145315	0.268642	No match
SAPD21315	-14.9013	0.493359	0										SAPD14575	-3.48397	0.272655	3.232	Zinc finger protein 238 Transcriptional repressor RP58 58 kDa repressor protein Zinc finger protein C2H2-171 Translin-associated zinc finger protein 1 TAZ-1 Zinc finger and BTB domain-containing protein 18. [Source:Uniprot/SWISSPROTAcc:Q99592]					Novel protein Fragment [Source:UniProtKB/TrEMBL;Acc:A8DZB7]				SAPD11513	-3.35526	0.16278	2.41502	No match										SAPD00016	-4.00172	0.14553	0.664679	Phosphatidylinositol-4,5-bisphosphate 3-kinase catalytic subunit alpha isoform EC 2.7.1.153 PI3-kinase p110 subunit alpha PtdIns-3- kinase p110 PI3K. [Source:Uniprot/SWISSPROTAcc:P42336]	Phosphatidylinositol-4,5-bisphosphate 3-kinase catalytic subunit alpha isoform (EC 2.7.1.153)(PI3-kinase p110 subunit alpha)(PtdIns-3-kinase p110)(PI3K) [Source:UniProtKB/Swiss-Prot;Acc:P42336]	Phosphatidylinositol-4,5-bisphosphate 3-kinase catalytic subunit alpha isoform (EC 2.7.1.153)(PI3-kinase p110 subunit alpha)(PtdIns-3-kinase p110)(PI3K) [Source:UniProtKB/Swiss-Prot;Acc:P42336]		Phosphatidylinositol-4,5-bisphosphate 3-kinase catalytic subunit alpha isoform (EC 2.7.1.153)(PI3-kinase p110 subunit alpha)(PtdIns-3-kinase p110)(PI3K) [Source:UniProtKB/Swiss-Prot;Acc:P42336]	Phosphatidylinositol-4,5-bisphosphate 3-kinase catalytic subunit alpha isoform (EC 2.7.1.153)(PI3-kinase p110 subunit alpha)(PtdIns-3-kinase p110)(PI3K) [Source:UniProtKB/Swiss-Prot;Acc:P42336]
SAPD24224	-8.17435	0.493604	8.02899										SAPD12121	-5.80546	0.274535	1.67688	MHC class II beta [Source:RefSeq_peptideAcc:NP_001007207]									SAPD11507	-9.71859	0.16289	0.776052	No match										SAPD23408	-9.8436	0.146052	0.268642	Homolog of Salvelinus fontinalis C1q-like adipose specific protein. [Source:Uniprot/SPTREMBLAcc:Q8JI26]
SAPD18001	-7.17496	0.493774	8.02899	Nuclear RNA export factor 3 TAP-like protein 3 TAPL-3. [Source:Uniprot/SWISSPROTAcc:Q9H4D5]	Nuclear RNA export factor 3 (TAP-like protein 3)(TAPL-3) [Source:UniProtKB/Swiss-Prot;Acc:Q9H4D5]	Nuclear RNA export factor 3 (TAP-like protein 3)(TAPL-3) [Source:UniProtKB/Swiss-Prot;Acc:Q9H4D5]		Nuclear RNA export factor 3 (TAP-like protein 3)(TAPL-3) [Source:UniProtKB/Swiss-Prot;Acc:Q9H4D5]	zgc:153681 (zgc:153681), mRNA [Source:RefSeq DNA;Acc:NM_001045429]				SAPD06123	-3.62177	0.274676	3.232	Uncharacterized protein C21orf6. [Source:Uniprot/SWISSPROTAcc:P57060]	RWD domain-containing protein 2B [Source:UniProtKB/Swiss-Prot;Acc:P57060]	RWD domain-containing protein 2B [Source:UniProtKB/Swiss-Prot;Acc:P57060]	RWD domain-containing protein 2B [Source:UniProtKB/Swiss-Prot;Acc:P57060]	RWD domain-containing protein 2B [Source:UniProtKB/Swiss-Prot;Acc:P57060]					SAPD06997	-4.65777	0.163483	1.29639	hypothetical protein LOC100007164 [Source:RefSeq_peptideAcc:NP_001076456]										SAPD14134	-2.00107	0.147628	3.84684	Leukocyte surface antigen CD53 Cell surface glycoprotein CD53 Tetraspanin-25 Tspan-25. [Source:Uniprot/SWISSPROTAcc:P19397]			Leukocyte surface antigen CD53 (Cell surface glycoprotein CD53)(Tetraspanin-25)(Tspan-25)(CD53 antigen) [Source:UniProtKB/Swiss-Prot;Acc:P19397]
SAPD24929	6.83578	2.0079	5.10936	Cytidine deaminase EC 3.5.4.5 Cytidine aminohydrolase. [Source:Uniprot/SWISSPROTAcc:P32320]				Cytidine deaminase (EC 3.5.4.5)(Cytidine aminohydrolase) [Source:UniProtKB/Swiss-Prot;Acc:P32320]	cytidine deaminase [Source:RefSeq peptide;Acc:NP_991242]				SAPD15878	-4.95993	0.275849	1.8606	Interleukin-1 beta precursor IL-1 beta Catabolin. [Source:Uniprot/SWISSPROTAcc:P01584]									SAPD09070	-2.75067	0.164073	3.87184	No match										SAPD14329	-4.11044	0.147884	0.664679	No match
SAPD14361	7.3209	2.00923	5.10936	EF-hand domain-containing family member A1. [Source:Uniprot/SWISSPROTAcc:Q8IYU8]			EF-hand domain-containing family member A1 [Source:UniProtKB/Swiss-Prot;Acc:Q8IYU8]						SAPD18952	-7.56889	0.278163	1.46184	Homolog of Homo sapiens MGC99813 protein [Source:IPIAcc:IPI00164776]									SAPD16187	-4.07721	0.164595	1.57494	No match										SAPD11160	-17.1333	0.1479	0.268642	No match
SAPD06010	8.38139	2.01228	5.10936	Homolog of Brachydanio rerio Cytoskeleton associated protein keap1. [Source:Uniprot/SPTREMBLAcc:Q8JIM0]									SAPD12963	-2.8677	0.278563	4.79772	No match									SAPD04653	-8.08973	0.165712	0.975104	Homolog of Homo sapiens Msx2-interacting protein [Source:IPIAcc:IPI00045914]	Msx2-interacting protein (SPEN homolog)(SMART/HDAC1-associated repressor protein) [Source:UniProtKB/Swiss-Prot;Acc:Q96T58]	Msx2-interacting protein (SPEN homolog)(SMART/HDAC1-associated repressor protein) [Source:UniProtKB/Swiss-Prot;Acc:Q96T58]	Msx2-interacting protein (SPEN homolog)(SMART/HDAC1-associated repressor protein) [Source:UniProtKB/Swiss-Prot;Acc:Q96T58]	Msx2-interacting protein (SPEN homolog)(SMART/HDAC1-associated repressor protein) [Source:UniProtKB/Swiss-Prot;Acc:Q96T58]						SAPD23469	-4.89891	0.14832	0.463683	FABP6. Gastrotropin GT Ileal lipid-binding protein ILBP Intestinal 15 kDa protein I-15P Intestinal bile acid-binding protein I-BABP. [Source:Uniprot/SWISSPROTAcc:P51161]	Gastrotropin (GT)(Fatty acid-binding protein 6)(Ileal lipid-binding protein)(ILBP)(Intestinal 15 kDa protein)(I-15P)(Intestinal bile acid-binding protein)(I-BABP) [Source:UniProtKB/Swiss-Prot;Acc:P51161]	Gastrotropin (GT)(Fatty acid-binding protein 6)(Ileal lipid-binding protein)(ILBP)(Intestinal 15 kDa protein)(I-15P)(Intestinal bile acid-binding protein)(I-BABP) [Source:UniProtKB/Swiss-Prot;Acc:P51161]	Gastrotropin (GT)(Fatty acid-binding protein 6)(Ileal lipid-binding protein)(ILBP)(Intestinal 15 kDa protein)(I-15P)(Intestinal bile acid-binding protein)(I-BABP) [Source:UniProtKB/Swiss-Prot;Acc:P51161]	Gastrotropin (GT)(Fatty acid-binding protein 6)(Ileal lipid-binding protein)(ILBP)(Intestinal 15 kDa protein)(I-15P)(Intestinal bile acid-binding protein)(I-BABP) [Source:UniProtKB/Swiss-Prot;Acc:P51161]	fatty acid binding protein 1b [Source:RefSeq peptide;Acc:NP_001019822]
SAPD18058	12.2787	2.021	3.5583	hypothetical protein LOC386899 [Source:RefSeq_peptideAcc:NP_956410]	UPF0585 protein C16orf13 [Source:UniProtKB/Swiss-Prot;Acc:Q96S19]	UPF0585 protein C16orf13 [Source:UniProtKB/Swiss-Prot;Acc:Q96S19]	UPF0585 protein C16orf13 [Source:UniProtKB/Swiss-Prot;Acc:Q96S19]	UPF0585 protein C16orf13 [Source:UniProtKB/Swiss-Prot;Acc:Q96S19]					SAPD09091	-8.87353	0.279321	1.29025	No match									SAPD07436	-6.7256	0.165794	1.03712	transmembrane protein 149 [Source:RefSeq_peptideAcc:NP_078936]	Transmembrane protein 149 Precursor (U2 small nuclear RNA auxiliary factor 1-like 4) [Source:UniProtKB/Swiss-Prot;Acc:Q9H665]		Transmembrane protein 149 Precursor (U2 small nuclear RNA auxiliary factor 1-like 4) [Source:UniProtKB/Swiss-Prot;Acc:Q9H665]							SAPD08098	-7.33922	0.148492	0.268642	No match
SAPD09379	6.77059	2.0512	5.10936										SAPD14224	-4.2904	0.281069	2.65482	No match									SAPD04892	-5.9392	0.167071	1.03712	similar to unnamed protein product [Tetraodon nigroviridis]										SAPD08074	-2.21539	0.148966	2.95389	No match
SAPD23406	6.71915	2.05565	5.10936	Homolog of Brachydanio rerio Rev erb beta 2. [Source:Uniprot/SPTREMBLAcc:Q6GMI3]					Novel protein similar to H.sapeins NR1D2, nuclear receptor subfamily 1, group D, member 2 (NR1D2) [Source:UniProtKB/TrEMBL;Acc:B8A510]				SAPD17844	-7.33379	0.281519	1.46184	PREDICTED: similar to conserved hypothetical protein, partial [Danio rerio]									SAPD18908	-7.37738	0.168392	1.03712	No match										SAPD05021	-25.4448	0.149194	0	No match
SAPD06957	7.69542	2.05793	5.10936	Mothers against decapentaplegic homolog 2 SMAD 2 Mothers against DPP homolog 2 Mad-related protein 2 hMAD-2 JV18-1 hSMAD2. [Source:Uniprot/SWISSPROTAcc:Q15796]	Mothers against decapentaplegic homolog 2 (Mothers against DPP homolog 2)(Mad-related protein 2)(hMAD-2)(SMAD 2)(hSMAD2)(JV18-1) [Source:UniProtKB/Swiss-Prot;Acc:Q15796]	Mothers against decapentaplegic homolog 2 (Mothers against DPP homolog 2)(Mad-related protein 2)(hMAD-2)(SMAD 2)(hSMAD2)(JV18-1) [Source:UniProtKB/Swiss-Prot;Acc:Q15796]	Mothers against decapentaplegic homolog 2 (Mothers against DPP homolog 2)(Mad-related protein 2)(hMAD-2)(SMAD 2)(hSMAD2)(JV18-1) [Source:UniProtKB/Swiss-Prot;Acc:Q15796]	Mothers against decapentaplegic homolog 2 (Mothers against DPP homolog 2)(Mad-related protein 2)(hMAD-2)(SMAD 2)(hSMAD2)(JV18-1) [Source:UniProtKB/Swiss-Prot;Acc:Q15796]	Mothers against decapentaplegic homolog 2 (Mothers against DPP homolog 2)(SMAD 2)(Smad2) [Source:UniProtKB/Swiss-Prot;Acc:Q9I9P9]				SAPD07810	-3.65533	0.281567	3.232	Peroxisome proliferator-activated receptor delta PPAR-delta PPAR- beta Nuclear hormone receptor 1 NUC1 NUCI. [Source:Uniprot/SWISSPROTAcc:Q03181]	Peroxisome proliferator-activated receptor delta (PPAR-delta)(PPAR-beta)(Nuclear receptor subfamily 1 group C member 2)(Nuclear hormone receptor 1)(NUC1)(NUCI) [Source:UniProtKB/Swiss-Prot;Acc:Q03181]	peroxisome proliferators-activated receptor beta [Source:RefSeq_peptide;Acc:NP_001091097]	Peroxisome proliferator-activated receptor delta (PPAR-delta)(PPAR-beta)(Nuclear receptor subfamily 1 group C member 2)(Nuclear hormone receptor 1)(NUC1)(NUCI) [Source:UniProtKB/Swiss-Prot;Acc:Q03181]		peroxisome proliferator-activated receptor delta b [Source:RefSeq peptide;Acc:NP_571543]				SAPD00243	-5.09234	0.168483	1.04475	ATP synthase gamma chain, mitochondrial precursor EC 3.6.3.14. [Source:Uniprot/SWISSPROTAcc:P36542]	ATP synthase subunit gamma, mitochondrial Precursor (F-ATPase gamma subunit) [Source:UniProtKB/Swiss-Prot;Acc:P36542]	ATP synthase subunit gamma, mitochondrial Precursor (F-ATPase gamma subunit) [Source:UniProtKB/Swiss-Prot;Acc:P36542]	ATP synthase subunit gamma, mitochondrial Precursor (F-ATPase gamma subunit) [Source:UniProtKB/Swiss-Prot;Acc:P36542]	ATP synthase subunit gamma, mitochondrial Precursor (F-ATPase gamma subunit) [Source:UniProtKB/Swiss-Prot;Acc:P36542]	mitochondrial ATP synthase gamma-subunit [Source:RefSeq peptide;Acc:NP_956335]					SAPD10756	-16.0218	0.149904	0.268642	enoyl Coenzyme A hydratase domain containing 2 [Source:RefSeq_peptideAcc:NP_060751]	Enoyl-CoA hydratase domain-containing protein 2, mitochondrial Precursor [Source:UniProtKB/Swiss-Prot;Acc:Q86YB7]	Enoyl-CoA hydratase domain-containing protein 2, mitochondrial Precursor [Source:UniProtKB/Swiss-Prot;Acc:Q86YB7]	Enoyl-CoA hydratase domain-containing protein 2, mitochondrial Precursor [Source:UniProtKB/Swiss-Prot;Acc:Q86YB7]	Enoyl-CoA hydratase domain-containing protein 2, mitochondrial Precursor [Source:UniProtKB/Swiss-Prot;Acc:Q86YB7]	enoyl Coenzyme A hydratase domain containing 2 [Source:RefSeq peptide;Acc:NP_997953]
SAPD20440	6.72045	2.07714	5.10936	patatin-like phospholipase domain containing 2 [Source:RefSeq_peptideAcc:NP_065109]	Patatin-like phospholipase domain-containing protein 2 (EC 3.1.1.3)(Adipose triglyceride lipase)(Desnutrin)(Transport-secretion protein 2)(TTS2)(TTS2.2)(Calcium-independent phospholipase A2)(IPLA2-zeta)(Pigment epithelium-derived factor) [Source:UniProtKB/Swiss-Prot;Acc:Q96AD5]	Patatin-like phospholipase domain-containing protein 2 (EC 3.1.1.3)(Adipose triglyceride lipase)(Desnutrin)(Transport-secretion protein 2)(TTS2)(TTS2.2)(Calcium-independent phospholipase A2)(IPLA2-zeta)(Pigment epithelium-derived factor) [Source:UniProtKB/Swiss-Prot;Acc:Q96AD5]	Patatin-like phospholipase domain-containing protein 2 (EC 3.1.1.3)(Adipose triglyceride lipase)(Desnutrin)(Transport-secretion protein 2)(TTS2)(TTS2.2)(Calcium-independent phospholipase A2)(IPLA2-zeta)(Pigment epithelium-derived factor) [Source:UniProtKB/Swiss-Prot;Acc:Q96AD5]	Patatin-like phospholipase domain-containing protein 2 (EC 3.1.1.3)(Adipose triglyceride lipase)(Desnutrin)(Transport-secretion protein 2)(TTS2)(TTS2.2)(Calcium-independent phospholipase A2)(IPLA2-zeta)(Pigment epithelium-derived factor) [Source:UniProtKB/Swiss-Prot;Acc:Q96AD5]					SAPD08860	-3.05432	0.281874	4.07372	transcription factor 12 [Source:RefSeq_peptideAcc:NP_999981]					transcription factor 12 [Source:RefSeq peptide;Acc:NP_999981]				SAPD13249	-9.12386	0.168558	0.812964	Homolog of Homo sapiens Organic-cation transporter like 3 [Source:IPIAcc:IPI00219845]					Novel protein similar to vertebrate solute carrier family 22 (Organic anion transporter) Fragment [Source:UniProtKB/TrEMBL;Acc:B0S779]					SAPD23011	-21.2483	0.150245	0	Pyruvate kinase isozymes R/L EC 2.7.1.40 R-type/L-type pyruvate kinase Red cell/liver pyruvate kinase Pyruvate kinase 1. [Source:Uniprot/SWISSPROTAcc:P30613]		Pyruvate kinase (EC 2.7.1.40) (Fragment). [Source:UniProtKB/TrEMBL;Acc:Q8JIP3]			pyruvate kinase, liver and RBC [Source:RefSeq peptide;Acc:NP_958446]
SAPD18796	9.00969	2.07787	5.10936	Coiled-coil domain-containing protein 5 Enhancer of invasion-cluster HEI-C. [Source:Uniprot/SWISSPROTAcc:Q96CS2]	HAUS augmin-like complex subunit 1 (Coiled-coil domain-containing protein 5)(Enhancer of invasion-cluster)(HEI-C) [Source:UniProtKB/Swiss-Prot;Acc:Q96CS2]	HAUS augmin-like complex subunit 1 (Coiled-coil domain-containing protein 5)(Enhancer of invasion-cluster)(HEI-C) [Source:UniProtKB/Swiss-Prot;Acc:Q96CS2]	HAUS augmin-like complex subunit 1 (Coiled-coil domain-containing protein 5)(Enhancer of invasion-cluster)(HEI-C) [Source:UniProtKB/Swiss-Prot;Acc:Q96CS2]	HAUS augmin-like complex subunit 1 (Coiled-coil domain-containing protein 5)(Enhancer of invasion-cluster)(HEI-C) [Source:UniProtKB/Swiss-Prot;Acc:Q96CS2]					SAPD22964	-3.05949	0.28287	4.07372	Rab proteins geranylgeranyltransferase component A 1 Rab escort protein 1 REP-1 Choroideraemia protein TCD protein. [Source:Uniprot/SWISSPROTAcc:P24386]	Rab proteins geranylgeranyltransferase component A 1 (Rab escort protein 1)(REP-1)(Choroideraemia protein)(TCD protein) [Source:UniProtKB/Swiss-Prot;Acc:P24386]	Rab proteins geranylgeranyltransferase component A 1 (Rab escort protein 1)(REP-1)(Choroideraemia protein)(TCD protein) [Source:UniProtKB/Swiss-Prot;Acc:P24386]	Rab proteins geranylgeranyltransferase component A 1 (Rab escort protein 1)(REP-1)(Choroideraemia protein)(TCD protein) [Source:UniProtKB/Swiss-Prot;Acc:P24386]	Rab proteins geranylgeranyltransferase component A 1 (Rab escort protein 1)(REP-1)(Choroideraemia protein)(TCD protein) [Source:UniProtKB/Swiss-Prot;Acc:P24386]	choroideremia [Source:RefSeq peptide;Acc:NP_982286]				SAPD05025	-6.20965	0.169004	1.03712	No match										SAPD06535	-22.0011	0.15092	0	AMBP protein precursor [Contains: Alpha-1-microglobulin Protein HC Complex-forming glycoprotein heterogeneous in charge Alpha-1 microglycoprotein Inter-alpha-trypsin inhibitor light chain ITI-LC Bikunin HI-30]. [Source:Uniprot/SWISSPROTAcc:P02760]
SAPD06059	6.65862	2.08345	5.10936										SAPD04572	-4.39804	0.283706	2.39097	Homolog of Homo sapiens Splice Isoform B of DnaJ homolog subfamily B member 6 [Source:IPIAcc:IPI00098523]									SAPD09450	-8.71186	0.171239	0.812964	Homolog of Homo sapiens Splice Isoform 1 of Tripartite motif protein 35 [Source:IPIAcc:IPI00012331]										SAPD00522	-3.39564	0.152054	0.803891	Rieske Fe-S domain containing [Source:RefSeq_peptideAcc:NP_775498]	Rieske domain-containing protein [Source:UniProtKB/Swiss-Prot;Acc:Q8TAC1]	Rieske domain-containing protein [Source:UniProtKB/Swiss-Prot;Acc:Q8TAC1]	Rieske domain-containing protein [Source:UniProtKB/Swiss-Prot;Acc:Q8TAC1]	Rieske domain-containing protein [Source:UniProtKB/Swiss-Prot;Acc:Q8TAC1]
SAPD12000	8.78793	2.1471	5.10936										SAPD17164	-12.4684	0.285168	0.641215	No match	Fanconi anemia group A protein (Protein FACA) [Source:UniProtKB/Swiss-Prot;Acc:O15360]	Fanconi anemia group A protein (Protein FACA) [Source:UniProtKB/Swiss-Prot;Acc:O15360]	Fanconi anemia group A protein (Protein FACA) [Source:UniProtKB/Swiss-Prot;Acc:O15360]						SAPD15181	-2.61982	0.172604	3.87184	No match										SAPD25528	-12.7391	0.152458	0.268642	No match
SAPD07296	6.70199	2.14787	5.10936										SAPD06641	-3.21124	0.286062	3.68523	No match									SAPD10311	-3.69816	0.172893	2.04403	Homolog of Gallus gallus K123 protein precursor. [Source:Uniprot/SPTREMBLAcc:O73911]										SAPD15084	-5.81892	0.152532	0.350587	No match
SAPD07008	8.46264	2.15999	5.10936										SAPD01762	-15.6593	0.286168	0	Beta-microseminoprotein precursor Prostate secreted seminal plasma protein Prostate secretory protein PSP94 PSP-94 Seminal plasma beta-inhibin Immunoglobulin-binding factor IGBF PN44. [Source:Uniprot/SWISSPROTAcc:P08118]									SAPD02627	-3.7156	0.175689	2.04403	Kelch domain-containing protein 1. [Source:Uniprot/SWISSPROTAcc:Q8N7A1]										SAPD00296	-9.01299	0.154238	0.268642	Small inducible cytokine A23 precursor CCL23 Macrophage inflammatory protein 3 MIP-3 Myeloid progenitor inhibitory factor 1 MPIF-1 CK-beta-8 CKB-8 [Contains: CCL2319-99 CCL2322-99 CCL2327-99 CCL2330-99]. [Source:Uniprot/SWISSPROTAcc:P55773]
SAPD23282	10.2769	2.16607	5.10936										SAPD08051	-4.25106	0.286394	2.65482	No match									SAPD25552	-8.55597	0.17656	0.975104	No match										SAPD08425	-15.6167	0.154696	0.268642	No match
SAPD11799	20.2273	2.16925	0										SAPD15500	-4.17448	0.286771	2.65482	No match									SAPD12839	-9.45019	0.177012	0.776052	No match										SAPD24145	-4.18874	0.155647	0.664679	Annexin A5 Annexin V Lipocortin V Endonexin II Calphobindin I CBP-I Placental anticoagulant protein I PAP-I PP4 Thromboplastin inhibitor Vascular anticoagulant-alpha VAC-alpha Anchorin CII. [Source:Uniprot/SWISSPROTAcc:P08758]	Annexin A5 (Annexin-5)(Annexin V)(Lipocortin V)(Endonexin II)(Calphobindin I)(CBP-I)(Placental anticoagulant protein I)(PAP-I)(Placental anticoagulant protein 4)(PP4)(Thromboplastin inhibitor)(Vascular anticoagulant-alpha)(VAC-alpha)(Anchorin CII) [Source:UniProtKB/Swiss-Prot;Acc:P08758]	Annexin A5 (Annexin-5)(Annexin V)(Lipocortin V)(Endonexin II)(Calphobindin I)(CBP-I)(Placental anticoagulant protein I)(PAP-I)(Placental anticoagulant protein 4)(PP4)(Thromboplastin inhibitor)(Vascular anticoagulant-alpha)(VAC-alpha)(Anchorin CII) [Source:UniProtKB/Swiss-Prot;Acc:P08758]	Annexin A5 (Annexin-5)(Annexin V)(Lipocortin V)(Endonexin II)(Calphobindin I)(CBP-I)(Placental anticoagulant protein I)(PAP-I)(Placental anticoagulant protein 4)(PP4)(Thromboplastin inhibitor)(Vascular anticoagulant-alpha)(VAC-alpha)(Anchorin CII) [Source:UniProtKB/Swiss-Prot;Acc:P08758]	Annexin max2. [Source:UniProtKB/TrEMBL;Acc:O93445]
SAPD19351	10.0383	2.17702	5.10936										SAPD22050	-8.47923	0.287043	1.29025	No match									SAPD24068	-5.06845	0.177268	1.04475	No match										SAPD05025	-13.6574	0.156675	0.268642	No match
SAPD11390	6.69515	2.19431	5.10936										SAPD08719	-10.9948	0.288654	0.986484	No match									SAPD06257	-3.87648	0.177614	1.86927	No match										SAPD00544	-2.65013	0.156725	1.47825	Homolog of Rivulus marmoratus HSC71. [Source:Uniprot/SPTREMBLAcc:Q9I9Q5]		Heat shock cognate 71 kDa protein (Heat shock 70 kDa protein 8) [Source:UniProtKB/Swiss-Prot;Acc:P11142]			hypothetical protein LOC798846 [Source:RefSeq peptide;Acc:NP_001093532]
SAPD12949	16.1023	2.24993	0										SAPD22605	-7.16906	0.289694	1.46184	KIAA1632 KIAA1632, mRNA [Source:RefSeq_dnaAcc:NM_020964]									SAPD13050	-4.49456	0.178502	1.46742	No match										SAPD02045	-7.21571	0.156881	0.268642	No match
SAPD23118	10.1976	2.25635	5.10936	Cell death activator CIDE-3 Cell death-inducing DFFA-like effector protein C Fat-specific protein FSP27 homolog. [Source:Uniprot/SWISSPROTAcc:Q96AQ7]	Cell death activator CIDE-3 (Cell death-inducing DFFA-like effector protein C)(Fat-specific protein FSP27 homolog) [Source:UniProtKB/Swiss-Prot;Acc:Q96AQ7]	Cell death activator CIDE-3 (Cell death-inducing DFFA-like effector protein C)(Fat-specific protein FSP27 homolog) [Source:UniProtKB/Swiss-Prot;Acc:Q96AQ7]	Cell death activator CIDE-3 (Cell death-inducing DFFA-like effector protein C)(Fat-specific protein FSP27 homolog) [Source:UniProtKB/Swiss-Prot;Acc:Q96AQ7]	Cell death activator CIDE-3 (Cell death-inducing DFFA-like effector protein C)(Fat-specific protein FSP27 homolog) [Source:UniProtKB/Swiss-Prot;Acc:Q96AQ7]					SAPD15215	-3.81023	0.291442	2.98104	Farnesyl pyrophosphate synthetase FPP synthetase FPS Farnesyl diphosphate synthetase [Includes: Dimethylallyltranstransferase EC 2.5.1.1 Geranyltranstransferase EC 2.5.1.10]. [Source:Uniprot/SWISSPROTAcc:P14324]	Farnesyl pyrophosphate synthetase (FPP synthetase)(FPS)(Farnesyl diphosphate synthetase) [Includes Dimethylallyltranstransferase(EC 2.5.1.1);Geranyltranstransferase(EC 2.5.1.10)] [Source:UniProtKB/Swiss-Prot;Acc:P14324]	RUN and SH3 domain-containing protein 1 (New molecule containing SH3 at the carboxy-terminus)(Nesca) [Source:UniProtKB/Swiss-Prot;Acc:Q9BVN2]	Farnesyl pyrophosphate synthetase (FPP synthetase)(FPS)(Farnesyl diphosphate synthetase) [Includes Dimethylallyltranstransferase(EC 2.5.1.1);Geranyltranstransferase(EC 2.5.1.10)] [Source:UniProtKB/Swiss-Prot;Acc:P14324]	RUN and SH3 domain-containing protein 1 (New molecule containing SH3 at the carboxy-terminus)(Nesca) [Source:UniProtKB/Swiss-Prot;Acc:Q9BVN2]	farnesyl diphosphate synthase [Source:RefSeq peptide;Acc:NP_001020642]				SAPD16661	-5.29952	0.179832	1.03712	No match										SAPD19894	-8.47888	0.157121	0.268642	No match
SAPD13780	6.92617	2.28165	5.10936										SAPD04816	-7.9537	0.292419	1.29025	No match									SAPD19612	-4.96615	0.180973	1.14506	No match										SAPD06250	-8.10433	0.157536	0.268642	PREDICTED: hypothetical protein [Danio rerio]
SAPD08775	13.385	2.29727	3.5583										SAPD17882	-5.29695	0.292812	1.81837	Fanconi anemia group F protein Protein FACF. [Source:Uniprot/SWISSPROTAcc:Q9NPI8]	Fanconi anemia group F protein (Protein FACF) [Source:UniProtKB/Swiss-Prot;Acc:Q9NPI8]	Fanconi anemia group F protein (Protein FACF) [Source:UniProtKB/Swiss-Prot;Acc:Q9NPI8]		Fanconi anemia group F protein (Protein FACF) [Source:UniProtKB/Swiss-Prot;Acc:Q9NPI8]					SAPD01489	-4.38003	0.181599	1.46742	N-acetylated-alpha-linked acidic dipeptidase-like protein EC 3.4.17.21 NAALADase L Ileal dipeptidylpeptidase 100 kDa ileum brush border membrane protein I100. [Source:Uniprot/SWISSPROTAcc:Q9UQQ1]	N-acetylated-alpha-linked acidic dipeptidase-like protein (NAALADase L)(EC 3.4.17.21)(Ileal dipeptidylpeptidase)(100 kDa ileum brush border membrane protein)(I100) [Source:UniProtKB/Swiss-Prot;Acc:Q9UQQ1]	N-acetylated-alpha-linked acidic dipeptidase-like protein (NAALADase L)(EC 3.4.17.21)(Ileal dipeptidylpeptidase)(100 kDa ileum brush border membrane protein)(I100) [Source:UniProtKB/Swiss-Prot;Acc:Q9UQQ1]	N-acetylated-alpha-linked acidic dipeptidase-like protein (NAALADase L)(EC 3.4.17.21)(Ileal dipeptidylpeptidase)(100 kDa ileum brush border membrane protein)(I100) [Source:UniProtKB/Swiss-Prot;Acc:Q9UQQ1]	N-acetylated-alpha-linked acidic dipeptidase-like protein (NAALADase L)(EC 3.4.17.21)(Ileal dipeptidylpeptidase)(100 kDa ileum brush border membrane protein)(I100) [Source:UniProtKB/Swiss-Prot;Acc:Q9UQQ1]	N-acetylated alpha-linked acidic dipeptidase-like 1 [Source:RefSeq peptide;Acc:NP_001091660]					SAPD06510	-9.50258	0.158638	0.268642	No match
SAPD11890	16.7643	2.34273	0										SAPD19787	-3.8621	0.293463	2.98104	Cysteine and glycine-rich protein 1 Cysteine-rich protein 1 CRP1 CRP. [Source:Uniprot/SWISSPROTAcc:P21291]	Cysteine and glycine-rich protein 1 (Cysteine-rich protein 1)(CRP1)(CRP) [Source:UniProtKB/Swiss-Prot;Acc:P21291]			Cysteine and glycine-rich protein 1 (Cysteine-rich protein 1)(CRP1)(CRP) [Source:UniProtKB/Swiss-Prot;Acc:P21291]	cysteine and glycine-rich protein 1 [Source:RefSeq peptide;Acc:NP_991130]				SAPD26304	-5.42743	0.181947	1.03712	Uncharacterized protein C9orf80 homolog. [Source:Uniprot/SWISSPROTAcc:Q7ZV26]	Uncharacterized protein C9orf80 [Source:UniProtKB/Swiss-Prot;Acc:Q9NRY2]	Uncharacterized protein C9orf80 [Source:UniProtKB/Swiss-Prot;Acc:Q9NRY2]		Uncharacterized protein C9orf80 [Source:UniProtKB/Swiss-Prot;Acc:Q9NRY2]	Uncharacterized protein C9orf80 homolog [Source:UniProtKB/Swiss-Prot;Acc:Q7ZV26]					SAPD05137	-2.11262	0.15877	2.95389	No match
SAPD21085	8.16322	2.40912	5.10936	Fanconi anemia group D2 protein Protein FACD2. [Source:Uniprot/SWISSPROTAcc:Q9BXW9]	Fanconi anemia group D2 protein (Protein FACD2) [Source:UniProtKB/Swiss-Prot;Acc:Q9BXW9]	Fanconi anemia group D2 protein (Protein FACD2) [Source:UniProtKB/Swiss-Prot;Acc:Q9BXW9]	Fanconi anemia group D2 protein (Protein FACD2) [Source:UniProtKB/Swiss-Prot;Acc:Q9BXW9]	Fanconi anemia group D2 protein (Protein FACD2) [Source:UniProtKB/Swiss-Prot;Acc:Q9BXW9]	Fanconi anemia, complementation group D2 [Source:RefSeq peptide;Acc:NP_958498]				SAPD00065	-6.11358	0.293581	1.64621	No match									SAPD03928	-3.24116	0.183724	2.68659	No match										SAPD25708	-9.95519	0.159816	0.268642	No match
SAPD06602	11.6377	2.43348	4.26996	Coagulation factor V precursor Activated protein C cofactor [Contains: Coagulation factor V heavy chain Coagulation factor V light chain]. [Source:Uniprot/SWISSPROTAcc:P12259]	Coagulation factor V Precursor (Activated protein C cofactor)(Proaccelerin, labile factor) [Contains Coagulation factor V heavy chain;Coagulation factor V light chain] [Source:UniProtKB/Swiss-Prot;Acc:P12259]								SAPD14113	-7.77355	0.294673	1.29025	Probable G-protein coupled receptor 174. [Source:Uniprot/SWISSPROTAcc:Q9BXC1]	Probable G-protein coupled receptor 174 [Source:UniProtKB/Swiss-Prot;Acc:Q9BXC1]	Probable G-protein coupled receptor 174 [Source:UniProtKB/Swiss-Prot;Acc:Q9BXC1]	Probable G-protein coupled receptor 174 [Source:UniProtKB/Swiss-Prot;Acc:Q9BXC1]						SAPD13047	-3.73593	0.185277	2.04403	Fructosamine-3-kinase EC 2.7.1.-. [Source:Uniprot/SWISSPROTAcc:Q9H479]	Fructosamine-3-kinase (EC 2.7.1.-) [Source:UniProtKB/Swiss-Prot;Acc:Q9H479]	Fructosamine-3-kinase (EC 2.7.1.-) [Source:UniProtKB/Swiss-Prot;Acc:Q9H479]	Fructosamine-3-kinase (EC 2.7.1.-) [Source:UniProtKB/Swiss-Prot;Acc:Q9H479]	Fructosamine-3-kinase (EC 2.7.1.-) [Source:UniProtKB/Swiss-Prot;Acc:Q9H479]						SAPD12883	-5.34697	0.160089	0.420976	Ribonuclease P protein subunit p14 EC 3.1.26.5. [Source:Uniprot/SWISSPROTAcc:O95059]
SAPD12612	7.49859	2.43824	5.10936										SAPD16312	-4.6956	0.296078	2.1554	No match									SAPD16159	-6.89672	0.186349	1.03712	CMP-N-acetylneuraminate-beta-galactosamide-alpha-2,3-sialyltransferase EC 2.4.99.- Beta-galactoside alpha-2,3-sialyltransferase Alpha 2,3-sialyltransferase IV Alpha 2,3-ST Gal-NAc6S STZ SIAT4-C ST3Gal III SAT-3 ST-4. [Source:Uniprot/SWISSPROTAcc:Q11206]				CMP-N-acetylneuraminate-beta-galactosamide-alpha-2,3-sialyltransferase (Beta-galactoside alpha-2,3-sialyltransferase)(EC 2.4.99.-)(Alpha 2,3-sialyltransferase IV)(Alpha 2,3-ST)(Gal-NAc6S)(STZ)(SIAT4-C)(ST3Gal III)(SAT-3)(ST-4) [Source:UniProtKB/Swiss-Prot;Acc:Q11206]						SAPD10473	-6.75885	0.161962	0.282901	2-acylglycerol O-acyltransferase 2 EC 2.3.1.22 Monoacylglycerol O- acyltransferase 2 Acyl CoA:monoacylglycerol acyltransferase 2 MGAT2 hMGAT2 Diacylglycerol acyltransferase 2-like protein 5 Diacylglycerol O-acyltransferase candidate 5 hDC5 [Source:Uniprot/SWISSPROTAcc:Q3SYC2]	2-acylglycerol O-acyltransferase 2 (EC 2.3.1.22)(Monoacylglycerol O-acyltransferase 2)(Acyl CoA:monoacylglycerol acyltransferase 2)(MGAT2)(hMGAT2)(Diacylglycerol acyltransferase 2-like protein 5)(Diacylglycerol O-acyltransferase candidate 5)(hDC5) [Source:UniProtKB/Swiss-Prot;Acc:Q3SYC2]
SAPD09086	11.4708	2.44364	4.26996										SAPD21073	-7.27953	0.296702	1.46184	hypothetical protein LOC100037332 [Source:RefSeq_peptideAcc:NP_001082956]									SAPD15648	-4.33545	0.186498	1.46742	No match										SAPD06312	-12.3395	0.162034	0.268642	dimeric dihydrodiol dehydrogenase [Source:RefSeq_peptideAcc:NP_055290]	Trans-1,2-dihydrobenzene-1,2-diol dehydrogenase (EC 1.3.1.20)(Dimeric dihydrodiol dehydrogenase)(D-xylose-NADP dehydrogenase)(EC 1.1.1.179)(D-xylose 1-dehydrogenase)(HUM2DD) [Source:UniProtKB/Swiss-Prot;Acc:Q9UQ10]	Trans-1,2-dihydrobenzene-1,2-diol dehydrogenase (EC 1.3.1.20)(Dimeric dihydrodiol dehydrogenase)(D-xylose-NADP dehydrogenase)(EC 1.1.1.179)(D-xylose 1-dehydrogenase)(HUM2DD) [Source:UniProtKB/Swiss-Prot;Acc:Q9UQ10]	Trans-1,2-dihydrobenzene-1,2-diol dehydrogenase (EC 1.3.1.20)(Dimeric dihydrodiol dehydrogenase)(D-xylose-NADP dehydrogenase)(EC 1.1.1.179)(D-xylose 1-dehydrogenase)(HUM2DD) [Source:UniProtKB/Swiss-Prot;Acc:Q9UQ10]	Trans-1,2-dihydrobenzene-1,2-diol dehydrogenase (EC 1.3.1.20)(Dimeric dihydrodiol dehydrogenase)(D-xylose-NADP dehydrogenase)(EC 1.1.1.179)(D-xylose 1-dehydrogenase)(HUM2DD) [Source:UniProtKB/Swiss-Prot;Acc:Q9UQ10]	Trans-1,2-dihydrobenzene-1,2-diol dehydrogenase (EC 1.3.1.20)(Dimeric dihydrodiol dehydrogenase)(D-xylose-NADP dehydrogenase)(EC 1.1.1.179)(D-xylose 1-dehydrogenase) [Source:UniProtKB/Swiss-Prot;Acc:Q642M9]
SAPD04191	8.25849	2.45213	5.10936										SAPD18908	-6.09281	0.296781	1.64621	No match									SAPD19409	-6.84484	0.187412	1.03712	No match										SAPD24839	-3.96155	0.162203	0.664679	No match
SAPD04121	8.18804	2.45999	5.10936										SAPD24470	-5.7572	0.297037	1.67688	LYR motif-containing protein 7. [Source:Uniprot/SWISSPROTAcc:Q5U5X0]	LYR motif-containing protein 7 [Source:UniProtKB/Swiss-Prot;Acc:Q5U5X0]		LYR motif-containing protein 7 [Source:UniProtKB/Swiss-Prot;Acc:Q5U5X0]						SAPD00520	-3.30998	0.187554	2.68659	No match										SAPD16119	-12.4116	0.163356	0.268642	No match
SAPD20628	10.0628	2.48011	5.10936										SAPD14340	-5.38632	0.297417	1.81837	LOC553397 protein Fragment. [Source:Uniprot/SPTREMBLAcc:Q0V945]									SAPD05621	-6.75569	0.188255	1.03712	No match										SAPD09138	-2.03162	0.163897	3.84684	No match
SAPD20737	10.31	2.48853	5.10936										SAPD22986	-3.66607	0.297615	3.232	No match									SAPD09846	-7.32647	0.189557	1.03712	No match										SAPD14135	-2.42387	0.164144	1.47825	No match
SAPD17964	7.62807	2.48924	5.10936										SAPD15518	-3.38367	0.298475	3.68523	No match									SAPD05744	-5.50294	0.19044	1.03712	No match										SAPD13592	-4.12103	0.16491	0.664679	No match	Liprin-alpha-2 (Protein tyrosine phosphatase receptor type f polypeptide-interacting protein alpha-2)(PTPRF-interacting protein alpha-2) [Source:UniProtKB/Swiss-Prot;Acc:O75334]	Liprin-alpha-2 (Protein tyrosine phosphatase receptor type f polypeptide-interacting protein alpha-2)(PTPRF-interacting protein alpha-2) [Source:UniProtKB/Swiss-Prot;Acc:O75334]	Liprin-alpha-2 (Protein tyrosine phosphatase receptor type f polypeptide-interacting protein alpha-2)(PTPRF-interacting protein alpha-2) [Source:UniProtKB/Swiss-Prot;Acc:O75334]
SAPD11915	6.73656	2.49548	5.10936										SAPD08473	-5.95407	0.298509	1.64621	Homolog of Homo sapiens Splice Isoform Alpha of Poliovirus receptor precursor [Source:IPIAcc:IPI00299158]									SAPD11235	-11.2744	0.191526	0.64528	No match	Uncharacterized protein C3orf21 [Source:UniProtKB/Swiss-Prot;Acc:Q8NBI6]		Uncharacterized protein C3orf21 [Source:UniProtKB/Swiss-Prot;Acc:Q8NBI6]	Uncharacterized protein C3orf21 [Source:UniProtKB/Swiss-Prot;Acc:Q8NBI6]						SAPD11431	-2.12576	0.164912	2.95389	Homolog of Homo sapiens ARPC1A protein [Source:IPIAcc:IPI00413684]
SAPD17725	8.17472	2.49899	5.10936	CTD carboxy-terminal domain, RNA polymerase II, polypeptide A small phosphatase like 2 [Source:RefSeq_peptideAcc:NP_057480]	CTD small phosphatase-like protein 2 (CTDSP-like 2)(EC 3.1.3.-) [Source:UniProtKB/Swiss-Prot;Acc:Q05D32]	CTD small phosphatase-like protein 2 (CTDSP-like 2)(EC 3.1.3.-) [Source:UniProtKB/Swiss-Prot;Acc:Q05D32]	CTD small phosphatase-like protein 2 (CTDSP-like 2)(EC 3.1.3.-) [Source:UniProtKB/Swiss-Prot;Acc:Q05D32]	CTD small phosphatase-like protein 2 (CTDSP-like 2)(EC 3.1.3.-) [Source:UniProtKB/Swiss-Prot;Acc:Q05D32]	CTD small phosphatase-like protein 2-B (CTDSP-like 2-B)(EC 3.1.3.-) [Source:UniProtKB/Swiss-Prot;Acc:A4QNX6]				SAPD18348	-3.25199	0.29852	3.68523	WD repeat protein 5 BMP2-induced 3-kb gene protein. [Source:Uniprot/SWISSPROTAcc:P61964]									SAPD24751	-9.00696	0.192369	0.812964	Dyslexia susceptibility 1 candidate gene 1 protein. [Source:Uniprot/SWISSPROTAcc:Q8WXU2]	GPI mannosyltransferase 3 (EC 2.4.1.-)(GPI mannosyltransferase III)(GPI-MT-III)(Phosphatidylinositol-glycan biosynthesis class B protein)(PIG-B) [Source:UniProtKB/Swiss-Prot;Acc:Q92521]		GPI mannosyltransferase 3 (EC 2.4.1.-)(GPI mannosyltransferase III)(GPI-MT-III)(Phosphatidylinositol-glycan biosynthesis class B protein)(PIG-B) [Source:UniProtKB/Swiss-Prot;Acc:Q92521]	GPI mannosyltransferase 3 (EC 2.4.1.-)(GPI mannosyltransferase III)(GPI-MT-III)(Phosphatidylinositol-glycan biosynthesis class B protein)(PIG-B) [Source:UniProtKB/Swiss-Prot;Acc:Q92521]						SAPD17981	-2.38229	0.165405	2.95389	No match
SAPD12687	9.4717	2.51355	5.10936										SAPD20954	-6.50432	0.299512	1.64621	Ribonuclease P protein subunit p40 EC 3.1.26.5 RNaseP protein p40 RNase P subunit 1. [Source:Uniprot/SWISSPROTAcc:O75818]	Ribonuclease P protein subunit p40 (RNaseP protein p40)(EC 3.1.26.5)(RNase P subunit 1) [Source:UniProtKB/Swiss-Prot;Acc:O75818]	Ribonuclease P protein subunit p40 (RNaseP protein p40)(EC 3.1.26.5)(RNase P subunit 1) [Source:UniProtKB/Swiss-Prot;Acc:O75818]	Ribonuclease P protein subunit p40 (RNaseP protein p40)(EC 3.1.26.5)(RNase P subunit 1) [Source:UniProtKB/Swiss-Prot;Acc:O75818]	Ribonuclease P protein subunit p40 (RNaseP protein p40)(EC 3.1.26.5)(RNase P subunit 1) [Source:UniProtKB/Swiss-Prot;Acc:O75818]					SAPD04594	-18.174	0.192519	0	Src kinase-associated phosphoprotein 2 Src family-associated phosphoprotein 2 Src kinase-associated phosphoprotein 55-related protein SKAP55 homolog SKAP-HOM SKAP-55HOM Src-associated adapter protein with PH and SH3 domains Pyk2/RAFTK-associa [Source:Uniprot/SWISSPROTAcc:O75563]	Src kinase-associated phosphoprotein 1 (Src family-associated phosphoprotein 1)(Src kinase-associated phosphoprotein of 55 kDa)(SKAP-55)(pp55) [Source:UniProtKB/Swiss-Prot;Acc:Q86WV1]	Src kinase-associated phosphoprotein 2 (Src family-associated phosphoprotein 2). [Source:UniProtKB/Swiss-Prot;Acc:Q1KKZ1]	Src kinase-associated phosphoprotein 2 (Src family-associated phosphoprotein 2)(Src kinase-associated phosphoprotein 55-related protein)(SKAP55 homolog)(SKAP-55HOM)(SKAP-HOM)(Src-associated adapter protein with PH and SH3 domains)(Pyk2/RAFTK-associated protein)(Retinoic acid-induced protein 70) [Source:UniProtKB/Swiss-Prot;Acc:O75563]	Src kinase-associated phosphoprotein 2 (Src family-associated phosphoprotein 2)(Src kinase-associated phosphoprotein 55-related protein)(SKAP55 homolog)(SKAP-55HOM)(SKAP-HOM)(Src-associated adapter protein with PH and SH3 domains)(Pyk2/RAFTK-associated protein)(Retinoic acid-induced protein 70) [Source:UniProtKB/Swiss-Prot;Acc:O75563]	Src kinase-associated phosphoprotein 2 (Src family-associated phosphoprotein 2) [Source:UniProtKB/Swiss-Prot;Acc:Q6PG29]					SAPD24249	-23.7263	0.167462	0	No match
SAPD03090	7.23379	2.52433	5.10936				UPF0471 protein C1orf63 [Source:UniProtKB/Swiss-Prot;Acc:Q9BUV0]						SAPD17956	-3.23559	0.300149	3.68523	No match									SAPD00158	-11.9563	0.192985	0.64528	Cytohesin-1 PH, SEC7 and coiled-coil domain-containing protein 1 SEC7 homolog B2-1. [Source:Uniprot/SWISSPROTAcc:Q15438]	Cytohesin-1 (PH, SEC7 and coiled-coil domain-containing protein 1)(SEC7 homolog B2-1) [Source:UniProtKB/Swiss-Prot;Acc:Q15438]	Cytohesin-2 (PH, SEC7 and coiled-coil domain-containing protein 2)(ARF nucleotide-binding site opener)(Protein ARNO)(ARF exchange factor) [Source:UniProtKB/Swiss-Prot;Acc:Q99418]	Cytohesin-1 (PH, SEC7 and coiled-coil domain-containing protein 1)(SEC7 homolog B2-1) [Source:UniProtKB/Swiss-Prot;Acc:Q15438]	Cytohesin-1 (PH, SEC7 and coiled-coil domain-containing protein 1)(SEC7 homolog B2-1) [Source:UniProtKB/Swiss-Prot;Acc:Q15438]						SAPD10235	-4.94629	0.167737	0.463683	Homolog of Gallus gallus K123 protein precursor. [Source:Uniprot/SPTREMBLAcc:O73911]
SAPD05401	7.38435	2.52652	5.10936										SAPD21810	-7.70826	0.300432	1.29025	No match									SAPD18788	-3.52794	0.193724	2.41502	No match										SAPD02100	-6.14737	0.168029	0.348558	FABP1. Fatty acid-binding protein, liver L-FABP. [Source:Uniprot/SWISSPROTAcc:P07148]	Fatty acid-binding protein, liver (L-FABP) [Source:UniProtKB/Swiss-Prot;Acc:P07148]	Fatty acid-binding protein, liver-type (L-FABP). [Source:UniProtKB/Swiss-Prot;Acc:O42494]	Fatty acid-binding protein, liver (L-FABP) [Source:UniProtKB/Swiss-Prot;Acc:P07148]		fatty acid binding protein 1b [Source:RefSeq peptide;Acc:NP_001019822]
SAPD18063	10.583	2.54041	5.10936										SAPD21251	-2.94521	0.302977	4.07372	No match									SAPD03869	-2.33829	0.194596	5.04817	Homolog of Brachydanio rerio Flavin containing monooxygenase 5. [Source:Uniprot/SPTREMBLAcc:Q5RGM4]					flavin containing monooxygenase 5-like [Source:RefSeq peptide;Acc:NP_001038294]					SAPD06607	-10.4343	0.168701	0.268642	hypothetical protein LOC402940 [Source:RefSeq_peptideAcc:NP_991206]					hypothetical protein LOC402940 [Source:RefSeq peptide;Acc:NP_991206]
SAPD01587	13.5264	2.54509	3.5583	Homolog of Homo sapiens Dual specificity protein phosphatase 7 [Source:IPIAcc:IPI00394738]	Dual specificity protein phosphatase 7 (EC 3.1.3.48)(EC 3.1.3.16)(Dual specificity protein phosphatase PYST2) [Source:UniProtKB/Swiss-Prot;Acc:Q16829]	Dual specificity protein phosphatase 16 (EC 3.1.3.48)(EC 3.1.3.16)(Mitogen-activated protein kinase phosphatase 7)(MAP kinase phosphatase 7)(MKP-7) [Source:UniProtKB/Swiss-Prot;Acc:Q9BY84]	Dual specificity protein phosphatase 16 (EC 3.1.3.48)(EC 3.1.3.16)(Mitogen-activated protein kinase phosphatase 7)(MAP kinase phosphatase 7)(MKP-7) [Source:UniProtKB/Swiss-Prot;Acc:Q9BY84]	Dual specificity protein phosphatase 6 (EC 3.1.3.48)(EC 3.1.3.16)(Mitogen-activated protein kinase phosphatase 3)(MAP kinase phosphatase 3)(MKP-3)(Dual specificity protein phosphatase PYST1) [Source:UniProtKB/Swiss-Prot;Acc:Q16828]	dual specificity phosphatase 6 [Source:RefSeq peptide;Acc:NP_919361]				SAPD16348	-3.74024	0.303674	3.232	No match									SAPD05830	-7.52419	0.194978	1.03712	v-maf musculoaponeurotic fibrosarcoma oncogene family, protein B [Source:RefSeq_peptideAcc:NP_571090]					Transcription factor MafB (Maf-B)(Transcription factor Val)(Valentino) [Source:UniProtKB/Swiss-Prot;Acc:Q98UK5]					SAPD07694	-7.59659	0.168907	0.268642	Negative elongation factor A NELF-A Wolf-Hirschhorn syndrome candidate 2 protein. [Source:Uniprot/SWISSPROTAcc:Q9H3P2]	Negative elongation factor A (NELF-A)(Wolf-Hirschhorn syndrome candidate 2 protein) [Source:UniProtKB/Swiss-Prot;Acc:Q9H3P2]	Negative elongation factor A (NELF-A)(Wolf-Hirschhorn syndrome candidate 2 protein) [Source:UniProtKB/Swiss-Prot;Acc:Q9H3P2]	Negative elongation factor A (NELF-A)(Wolf-Hirschhorn syndrome candidate 2 protein) [Source:UniProtKB/Swiss-Prot;Acc:Q9H3P2]	Negative elongation factor A (NELF-A)(Wolf-Hirschhorn syndrome candidate 2 protein) [Source:UniProtKB/Swiss-Prot;Acc:Q9H3P2]
SAPD09486	7.98998	2.55076	5.10936										SAPD08500	-4.82136	0.303677	2.1554	No match									SAPD16312	-3.60549	0.195349	2.04403	No match										SAPD04660	-2.7371	0.169296	1.18404	hypothetical protein LOC799904 [Source:RefSeq_peptideAcc:NP_001077343]
SAPD24477	7.76856	2.56531	5.10936	Mitoferrin-1 Mitochondrial iron transporter 1 Solute carrier family 25 member 37 Mitochondrial solute carrier protein. [Source:Uniprot/SWISSPROTAcc:Q9NYZ2]					Mitoferrin-1 (Mitochondrial iron transporter 1)(Solute carrier family 25 member 37)(Protein frascati) [Source:UniProtKB/Swiss-Prot;Acc:Q287T7]				SAPD00158	-15.9646	0.303985	0	Cytohesin-1 PH, SEC7 and coiled-coil domain-containing protein 1 SEC7 homolog B2-1. [Source:Uniprot/SWISSPROTAcc:Q15438]	Cytohesin-1 (PH, SEC7 and coiled-coil domain-containing protein 1)(SEC7 homolog B2-1) [Source:UniProtKB/Swiss-Prot;Acc:Q15438]	Cytohesin-2 (PH, SEC7 and coiled-coil domain-containing protein 2)(ARF nucleotide-binding site opener)(Protein ARNO)(ARF exchange factor) [Source:UniProtKB/Swiss-Prot;Acc:Q99418]	Cytohesin-1 (PH, SEC7 and coiled-coil domain-containing protein 1)(SEC7 homolog B2-1) [Source:UniProtKB/Swiss-Prot;Acc:Q15438]	Cytohesin-1 (PH, SEC7 and coiled-coil domain-containing protein 1)(SEC7 homolog B2-1) [Source:UniProtKB/Swiss-Prot;Acc:Q15438]					SAPD21641	-2.363	0.196519	5.04817	CC Chemokine										SAPD20874	-2.62496	0.169345	1.47825	No match
SAPD25984	8.92484	2.57682	5.10936										SAPD10264	-10.4016	0.305583	1.29025	Zinc-binding alcohol dehydrogenase domain-containing protein 2 EC 1.-.-.-. [Source:Uniprot/SWISSPROTAcc:Q8N4Q0]	Zinc-binding alcohol dehydrogenase domain-containing protein 2 (EC 1.-.-.-) [Source:UniProtKB/Swiss-Prot;Acc:Q8N4Q0]	Zinc-binding alcohol dehydrogenase domain-containing protein 2 (EC 1.-.-.-) [Source:UniProtKB/Swiss-Prot;Acc:Q8N4Q0]	Zinc-binding alcohol dehydrogenase domain-containing protein 2 (EC 1.-.-.-) [Source:UniProtKB/Swiss-Prot;Acc:Q8N4Q0]	Zinc-binding alcohol dehydrogenase domain-containing protein 2 (EC 1.-.-.-) [Source:UniProtKB/Swiss-Prot;Acc:Q8N4Q0]					SAPD13438	-6.12103	0.196749	1.03712	[Pyruvate dehydrogenase [lipoamide]] kinase isozyme 2, mitochondrial precursor EC 2.7.11.2 Pyruvate dehydrogenase kinase isoform 2. [Source:Uniprot/SWISSPROTAcc:Q15119]										SAPD10818	-8.68403	0.169385	0.268642	No match
SAPD06259	6.70838	2.57691	5.10936										SAPD01082	-4.80122	0.305955	2.1554	No match									SAPD03496	-2.30419	0.197279	5.04817	Homolog of Homo sapiens Low-density lipoprotein receptor-related protein 1 precursor [Source:IPIAcc:IPI00020557]										SAPD07785	-3.58393	0.169583	0.803891	No match
SAPD12265	19.3879	2.58265	0										SAPD09995	-4.51272	0.306612	2.39097	No match									SAPD08040	-13.8223	0.19773	0.578197	ATP-binding cassette sub-family D member 4 Peroxisomal membrane protein 69 PMP69 Peroxisomal membrane protein 1-like PXMP1-L P70R. [Source:Uniprot/SWISSPROTAcc:O14678]	ATP-binding cassette sub-family D member 4 (Peroxisomal membrane protein 69)(PMP69)(Peroxisomal membrane protein 1-like)(PXMP1-L)(P70R) [Source:UniProtKB/Swiss-Prot;Acc:O14678]	ATP-binding cassette sub-family D member 4 (Peroxisomal membrane protein 69)(PMP69)(Peroxisomal membrane protein 1-like)(PXMP1-L)(P70R) [Source:UniProtKB/Swiss-Prot;Acc:O14678]	ATP-binding cassette sub-family D member 4 (Peroxisomal membrane protein 69)(PMP69)(Peroxisomal membrane protein 1-like)(PXMP1-L)(P70R) [Source:UniProtKB/Swiss-Prot;Acc:O14678]	ATP-binding cassette sub-family D member 4 (Peroxisomal membrane protein 69)(PMP69)(Peroxisomal membrane protein 1-like)(PXMP1-L)(P70R) [Source:UniProtKB/Swiss-Prot;Acc:O14678]						SAPD26566	-2.58065	0.169742	1.47825	hypothetical protein LOC497162 [Source:RefSeq_peptideAcc:NP_001028265]
SAPD21268	9.61463	2.61024	5.10936										SAPD24020	-4.03046	0.307543	2.65482	No match									SAPD18543	-2.89346	0.197914	3.36169	Homolog of Homo sapiens Splice Isoform 1 of Mortality factor 4-like protein 1 [Source:IPIAcc:IPI00409675]				Mortality factor 4-like protein 1 (MORF-related gene 15 protein)(Transcription factor-like protein MRG15)(MSL3-1 protein) [Source:UniProtKB/Swiss-Prot;Acc:Q9UBU8]						SAPD17777	-6.31979	0.17044	0.31618	Homolog of Homo sapiens TRA@ protein [Source:IPIAcc:IPI00440698]
SAPD21694	8.1989	2.66547	5.10936	Homolog of Brachydanio rerio Tubulin, alpha 8 like 3. [Source:Uniprot/SPTREMBLAcc:Q6DC49]									SAPD18109	-4.7335	0.30802	2.1554	Homolog of Homo sapiens MGC45780 [Source:IPIAcc:IPI00385066]									SAPD22651	-5.8008	0.197995	1.03712	No match										SAPD15521	-5.10398	0.171132	0.420976	Homolog of Homo sapiens Chromodomain heliCase DNA binding protein 7 [Source:IPIAcc:IPI00472901]			Chromodomain-helicase-DNA-binding protein 7 (CHD-7)(EC 3.6.1.-)(ATP-dependent helicase CHD7) [Source:UniProtKB/Swiss-Prot;Acc:Q9P2D1]
SAPD07952	6.74599	2.6693	5.10936										SAPD18736	-3.18948	0.308985	4.07372	No match									SAPD18655	-3.60083	0.198406	2.04403	No match										SAPD25013	-9.20137	0.171239	0.268642	MHC class IIA antigen. [Source:Uniprot/SPTREMBLAcc:Q68GB9]
SAPD09736	8.09203	2.67941	5.10936	Claudin-1 Senescence-associated epithelial membrane protein. [Source:Uniprot/SWISSPROTAcc:O95832]	Claudin-1 (Senescence-associated epithelial membrane protein) [Source:UniProtKB/Swiss-Prot;Acc:O95832]	Claudin 1. [Source:UniProtKB/TrEMBL;Acc:Q6E5T5]	Claudin-1 (Senescence-associated epithelial membrane protein) [Source:UniProtKB/Swiss-Prot;Acc:O95832]	Claudin-1 (Senescence-associated epithelial membrane protein) [Source:UniProtKB/Swiss-Prot;Acc:O95832]					SAPD04601	-5.47499	0.311282	1.81837	No match									SAPD00929	-2.59191	0.199518	3.87184	Homolog of Homo sapiens Dihydrofolate reductase [Source:IPIAcc:IPI00477264]										SAPD16485	-14.9008	0.171529	0.268642	No match
SAPD10940	9.29318	2.68907	5.10936										SAPD14493	-12.3133	0.311916	0.641215	No match									SAPD15500	-10.0006	0.200052	0.776052	No match										SAPD17790	-4.62883	0.172751	0.563983	No match
SAPD05394	8.8556	2.70689	5.10936										SAPD22526	-3.69683	0.312386	3.232	apolipoprotein A-I binding protein precursor [Source:RefSeq_peptideAcc:NP_658985]	Apolipoprotein A-I-binding protein Precursor (AI-BP)(YjeF N-terminal domain-containing protein 1) [Source:UniProtKB/Swiss-Prot;Acc:Q8NCW5]	Apolipoprotein A-I-binding protein Precursor (AI-BP)(YjeF N-terminal domain-containing protein 1) [Source:UniProtKB/Swiss-Prot;Acc:Q8NCW5]		Apolipoprotein A-I-binding protein Precursor (AI-BP)(YjeF N-terminal domain-containing protein 1) [Source:UniProtKB/Swiss-Prot;Acc:Q8NCW5]	Apolipoprotein A-I-binding protein Precursor (AI-BP) [Source:UniProtKB/Swiss-Prot;Acc:Q6DHK1]				SAPD19051	-6.72727	0.201351	1.03712	No match										SAPD04040	-2.08321	0.17331	3.84684	No match
SAPD24279	12.7226	2.71421	3.5583										SAPD16206	-3.77733	0.312773	2.98104	No match	Poliovirus receptor-related protein 4 Precursor (Nectin-4)(Ig superfamily receptor LNIR) [Contains Processed poliovirus receptor-related protein 4] [Source:UniProtKB/Swiss-Prot;Acc:Q96NY8]		Poliovirus receptor-related protein 4 Precursor (Nectin-4)(Ig superfamily receptor LNIR) [Contains Processed poliovirus receptor-related protein 4] [Source:UniProtKB/Swiss-Prot;Acc:Q96NY8]						SAPD05689	-2.70353	0.201718	3.87184	No match										SAPD23133	-8.72226	0.173387	0.268642	Inositol oxygenase EC 1.13.99.1 Myo-inositol oxygenase Aldehyde reductase-like 6 Renal-specific oxidoreductase Kidney-specific protein 32. [Source:Uniprot/SWISSPROTAcc:Q9UGB7]	Inositol oxygenase (EC 1.13.99.1)(Myo-inositol oxygenase)(MI oxygenase)(Aldehyde reductase-like 6)(Renal-specific oxidoreductase)(Kidney-specific protein 32) [Source:UniProtKB/Swiss-Prot;Acc:Q9UGB7]	Inositol oxygenase (EC 1.13.99.1)(Myo-inositol oxygenase)(MI oxygenase)(Aldehyde reductase-like 6)(Renal-specific oxidoreductase)(Kidney-specific protein 32) [Source:UniProtKB/Swiss-Prot;Acc:Q9UGB7]	Inositol oxygenase (EC 1.13.99.1)(Myo-inositol oxygenase)(MI oxygenase)(Aldehyde reductase-like 6)(Renal-specific oxidoreductase)(Kidney-specific protein 32) [Source:UniProtKB/Swiss-Prot;Acc:Q9UGB7]	Inositol oxygenase (EC 1.13.99.1)(Myo-inositol oxygenase)(MI oxygenase)(Aldehyde reductase-like 6)(Renal-specific oxidoreductase)(Kidney-specific protein 32) [Source:UniProtKB/Swiss-Prot;Acc:Q9UGB7]	Inositol oxygenase (EC 1.13.99.1)(Myo-inositol oxygenase)(MI oxygenase) [Source:UniProtKB/Swiss-Prot;Acc:Q4V8T0]
SAPD02374	7.01528	2.71866	5.10936	E3 ubiquitin-protein ligase FANCL EC 6.3.2.- Fanconi anemia group L protein Fanconi anemia-associated polypeptide of 43 kDa FAAP43. [Source:Uniprot/SWISSPROTAcc:Q9NW38]	E3 ubiquitin-protein ligase FANCL (EC 6.3.2.-)(Fanconi anemia group L protein)(Fanconi anemia-associated polypeptide of 43 kDa)(FAAP43) [Source:UniProtKB/Swiss-Prot;Acc:Q9NW38]								SAPD08537	-4.51586	0.313484	2.39097	No match									SAPD16206	-4.78174	0.203238	1.14506	No match	Poliovirus receptor-related protein 4 Precursor (Nectin-4)(Ig superfamily receptor LNIR) [Contains Processed poliovirus receptor-related protein 4] [Source:UniProtKB/Swiss-Prot;Acc:Q96NY8]		Poliovirus receptor-related protein 4 Precursor (Nectin-4)(Ig superfamily receptor LNIR) [Contains Processed poliovirus receptor-related protein 4] [Source:UniProtKB/Swiss-Prot;Acc:Q96NY8]							SAPD16527	-3.05828	0.173897	0.96043	No match
SAPD13583	13.9948	2.72672	3.5583										SAPD18024	-3.29375	0.313623	3.68523	Ubiquitin-related modifier 1 homolog. [Source:Uniprot/SWISSPROTAcc:Q9BTM9]									SAPD04572	-4.00008	0.203535	1.86927	Homolog of Homo sapiens Splice Isoform B of DnaJ homolog subfamily B member 6 [Source:IPIAcc:IPI00098523]										SAPD07467	-4.48512	0.17453	0.563983	No match	Immunoglobulin heavy variable 3-6 [Source:IMGT/GENE-DB;Acc:IGHV3-6]
SAPD10238	16.5003	2.73387	0										SAPD21599	-3.35348	0.314117	3.68523	Homolog of Homo sapiens Acetyl-coenzyme A synthetase, cytoplasmic [Source:IPIAcc:IPI00413730]									SAPD20246	-12.6369	0.204412	0.578197	3-ketoacyl-CoA thiolase, mitochondrial EC 2.3.1.16 Beta- ketothiolase Acetyl-CoA acyltransferase Mitochondrial 3-oxoacyl- CoA thiolase T1. [Source:Uniprot/SWISSPROTAcc:P42765]	3-ketoacyl-CoA thiolase, mitochondrial (EC 2.3.1.16)(Beta-ketothiolase)(Acetyl-CoA acyltransferase)(Mitochondrial 3-oxoacyl-CoA thiolase)(T1) [Source:UniProtKB/Swiss-Prot;Acc:P42765]	3-ketoacyl-CoA thiolase, mitochondrial (EC 2.3.1.16)(Beta-ketothiolase)(Acetyl-CoA acyltransferase)(Mitochondrial 3-oxoacyl-CoA thiolase)(T1) [Source:UniProtKB/Swiss-Prot;Acc:P42765]	3-ketoacyl-CoA thiolase, mitochondrial (EC 2.3.1.16)(Beta-ketothiolase)(Acetyl-CoA acyltransferase)(Mitochondrial 3-oxoacyl-CoA thiolase)(T1) [Source:UniProtKB/Swiss-Prot;Acc:P42765]	3-ketoacyl-CoA thiolase, mitochondrial (EC 2.3.1.16)(Beta-ketothiolase)(Acetyl-CoA acyltransferase)(Mitochondrial 3-oxoacyl-CoA thiolase)(T1) [Source:UniProtKB/Swiss-Prot;Acc:P42765]	acetyl-coenzyme A acyltransferase 2 [Source:RefSeq peptide;Acc:NP_998217]					SAPD19525	-2.24684	0.174894	2.95389	No match
SAPD05094	7.53546	2.73898	5.10936										SAPD11075	-2.86915	0.314247	4.79772	hypothetical protein LOC797807 [Source:RefSeq_peptideAcc:NP_001092226]									SAPD15245	-6.10062	0.204972	1.03712	No match										SAPD02922	-9.89272	0.174971	0.268642	Glyceraldehyde-3-phosphate dehydrogenase EC 1.2.1.12 GAPDH. [Source:Uniprot/SWISSPROTAcc:P04406]
SAPD18308	8.27825	2.75149	5.10936	chromosome fragility associated gene 1 [Source:RefSeq_peptideAcc:NP_079133]	ATPase family AAA domain-containing protein 5 (Chromosome fragility-associated gene 1 protein) [Source:UniProtKB/Swiss-Prot;Acc:Q96QE3]	ATPase family AAA domain-containing protein 5 (Chromosome fragility-associated gene 1 protein) [Source:UniProtKB/Swiss-Prot;Acc:Q96QE3]		ATPase family AAA domain-containing protein 5 (Chromosome fragility-associated gene 1 protein) [Source:UniProtKB/Swiss-Prot;Acc:Q96QE3]					SAPD00522	-9.38054	0.314442	1.29025	Rieske Fe-S domain containing [Source:RefSeq_peptideAcc:NP_775498]	Rieske domain-containing protein [Source:UniProtKB/Swiss-Prot;Acc:Q8TAC1]	Rieske domain-containing protein [Source:UniProtKB/Swiss-Prot;Acc:Q8TAC1]	Rieske domain-containing protein [Source:UniProtKB/Swiss-Prot;Acc:Q8TAC1]	Rieske domain-containing protein [Source:UniProtKB/Swiss-Prot;Acc:Q8TAC1]					SAPD19443	-6.03806	0.205011	1.03712	No match										SAPD05211	-2.61795	0.175412	1.47825	No match
SAPD20745	7.87804	2.75495	5.10936										SAPD09928	-11.8025	0.314597	0.641215	No match									SAPD18883	-4.61957	0.205355	1.29639	No match										SAPD11836	-3.05721	0.176012	0.96043	hypothetical protein LOC100037361 [Source:RefSeq_peptideAcc:NP_001091866]
SAPD12238	7.17642	2.78289	5.10936										SAPD04040	-4.12466	0.316365	2.65482	No match									SAPD04715	-4.28614	0.206062	1.46742	No match										SAPD24489	-8.12285	0.176227	0.268642	Transcribed locus [Source:UniGeneAcc:Tru.462]
SAPD13760	16.4788	2.78976	0										SAPD05728	-3.89386	0.31643	2.98104	No match									SAPD08719	-9.05343	0.206701	0.812964	No match										SAPD15726	-8.4709	0.176293	0.268642	No match
SAPD01211	12.2233	2.85415	3.5583										SAPD08288	-7.10691	0.317794	1.46184	Sorting nexin-14. [Source:Uniprot/SWISSPROTAcc:Q9Y5W7]	Sorting nexin-14 [Source:UniProtKB/Swiss-Prot;Acc:Q9Y5W7]	Sorting nexin-14 [Source:UniProtKB/Swiss-Prot;Acc:Q9Y5W7]	Sorting nexin-14 [Source:UniProtKB/Swiss-Prot;Acc:Q9Y5W7]	Sorting nexin-14 [Source:UniProtKB/Swiss-Prot;Acc:Q9Y5W7]					SAPD23420	-11.09	0.20797	0.745505	No match										SAPD02978	-5.85862	0.176692	0.348558	Guanine nucleotide-binding protein subunit beta 2-like 1 Guanine nucleotide-binding protein subunit beta-like protein 12.3 Receptor of activated protein kinase C 1 RACK1 Receptor for activated C kinase. [Source:Uniprot/SWISSPROTAcc:P63244]
SAPD03898	6.83739	2.89938	5.10936										SAPD22212	-2.98798	0.317831	4.07372	No match									SAPD11274	-3.15837	0.208026	2.68659	No match										SAPD06846	-2.57427	0.177453	1.47825	Protein phosphatase 2C isoform kappa EC 3.1.3.16 PP2C-kappa Protein phosphatase 1K PP2C-like mitochondrial protein. [Source:Uniprot/SWISSPROTAcc:Q8N3J5]
SAPD05799	7.50072	2.95045	5.10936										SAPD12109	-5.04531	0.320231	1.8606	No match									SAPD01145	-4.85889	0.208416	1.14506	No match										SAPD18723	-3.59252	0.177936	0.726944	Dihydropyrimidine dehydrogenase [NADP+] precursor EC 1.3.1.2 DPD DHPDHase Dihydrouracil dehydrogenase Dihydrothymine dehydrogenase. [Source:Uniprot/SWISSPROTAcc:Q12882]	Dihydropyrimidine dehydrogenase [NADP+] Precursor (DHPDHase)(DPD)(EC 1.3.1.2)(Dihydrouracil dehydrogenase)(Dihydrothymine dehydrogenase) [Source:UniProtKB/Swiss-Prot;Acc:Q12882]	Dihydropyrimidine dehydrogenase [NADP+] Precursor (DHPDHase)(DPD)(EC 1.3.1.2)(Dihydrouracil dehydrogenase)(Dihydrothymine dehydrogenase) [Source:UniProtKB/Swiss-Prot;Acc:Q12882]	Dihydropyrimidine dehydrogenase [NADP+] Precursor (DHPDHase)(DPD)(EC 1.3.1.2)(Dihydrouracil dehydrogenase)(Dihydrothymine dehydrogenase) [Source:UniProtKB/Swiss-Prot;Acc:Q12882]	Dihydropyrimidine dehydrogenase [NADP+] Precursor (DHPDHase)(DPD)(EC 1.3.1.2)(Dihydrouracil dehydrogenase)(Dihydrothymine dehydrogenase) [Source:UniProtKB/Swiss-Prot;Acc:Q12882]	hypothetical protein LOC768165 [Source:RefSeq peptide;Acc:NP_001070776]
SAPD00025	7.15067	3.00487	5.10936	Interleukin-22 receptor alpha-2 chain precursor IL-22R-alpha-2 Interleukin 22-binding protein IL22BP Cytokine receptor family class II member 10 CRF2-10 Cytokine receptor family type 2, soluble 1 CRF2-S1. [Source:Uniprot/SWISSPROTAcc:Q969J5]			Interleukin-22 receptor subunit alpha-2 Precursor (IL-22R-alpha-2)(Interleukin-22-binding protein)(IL22BP)(Cytokine receptor family class II member 10)(CRF2-10)(Cytokine receptor family type 2, soluble 1)(CRF2-S1) [Source:UniProtKB/Swiss-Prot;Acc:Q969J5]						SAPD00231	-6.44396	0.320854	1.64621	Cyclin-G2. [Source:Uniprot/SWISSPROTAcc:Q16589]	Cyclin-G2 [Source:UniProtKB/Swiss-Prot;Acc:Q16589]	Cyclin-G2 [Source:UniProtKB/Swiss-Prot;Acc:Q16589]	Cyclin-G2 [Source:UniProtKB/Swiss-Prot;Acc:Q16589]	Cyclin-G2 [Source:UniProtKB/Swiss-Prot;Acc:Q16589]	cyclin G2 [Source:RefSeq peptide;Acc:NP_998337]				SAPD24470	-12.2263	0.208673	0.578197	LYR motif-containing protein 7. [Source:Uniprot/SWISSPROTAcc:Q5U5X0]	LYR motif-containing protein 7 [Source:UniProtKB/Swiss-Prot;Acc:Q5U5X0]		LYR motif-containing protein 7 [Source:UniProtKB/Swiss-Prot;Acc:Q5U5X0]							SAPD01331	-5.68867	0.178255	0.350587	Zinc finger CCHC domain-containing protein 13. [Source:Uniprot/SWISSPROTAcc:Q8WW36]	Zinc finger CCHC domain-containing protein 13 [Source:UniProtKB/Swiss-Prot;Acc:Q8WW36]	Zinc finger CCHC domain-containing protein 13 [Source:UniProtKB/Swiss-Prot;Acc:Q8WW36]	Zinc finger CCHC domain-containing protein 13 [Source:UniProtKB/Swiss-Prot;Acc:Q8WW36]	Zinc finger CCHC domain-containing protein 13 [Source:UniProtKB/Swiss-Prot;Acc:Q8WW36]
SAPD18715	10.9738	3.06615	5.10936										SAPD12839	-4.15367	0.322281	2.65482	No match									SAPD22986	-13.2947	0.208752	0.578197	No match										SAPD20994	-14.1709	0.17883	0.268642	Equilibrative nucleoside transporter 1 Equilibrative nitrobenzylmercaptopurine riboside-sensitive nucleoside transporter Equilibrative NBMPR-sensitive nucleoside transporter Nucleoside transporter, es-type Solute carrier family 29 member 1. [Source:Uniprot/SWISSPROTAcc:Q99808]	Equilibrative nucleoside transporter 1 (Equilibrative nitrobenzylmercaptopurine riboside-sensitive nucleoside transporter)(Equilibrative NBMPR-sensitive nucleoside transporter)(Nucleoside transporter, es-type)(Solute carrier family 29 member 1) [Source:UniProtKB/Swiss-Prot;Acc:Q99808]	Equilibrative nucleoside transporter 1 (Equilibrative nitrobenzylmercaptopurine riboside-sensitive nucleoside transporter)(Equilibrative NBMPR-sensitive nucleoside transporter)(Nucleoside transporter, es-type)(Solute carrier family 29 member 1) [Source:UniProtKB/Swiss-Prot;Acc:Q99808]	Equilibrative nucleoside transporter 1 (Equilibrative nitrobenzylmercaptopurine riboside-sensitive nucleoside transporter)(Equilibrative NBMPR-sensitive nucleoside transporter)(Nucleoside transporter, es-type)(Solute carrier family 29 member 1) [Source:UniProtKB/Swiss-Prot;Acc:Q99808]	Equilibrative nucleoside transporter 1 (Equilibrative nitrobenzylmercaptopurine riboside-sensitive nucleoside transporter)(Equilibrative NBMPR-sensitive nucleoside transporter)(Nucleoside transporter, es-type)(Solute carrier family 29 member 1) [Source:UniProtKB/Swiss-Prot;Acc:Q99808]
SAPD00772	8.75822	3.07752	5.10936										SAPD10322	-8.6465	0.322519	1.29025	Homolog of Homo sapiens TSC501 protein [Source:IPIAcc:IPI00290475]									SAPD01184	-8.77639	0.209136	0.812964	No match										SAPD04512	-2.21059	0.178918	2.95389	No match
SAPD09505	7.62129	3.07768	5.10936										SAPD24708	-6.70046	0.322643	1.46184	Zinc finger protein 644 Zinc finger motif enhancer-binding protein 2 Zep-2. [Source:Uniprot/SWISSPROTAcc:Q9H582]	Zinc finger protein 644 (Zinc finger motif enhancer-binding protein 2)(Zep-2) [Source:UniProtKB/Swiss-Prot;Acc:Q9H582]	Zinc finger protein 644 (Zinc finger motif enhancer-binding protein 2)(Zep-2) [Source:UniProtKB/Swiss-Prot;Acc:Q9H582]	Zinc finger protein 644 (Zinc finger motif enhancer-binding protein 2)(Zep-2) [Source:UniProtKB/Swiss-Prot;Acc:Q9H582]	Zinc finger protein 644 (Zinc finger motif enhancer-binding protein 2)(Zep-2) [Source:UniProtKB/Swiss-Prot;Acc:Q9H582]	Novel protein similar to vertebrate zinc finger protein 644 (ZNF644) [Source:UniProtKB/TrEMBL;Acc:A2BIH4]				SAPD03868	-15.9642	0.209809	0	Cytochrome P450 1A2 EC 1.14.14.1 CYPIA2 P450-P3 P3450 P450 4. [Source:Uniprot/SWISSPROTAcc:P05177]		Cytochrome P450 1A2 (EC 1.14.14.1)(CYPIA2)(P450-P3)(P(3)450)(P450 4) [Source:UniProtKB/Swiss-Prot;Acc:P05177]	Cytochrome P450 1A2 (EC 1.14.14.1)(CYPIA2)(P450-P3)(P(3)450)(P450 4) [Source:UniProtKB/Swiss-Prot;Acc:P05177]	Cytochrome P450 1A1 (EC 1.14.14.1) (CYPIA1). [Source:UniProtKB/Swiss-Prot;Acc:Q6JZS3]	cytochrome P450, family 1, subfamily A [Source:RefSeq peptide;Acc:NP_571954]					SAPD13342	-5.27851	0.179606	0.420976	Novel protein containing a trypsin domain Fragment. [Source:Uniprot/SPTREMBLAcc:Q1LUL4]
SAPD11588	10.3738	3.10457	5.10936						Novel protein Fragment [Source:UniProtKB/TrEMBL;Acc:A8DZF4]				SAPD08891	-6.41831	0.323368	1.64621	No match									SAPD09558	-4.64136	0.210391	1.29639	No match										SAPD14618	-2.17584	0.179737	2.95389	No match
SAPD25715	16.524	3.11923	0										SAPD08174	-3.64574	0.324773	3.232	Homolog of Homo sapiens Splice Isoform 2 of Probable ubiquitin carboxyl-terminal hydrolase CYLD [Source:IPIAcc:IPI00554819]	Probable ubiquitin carboxyl-terminal hydrolase CYLD (EC 3.1.2.15)(Ubiquitin thioesterase CYLD)(Ubiquitin-specific-processing protease CYLD)(Deubiquitinating enzyme CYLD) [Source:UniProtKB/Swiss-Prot;Acc:Q9NQC7]								SAPD10429	-10.0913	0.211082	0.776052	No match										SAPD15041	-2.70032	0.180049	1.18404	Homolog of Gallus gallus PIT 54. [Source:Uniprot/SPTREMBLAcc:Q98TD1]
SAPD02377	21.3545	3.13721	0										SAPD22075	-7.61552	0.325694	1.46184	No match									SAPD07454	-7.69742	0.211686	0.975104	Homolog of Homo sapiens Splice Isoform 8 of CD209 antigen-like protein 1 [Source:IPIAcc:IPI00554569]										SAPD00307	-3.18052	0.181228	0.96043	L-threonine dehydrogenase TDH on chromosome 8 [Source:RefSeq_dnaAcc:NR_001578]	Inactive L-threonine 3-dehydrogenase, mitochondrial Precursor [Source:UniProtKB/Swiss-Prot;Acc:Q8IZJ6]	Threonine dehydrogenase. [Source:UniProtKB/TrEMBL;Acc:Q8QGK2]		Inactive L-threonine 3-dehydrogenase, mitochondrial Precursor [Source:UniProtKB/Swiss-Prot;Acc:Q8IZJ6]	L-threonine dehydrogenase [Source:RefSeq peptide;Acc:NP_998410]
SAPD13771	10.5514	3.18678	5.10936										SAPD07643	-3.28622	0.32623	3.68523	snRNA-activating protein complex subunit 3 SNAPc subunit 3 Small nuclear RNA-activating complex polypeptide 3 snRNA-activating protein complex 50 kDa subunit SNAPc 50 kDa subunit Proximal sequence element-binding transcription factor subunit beta [Source:Uniprot/SWISSPROTAcc:Q92966]	snRNA-activating protein complex subunit 3 (SNAPc subunit 3)(Small nuclear RNA-activating complex polypeptide 3)(snRNA-activating protein complex 50 kDa subunit)(SNAPc 50 kDa subunit)(Proximal sequence element-binding transcription factor subunit beta)(PSE-binding factor subunit beta)(PTF subunit beta) [Source:UniProtKB/Swiss-Prot;Acc:Q92966]	snRNA-activating protein complex subunit 3 (SNAPc subunit 3)(Small nuclear RNA-activating complex polypeptide 3)(snRNA-activating protein complex 50 kDa subunit)(SNAPc 50 kDa subunit)(Proximal sequence element-binding transcription factor subunit beta)(PSE-binding factor subunit beta)(PTF subunit beta) [Source:UniProtKB/Swiss-Prot;Acc:Q92966]							SAPD04816	-6.88253	0.212158	1.03712	No match										SAPD11455	-2.81446	0.181522	1.18404	Homolog of Homo sapiens Splice Isoform 2 of B-cell lymphoma/leukemia 11B [Source:IPIAcc:IPI00009646]	B-cell lymphoma/leukemia 11B (B-cell CLL/lymphoma 11B)(Radiation-induced tumor suppressor gene 1 protein)(hRit1)(COUP-TF-interacting protein 2) [Source:UniProtKB/Swiss-Prot;Acc:Q9C0K0]	B-cell lymphoma/leukemia 11B (B-cell CLL/lymphoma 11B)(Radiation-induced tumor suppressor gene 1 protein)(hRit1)(COUP-TF-interacting protein 2) [Source:UniProtKB/Swiss-Prot;Acc:Q9C0K0]	B-cell lymphoma/leukemia 11A (B-cell CLL/lymphoma 11A)(COUP-TF-interacting protein 1)(Ecotropic viral integration site 9 protein homolog)(EVI-9) [Source:UniProtKB/Swiss-Prot;Acc:Q9H165]	B-cell lymphoma/leukemia 11A (B-cell CLL/lymphoma 11A)(COUP-TF-interacting protein 1)(Ecotropic viral integration site 9 protein homolog)(EVI-9) [Source:UniProtKB/Swiss-Prot;Acc:Q9H165]	hypothetical LOC566491 [Source:RefSeq peptide;Acc:NP_001094421]
SAPD19808	6.87827	3.1903	5.10936	Signal transducer and activator of transcription 6 IL-4 Stat. [Source:Uniprot/SWISSPROTAcc:P42226]	Signal transducer and activator of transcription 6 (IL-4 Stat) [Source:UniProtKB/Swiss-Prot;Acc:P42226]	Signal transducer and activator of transcription 6 (IL-4 Stat) [Source:UniProtKB/Swiss-Prot;Acc:P42226]	Signal transducer and activator of transcription 6 (IL-4 Stat) [Source:UniProtKB/Swiss-Prot;Acc:P42226]						SAPD22432	-5.51312	0.327707	1.81837	No match									SAPD14990	-4.9761	0.212784	1.14506	No match										SAPD06022	-3.46648	0.181814	0.803891	ref|XP_001344986.1| PREDICTED: similar to zinc finger protein [Danio rerio]
SAPD10581	22.6879	3.2071	0										SAPD22234	-11.4916	0.327732	0.641215	Cyclin-G2. [Source:Uniprot/SWISSPROTAcc:Q16589]									SAPD18317	-20.3004	0.212813	0	similar to RIKEN cDNA 2310039H08 LOC441150, mRNA [Source:RefSeq_dnaAcc:NM_001008739]										SAPD07614	-2.16215	0.182579	2.95389	Diablo homolog, mitochondrial precursor Second mitochondria-derived activator of caspase Smac protein Direct IAP-binding protein with low pI. [Source:Uniprot/SWISSPROTAcc:Q9NR28]		Diablo homolog, mitochondrial Precursor (Second mitochondria-derived activator of caspase)(Smac protein)(Direct IAP-binding protein with low pI) [Source:UniProtKB/Swiss-Prot;Acc:Q9NR28]
SAPD15492	15.945	3.30086	0										SAPD19727	-6.9496	0.328305	1.46184	adenosine deaminase, tRNA-specific 1 [Source:RefSeq_peptideAcc:NP_036223]	tRNA-specific adenosine deaminase 1 (hADAT1)(EC 3.5.4.-)(tRNA-specific adenosine-37 deaminase) [Source:UniProtKB/Swiss-Prot;Acc:Q9BUB4]	tRNA-specific adenosine deaminase 1 (hADAT1)(EC 3.5.4.-)(tRNA-specific adenosine-37 deaminase) [Source:UniProtKB/Swiss-Prot;Acc:Q9BUB4]	tRNA-specific adenosine deaminase 1 (hADAT1)(EC 3.5.4.-)(tRNA-specific adenosine-37 deaminase) [Source:UniProtKB/Swiss-Prot;Acc:Q9BUB4]	tRNA-specific adenosine deaminase 1 (hADAT1)(EC 3.5.4.-)(tRNA-specific adenosine-37 deaminase) [Source:UniProtKB/Swiss-Prot;Acc:Q9BUB4]					SAPD06354	-5.76973	0.213091	1.03712	No match										SAPD01546	-2.12722	0.18286	2.95389	alanine-glyoxylate aminotransferase 2-like 1 [Source:RefSeq_peptideAcc:NP_112569]	Alanine--glyoxylate aminotransferase 2-like 2 (EC 2.6.1.-) [Source:UniProtKB/Swiss-Prot;Acc:Q8IUZ5]	Alanine--glyoxylate aminotransferase 2-like 1 (EC 2.6.1.-) [Source:UniProtKB/Swiss-Prot;Acc:Q8TBG4]	Alanine--glyoxylate aminotransferase 2-like 1 (EC 2.6.1.-) [Source:UniProtKB/Swiss-Prot;Acc:Q8TBG4]	Alanine--glyoxylate aminotransferase 2-like 1 (EC 2.6.1.-) [Source:UniProtKB/Swiss-Prot;Acc:Q8TBG4]	Alanine--glyoxylate aminotransferase 2-like 1 (EC 2.6.1.-) [Source:UniProtKB/Swiss-Prot;Acc:Q7SY54]
SAPD10792	8.06795	3.33506	5.10936										SAPD00481	-5.51479	0.328821	1.81837	No match					Proline-rich nuclear receptor coactivator 2 [Source:UniProtKB/Swiss-Prot;Acc:B7TWP7]				SAPD11940	-7.88287	0.213124	0.975104	No match										SAPD10444	-10.5787	0.184088	0.268642	Transmembrane protein. [Source:Uniprot/SPTREMBLAcc:A1YRJ4]			Transmembrane protein 220 [Source:UniProtKB/Swiss-Prot;Acc:Q6QAJ8]	Transmembrane protein 220 [Source:UniProtKB/Swiss-Prot;Acc:Q6QAJ8]
SAPD23651	9.80052	3.4351	5.10936										SAPD02465	-3.81841	0.329351	2.98104	Homolog of Brachydanio rerio Sulfotransferase family, cytosolic sulfotransferase 2. [Source:Uniprot/SPTREMBLAcc:Q6P2U4]				Bile salt sulfotransferase (EC 2.8.2.14)(Hydroxysteroid Sulfotransferase)(HST)(Dehydroepiandrosterone sulfotransferase)(DHEA-ST)(ST2)(ST2A3) [Source:UniProtKB/Swiss-Prot;Acc:Q06520]					SAPD08574	-5.33387	0.213159	1.03712	Homolog of Brachydanio rerio Cyclin L ania-6a. [Source:Uniprot/SPTREMBLAcc:Q7ZVX0]	Cyclin-related protein FAM58A (Cyclin-M) [Source:UniProtKB/Swiss-Prot;Acc:Q8N1B3]	Cyclin-related protein FAM58A (Cyclin-M) [Source:UniProtKB/Swiss-Prot;Acc:Q8N1B3]	Cyclin-related protein FAM58A (Cyclin-M) [Source:UniProtKB/Swiss-Prot;Acc:Q8N1B3]	Cyclin-related protein FAM58A (Cyclin-M) [Source:UniProtKB/Swiss-Prot;Acc:Q8N1B3]	Cyclin-related protein FAM58A [Source:UniProtKB/Swiss-Prot;Acc:Q503D6]					SAPD18241	-2.14499	0.185076	2.95389	No match
SAPD14208	10.259	3.46906	5.10936										SAPD15846	-8.64358	0.329501	1.29025	No match									SAPD10624	-7.03914	0.21364	1.03712	No match										SAPD16257	-9.06482	0.185355	0.268642	No match
SAPD26097	6.81181	3.47701	5.10936										SAPD21540	-4.25476	0.330349	2.65482	No match									SAPD13918	-8.20147	0.21386	0.975104	No match										SAPD17600	-2.01391	0.185605	3.84684	No match
SAPD16800	7.01904	3.50388	5.10936	Nanos homolog 1 NOS-1 EC_Rep1a. [Source:Uniprot/SWISSPROTAcc:Q8WY41]									SAPD24817	-3.8305	0.330824	2.98104	Protein-glutamine gamma-glutamyltransferase 2 EC 2.3.2.13 Tissue transglutaminase TGase C TGC TGC Transglutaminase-2 TGase- H. [Source:Uniprot/SWISSPROTAcc:P21980]	Protein-glutamine gamma-glutamyltransferase 2 (EC 2.3.2.13)(Tissue transglutaminase)(TGase C)(TGC)(TG(C))(Transglutaminase-2)(TGase-H) [Source:UniProtKB/Swiss-Prot;Acc:P21980]	Protein-glutamine gamma-glutamyltransferase 2 (EC 2.3.2.13)(Tissue transglutaminase)(TGase C)(TGC)(TG(C))(Transglutaminase-2)(TGase-H) [Source:UniProtKB/Swiss-Prot;Acc:P21980]	Protein-glutamine gamma-glutamyltransferase 2 (EC 2.3.2.13)(Tissue transglutaminase)(TGase C)(TGC)(TG(C))(Transglutaminase-2)(TGase-H) [Source:UniProtKB/Swiss-Prot;Acc:P21980]	Protein-glutamine gamma-glutamyltransferase 2 (EC 2.3.2.13)(Tissue transglutaminase)(TGase C)(TGC)(TG(C))(Transglutaminase-2)(TGase-H) [Source:UniProtKB/Swiss-Prot;Acc:P21980]	Protein-glutamine gamma-glutamyltransferase 2 (EC 2.3.2.13)(Tissue transglutaminase)(TGase C)(TGC)(TG(C))(Transglutaminase-2)(TGase-H) [Source:UniProtKB/Swiss-Prot;Acc:P21980]				SAPD22896	-3.99022	0.214823	1.86927	No match										SAPD12524	-5.97309	0.186683	0.348558	F-box/WD repeat protein 2 F-box and WD-40 domain protein 2 Protein MD6. [Source:Uniprot/SWISSPROTAcc:Q9UKT8]	F-box/WD repeat-containing protein 2 (F-box and WD-40 domain-containing protein 2)(Protein MD6) [Source:UniProtKB/Swiss-Prot;Acc:Q9UKT8]	F-box/WD repeat-containing protein 2 (F-box and WD-40 domain-containing protein 2)(Protein MD6) [Source:UniProtKB/Swiss-Prot;Acc:Q9UKT8]	F-box/WD repeat-containing protein 2 (F-box and WD-40 domain-containing protein 2)(Protein MD6) [Source:UniProtKB/Swiss-Prot;Acc:Q9UKT8]	F-box/WD repeat-containing protein 2 (F-box and WD-40 domain-containing protein 2)(Protein MD6) [Source:UniProtKB/Swiss-Prot;Acc:Q9UKT8]	F-box and WD repeat domain containing 2 [Source:RefSeq peptide;Acc:NP_001018175]
SAPD22794	6.69599	3.54996	5.10936										SAPD12353	-4.83665	0.331431	2.1554	No match									SAPD16194	-4.11573	0.215011	1.57494	No match										SAPD22930	-8.25343	0.186997	0.268642	No match
SAPD15502	6.98256	3.60765	5.10936										SAPD17881	-9.16719	0.33147	1.29025	Homolog of Homo sapiens candidate tumor suppressor in ovarian cancer 2 [Source:RefSeq_peptideAcc:NP_543012]	Ovarian cancer-associated gene 2 protein [Source:UniProtKB/Swiss-Prot;Acc:Q8WZ82]	Ovarian cancer-associated gene 2 protein [Source:UniProtKB/Swiss-Prot;Acc:Q8WZ82]	Ovarian cancer-associated gene 2 protein [Source:UniProtKB/Swiss-Prot;Acc:Q8WZ82]	Ovarian cancer-associated gene 2 protein [Source:UniProtKB/Swiss-Prot;Acc:Q8WZ82]	Ovarian cancer-associated gene 2 protein homolog [Source:UniProtKB/Swiss-Prot;Acc:Q503Y4]				SAPD23676	-11.2365	0.215296	0.64528	Mitochondrial ribosomal protein 63 bMRP63. [Source:Uniprot/SWISSPROTAcc:Q9BQC6]	Ribosomal protein 63, mitochondrial (hMRP63) [Source:UniProtKB/Swiss-Prot;Acc:Q9BQC6]	Ribosomal protein 63, mitochondrial (hMRP63) [Source:UniProtKB/Swiss-Prot;Acc:Q9BQC6]			Ribosomal protein 63, mitochondrial [Source:UniProtKB/Swiss-Prot;Acc:Q6PBR7]					SAPD15774	-2.05948	0.187176	3.84684	No match
SAPD22759	8.01512	3.67819	5.10936	SHC SH2 domain-binding protein 1. [Source:Uniprot/SWISSPROTAcc:Q8NEM2]	SHC SH2 domain-binding protein 1 [Source:UniProtKB/Swiss-Prot;Acc:Q8NEM2]			SHC SH2 domain-binding protein 1 [Source:UniProtKB/Swiss-Prot;Acc:Q8NEM2]					SAPD09877	-11.0391	0.331472	0.986484	No match									SAPD00276	-3.27167	0.215338	2.68659	No match										SAPD04168	-4.25963	0.188168	0.664679	No match
SAPD26283	9.79333	3.72915	5.10936										SAPD07103	-4.18207	0.332092	2.65482	No match									SAPD17957	-5.25323	0.2159	1.04475	Telomeric repeat-binding factor 2-interacting protein 1 TRF2- interacting telomeric protein Rap1 hRap1. [Source:Uniprot/SWISSPROTAcc:Q9NYB0]										SAPD14953	-25.7899	0.188957	0	No match
SAPD19047	7.18793	3.77939	5.10936										SAPD08534	-8.11868	0.33222	1.29025	Four and a half LIM domains protein 1 FHL-1 Skeletal muscle LIM- protein 1 SLIM 1 SLIM. [Source:Uniprot/SWISSPROTAcc:Q13642]	Four and a half LIM domains protein 1 (FHL-1)(Skeletal muscle LIM-protein 1)(SLIM 1)(SLIM) [Source:UniProtKB/Swiss-Prot;Acc:Q13642]	Four and a half LIM domains protein 1 (FHL-1)(Skeletal muscle LIM-protein 1)(SLIM 1)(SLIM) [Source:UniProtKB/Swiss-Prot;Acc:Q13642]	Four and a half LIM domains protein 1 (FHL-1)(Skeletal muscle LIM-protein 1)(SLIM 1)(SLIM) [Source:UniProtKB/Swiss-Prot;Acc:Q13642]	Four and a half LIM domains protein 1 (FHL-1)(Skeletal muscle LIM-protein 1)(SLIM 1)(SLIM) [Source:UniProtKB/Swiss-Prot;Acc:Q13642]	four and a half LIM domains a [Source:RefSeq peptide;Acc:NP_001007288]				SAPD06465	-2.49446	0.216202	4.41515	Serpin H1 precursor Collagen-binding protein Colligin 47 kDa heat shock protein Rheumatoid arthritis-related antigen RA-A47 Arsenic- transactivated protein 3 AsTP3 Proliferation-inducing gene 14 protein. [Source:Uniprot/SWISSPROTAcc:P50454]	Serpin H1 Precursor (Collagen-binding protein)(Colligin)(47 kDa heat shock protein)(Rheumatoid arthritis-related antigen RA-A47)(Arsenic-transactivated protein 3)(AsTP3)(Cell proliferation-inducing gene 14 protein) [Source:UniProtKB/Swiss-Prot;Acc:P50454]			Serpin H1 Precursor (Collagen-binding protein)(Colligin)(47 kDa heat shock protein)(Rheumatoid arthritis-related antigen RA-A47)(Arsenic-transactivated protein 3)(AsTP3)(Cell proliferation-inducing gene 14 protein) [Source:UniProtKB/Swiss-Prot;Acc:P50454]						SAPD18797	-16.3659	0.190692	0.268642	No match
SAPD17646	6.81276	3.78364	5.10936										SAPD17954	-4.07851	0.332343	2.65482	Acyl-coenzyme A thioesterase 2 EC 3.1.2.2 Acyl-CoA thioesterase 2 Peroxisomal acyl-coenzyme A thioester hydrolase 2a Peroxisomal long-chain acyl-coA thioesterase 2 ZAP128 CTE-Ia. [Source:Uniprot/SWISSPROTAcc:P49753]		Acyl-coenzyme A thioesterase 2, mitochondrial Precursor (Acyl-CoA thioesterase 2)(EC 3.1.2.2)(Acyl-coenzyme A thioester hydrolase 2a)(Long-chain acyl-CoA thioesterase 2)(ZAP128)(CTE-Ia) [Source:UniProtKB/Swiss-Prot;Acc:P49753]	Acyl-coenzyme A thioesterase 2, mitochondrial Precursor (Acyl-CoA thioesterase 2)(EC 3.1.2.2)(Acyl-coenzyme A thioester hydrolase 2a)(Long-chain acyl-CoA thioesterase 2)(ZAP128)(CTE-Ia) [Source:UniProtKB/Swiss-Prot;Acc:P49753]						SAPD15177	-4.62555	0.2166	1.29639	No match										SAPD07788	-6.01728	0.190828	0.348558	No match
SAPD02381	7.08617	3.80805	5.10936										SAPD07133	-2.83736	0.332485	4.79772	Homolog of Gallus gallus SOUL protein. [Source:Uniprot/SPTREMBLAcc:Q9W6E5]									SAPD15518	-5.62624	0.21687	1.03712	No match										SAPD06641	-5.4899	0.190935	0.350587	No match
SAPD00918	15.0122	3.8117	0	Tuba1 protein. [Source:Uniprot/SPTREMBLAcc:Q8AWD6]					LOC795591 protein Fragment [Source:UniProtKB/TrEMBL;Acc:A8KB60]				SAPD26304	-5.33357	0.332969	1.81837	Uncharacterized protein C9orf80 homolog. [Source:Uniprot/SWISSPROTAcc:Q7ZV26]	Uncharacterized protein C9orf80 [Source:UniProtKB/Swiss-Prot;Acc:Q9NRY2]	Uncharacterized protein C9orf80 [Source:UniProtKB/Swiss-Prot;Acc:Q9NRY2]		Uncharacterized protein C9orf80 [Source:UniProtKB/Swiss-Prot;Acc:Q9NRY2]	Uncharacterized protein C9orf80 homolog [Source:UniProtKB/Swiss-Prot;Acc:Q7ZV26]				SAPD03325	-6.89163	0.21763	1.03712	MAP/microtubule affinity-regulating kinase 3 EC 2.7.11.1 Cdc25C- associated protein kinase 1 cTAK1 C-TAK1 Serine/threonine protein kinase p78 Ser/Thr protein kinase PAR-1 Protein kinase STK10. [Source:Uniprot/SWISSPROTAcc:P27448]	MAP/microtubule affinity-regulating kinase 3 (EC 2.7.11.1)(Cdc25C-associated protein kinase 1)(C-TAK1)(cTAK1)(Serine/threonine-protein kinase p78)(Ser/Thr protein kinase PAR-1)(Protein kinase STK10) [Source:UniProtKB/Swiss-Prot;Acc:P27448]	Serine/threonine-protein kinase MARK2 (EC 2.7.11.1)(MAP/microtubule affinity-regulating kinase 2)(ELKL motif kinase)(EMK1)(PAR1 homolog) [Source:UniProtKB/Swiss-Prot;Acc:Q7KZI7]	MAP/microtubule affinity-regulating kinase 3 (EC 2.7.11.1)(Cdc25C-associated protein kinase 1)(C-TAK1)(cTAK1)(Serine/threonine-protein kinase p78)(Ser/Thr protein kinase PAR-1)(Protein kinase STK10) [Source:UniProtKB/Swiss-Prot;Acc:P27448]	MAP/microtubule affinity-regulating kinase 3 (EC 2.7.11.1)(Cdc25C-associated protein kinase 1)(C-TAK1)(cTAK1)(Serine/threonine-protein kinase p78)(Ser/Thr protein kinase PAR-1)(Protein kinase STK10) [Source:UniProtKB/Swiss-Prot;Acc:P27448]	MAP/microtubule affinity-regulating kinase 3 [Source:RefSeq peptide;Acc:NP_956179]					SAPD11310	-2.87826	0.191237	1.18404	No match
SAPD02572	9.99434	3.91509	5.10936	Krueppel-like factor 6 Core promoter element-binding protein B- cell-derived protein 1 Proto-oncogene BCD1 Transcription factor Zf9 GC-rich sites-binding factor GBF. [Source:Uniprot/SWISSPROTAcc:Q99612]	Krueppel-like factor 6 (Core promoter element-binding protein)(B-cell-derived protein 1)(Proto-oncogene BCD1)(Transcription factor Zf9)(GC-rich sites-binding factor GBF) [Source:UniProtKB/Swiss-Prot;Acc:Q99612]	Krueppel-like factor 7 (Ubiquitous krueppel-like factor) [Source:UniProtKB/Swiss-Prot;Acc:O75840]	Krueppel-like factor 6 (Core promoter element-binding protein)(B-cell-derived protein 1)(Proto-oncogene BCD1)(Transcription factor Zf9)(GC-rich sites-binding factor GBF) [Source:UniProtKB/Swiss-Prot;Acc:Q99612]	Krueppel-like factor 6 (Core promoter element-binding protein)(B-cell-derived protein 1)(Proto-oncogene BCD1)(Transcription factor Zf9)(GC-rich sites-binding factor GBF) [Source:UniProtKB/Swiss-Prot;Acc:Q99612]	Kruppel-like factor 7 (ubiquitous), like [Source:RefSeq peptide;Acc:NP_001038231]				SAPD12411	-4.03812	0.333173	2.65482	No match									SAPD04347	-13.6055	0.218309	0.578197	No match										SAPD24058	-4.52321	0.191884	0.563983	CC Chemokine (SCYA 124?)
SAPD11255	12.6451	3.93259	3.5583										SAPD07637	-6.22954	0.333274	1.64621	Polyribonucleotide nucleotidyltransferase 1, mitochondrial precursor EC 2.7.7.8 PNPase 1 Polynucleotide phosphorylase-like protein PNPase old-35 3-5 RNA exonuclease OLD35. [Source:Uniprot/SWISSPROTAcc:Q8TCS8]	Polyribonucleotide nucleotidyltransferase 1, mitochondrial Precursor (EC 2.7.7.8)(PNPase 1)(Polynucleotide phosphorylase-like protein)(PNPase old-35)(3'-5' RNA exonuclease OLD35) [Source:UniProtKB/Swiss-Prot;Acc:Q8TCS8]	Polyribonucleotide nucleotidyltransferase 1, mitochondrial Precursor (EC 2.7.7.8)(PNPase 1)(Polynucleotide phosphorylase-like protein)(PNPase old-35)(3'-5' RNA exonuclease OLD35) [Source:UniProtKB/Swiss-Prot;Acc:Q8TCS8]	Polyribonucleotide nucleotidyltransferase 1, mitochondrial Precursor (EC 2.7.7.8)(PNPase 1)(Polynucleotide phosphorylase-like protein)(PNPase old-35)(3'-5' RNA exonuclease OLD35) [Source:UniProtKB/Swiss-Prot;Acc:Q8TCS8]	Polyribonucleotide nucleotidyltransferase 1, mitochondrial Precursor (EC 2.7.7.8)(PNPase 1)(Polynucleotide phosphorylase-like protein)(PNPase old-35)(3'-5' RNA exonuclease OLD35) [Source:UniProtKB/Swiss-Prot;Acc:Q8TCS8]					SAPD07305	-3.62938	0.21857	2.04403	No match										SAPD24751	-14.6143	0.19281	0.268642	Dyslexia susceptibility 1 candidate gene 1 protein. [Source:Uniprot/SWISSPROTAcc:Q8WXU2]	GPI mannosyltransferase 3 (EC 2.4.1.-)(GPI mannosyltransferase III)(GPI-MT-III)(Phosphatidylinositol-glycan biosynthesis class B protein)(PIG-B) [Source:UniProtKB/Swiss-Prot;Acc:Q92521]		GPI mannosyltransferase 3 (EC 2.4.1.-)(GPI mannosyltransferase III)(GPI-MT-III)(Phosphatidylinositol-glycan biosynthesis class B protein)(PIG-B) [Source:UniProtKB/Swiss-Prot;Acc:Q92521]	GPI mannosyltransferase 3 (EC 2.4.1.-)(GPI mannosyltransferase III)(GPI-MT-III)(Phosphatidylinositol-glycan biosynthesis class B protein)(PIG-B) [Source:UniProtKB/Swiss-Prot;Acc:Q92521]
SAPD06238	11.3522	3.95221	4.26996	Heme oxygenase 1 EC 1.14.99.3 HO-1. [Source:Uniprot/SWISSPROTAcc:P09601]	Heme oxygenase 1 (HO-1)(EC 1.14.99.3) [Source:UniProtKB/Swiss-Prot;Acc:P09601]	Heme oxygenase (EC 1.14.99.3) (HO). [Source:UniProtKB/Swiss-Prot;Acc:O73688]	Heme oxygenase 1 (HO-1)(EC 1.14.99.3) [Source:UniProtKB/Swiss-Prot;Acc:P09601]	Heme oxygenase 1 (HO-1)(EC 1.14.99.3) [Source:UniProtKB/Swiss-Prot;Acc:P09601]	Heme oxygenase 2 (HO-2)(EC 1.14.99.3) [Source:UniProtKB/Swiss-Prot;Acc:P30519]				SAPD14953	-3.53983	0.333982	3.232	No match									SAPD02893	-3.02434	0.220177	2.98719	No match										SAPD13417	-14.2684	0.192898	0.268642	No match
SAPD20016	6.88998	4.04815	5.10936	Homolog of Brachydanio rerio Similar to tubulin, alpha 1 Tubulin alpha 6. [Source:Uniprot/SPTREMBLAcc:Q6NWJ5]									SAPD05830	-11.3975	0.334039	0.641215	v-maf musculoaponeurotic fibrosarcoma oncogene family, protein B [Source:RefSeq_peptideAcc:NP_571090]					Transcription factor MafB (Maf-B)(Transcription factor Val)(Valentino) [Source:UniProtKB/Swiss-Prot;Acc:Q98UK5]				SAPD10194	-4.38172	0.220228	1.46742	Prostaglandin E synthase EC 5.3.99.3 Microsomal glutathione S- transferase 1-like 1 MGST1-L1 p53-induced apoptosis protein 12. [Source:Uniprot/SWISSPROTAcc:O14684]	Prostaglandin E synthase (EC 5.3.99.3)(Microsomal glutathione S-transferase 1-like 1)(MGST1-L1)(p53-induced gene 12 protein) [Source:UniProtKB/Swiss-Prot;Acc:O14684]	Prostaglandin E synthase (EC 5.3.99.3)(Microsomal glutathione S-transferase 1-like 1)(MGST1-L1)(p53-induced gene 12 protein) [Source:UniProtKB/Swiss-Prot;Acc:O14684]	Prostaglandin E synthase (EC 5.3.99.3)(Microsomal glutathione S-transferase 1-like 1)(MGST1-L1)(p53-induced gene 12 protein) [Source:UniProtKB/Swiss-Prot;Acc:O14684]	Prostaglandin E synthase (EC 5.3.99.3)(Microsomal glutathione S-transferase 1-like 1)(MGST1-L1)(p53-induced gene 12 protein) [Source:UniProtKB/Swiss-Prot;Acc:O14684]						SAPD15183	-5.20591	0.192957	0.420976	No match				Acyl-CoA synthetase short-chain family member 3, mitochondrial Precursor (EC 6.2.1.1) [Source:UniProtKB/Swiss-Prot;Acc:Q9H6R3]
SAPD12959	7.25796	4.09024	5.10936										SAPD06128	-5.3448	0.334664	1.81837	Novel protein similar to vertebrate galactosidase, beta 1 GLB1. [Source:Uniprot/SPTREMBLAcc:A2BIK1]									SAPD09087	-7.13425	0.220267	1.03712	No match										SAPD07869	-4.82621	0.193348	0.463683	glutamate dehydrogenase 1 [Source:RefSeq_peptideAcc:NP_955839]				Glutamate dehydrogenase 1, mitochondrial Precursor (GDH)(EC 1.4.1.3) [Source:UniProtKB/Swiss-Prot;Acc:P00367]	glutamate dehydrogenase 1 [Source:RefSeq peptide;Acc:NP_955839]
SAPD06068	7.36728	4.37172	5.10936										SAPD01162	-2.87028	0.334804	4.79772	No match									SAPD04889	-4.14808	0.221155	1.57494	No match										SAPD08398	-13.1934	0.193395	0.268642	hypothetical protein LOC492491 [Source:RefSeq_peptideAcc:NP_001007364]	Dehydrogenase/reductase SDR family member 13 Precursor (EC 1.1.-.-) [Source:UniProtKB/Swiss-Prot;Acc:Q6UX07]	Dehydrogenase/reductase SDR family member 13 Precursor (EC 1.1.-.-) [Source:UniProtKB/Swiss-Prot;Acc:Q6UX07]	Dehydrogenase/reductase SDR family member 13 Precursor (EC 1.1.-.-) [Source:UniProtKB/Swiss-Prot;Acc:Q6UX07]		hypothetical protein LOC402945 [Source:RefSeq peptide;Acc:NP_991211]
SAPD19268	11.2222	4.39099	4.26996	WD repeat domain phosphoinositide-interacting protein 3 WIPI-3 WD repeat protein 45-like WDR45-like protein WIPI49-like protein. [Source:Uniprot/SWISSPROTAcc:Q5MNZ6]	WD repeat domain phosphoinositide-interacting protein 3 (WIPI-3)(WD repeat-containing protein 45-like)(WDR45-like protein)(WIPI49-like protein) [Source:UniProtKB/Swiss-Prot;Acc:Q5MNZ6]	WD repeat domain phosphoinositide-interacting protein 3 (WIPI-3)(WD repeat-containing protein 45-like)(WDR45-like protein)(WIPI49-like protein) [Source:UniProtKB/Swiss-Prot;Acc:Q5MNZ6]	WD repeat domain phosphoinositide-interacting protein 3 (WIPI-3)(WD repeat-containing protein 45-like)(WDR45-like protein)(WIPI49-like protein) [Source:UniProtKB/Swiss-Prot;Acc:Q5MNZ6]	WD repeat domain phosphoinositide-interacting protein 3 (WIPI-3)(WD repeat-containing protein 45-like)(WDR45-like protein)(WIPI49-like protein) [Source:UniProtKB/Swiss-Prot;Acc:Q5MNZ6]	WD repeat domain phosphoinositide-interacting protein 3 (WIPI-3)(WD repeat-containing protein 45-like)(WDR45-like protein) [Source:UniProtKB/Swiss-Prot;Acc:Q7ZUW6]				SAPD13762	-3.28532	0.334867	3.68523	No match									SAPD12459	-4.53638	0.221526	1.29639	No match										SAPD23370	-21.8117	0.193603	0	Lymphatic vessel endothelial hyaluronic acid receptor 1 precursor LYVE-1 Cell surface retention sequence-binding protein 1 CRSBP-1 Hyaluronic acid receptor Extracellular link domain-containing protein 1. [Source:Uniprot/SWISSPROTAcc:Q9Y5Y7]					LOC560618 protein Fragment [Source:UniProtKB/TrEMBL;Acc:B2GTW7]
SAPD13260	10.2957	4.52527	5.10936										SAPD17478	-3.6028	0.335878	3.232	Oligonucleotide/oligosaccharide-binding fold-containing protein 1. [Source:Uniprot/SWISSPROTAcc:Q9H668]	Oligonucleotide/oligosaccharide-binding fold-containing protein 1 [Source:UniProtKB/Swiss-Prot;Acc:Q9H668]	Oligonucleotide/oligosaccharide-binding fold-containing protein 1 [Source:UniProtKB/Swiss-Prot;Acc:Q9H668]	Oligonucleotide/oligosaccharide-binding fold-containing protein 1 [Source:UniProtKB/Swiss-Prot;Acc:Q9H668]	Oligonucleotide/oligosaccharide-binding fold-containing protein 1 [Source:UniProtKB/Swiss-Prot;Acc:Q9H668]					SAPD11916	-4.27007	0.221549	1.46742	Homolog of Homo sapiens Splice Isoform A of Arachidonate 15-lipoxygenase, type II [Source:IPIAcc:IPI00005781]										SAPD11767	-9.99497	0.193861	0.268642	F-box/WD repeat protein 4 F-box and WD-40 domain protein 4 Dactylin. [Source:Uniprot/SWISSPROTAcc:P57775]				F-box/WD repeat-containing protein 4 (F-box and WD-40 domain-containing protein 4)(Dactylin) [Source:UniProtKB/Swiss-Prot;Acc:P57775]
SAPD14033	7.7603	4.59843	5.10936	WD repeat domain phosphoinositide-interacting protein 3 WIPI-3 WD repeat protein 45-like WDR45-like protein WIPI49-like protein. [Source:Uniprot/SWISSPROTAcc:Q5MNZ6]									SAPD07610	-4.59013	0.33597	2.39097	No match									SAPD10303	-14.0738	0.221624	0.578197	No match										SAPD13050	-14.927	0.19496	0.268642	No match
SAPD12327	9.54189	4.59934	5.10936										SAPD05196	-4.65624	0.336671	2.1554	Homolog of Homo sapiens Zinc finger protein 155 [Source:IPIAcc:IPI00030201]									SAPD14157	-4.63215	0.221853	1.29639	No match										SAPD12117	-2.29782	0.195684	2.95389	No match
SAPD10604	9.1637	4.86846	5.10936	Apoptosis facilitator Bcl-2-like 14 protein Apoptosis regulator Bcl- G. [Source:Uniprot/SWISSPROTAcc:Q9BZR8]									SAPD07439	-2.81877	0.337164	4.79772	Uncharacterized protein C22orf13 Protein LLN4. [Source:Uniprot/SWISSPROTAcc:Q96NT3]	Uncharacterized protein C22orf13 (Protein LLN4) [Source:UniProtKB/Swiss-Prot;Acc:Q96NT3]	Uncharacterized protein C22orf13 (Protein LLN4) [Source:UniProtKB/Swiss-Prot;Acc:Q96NT3]	Uncharacterized protein C22orf13 (Protein LLN4) [Source:UniProtKB/Swiss-Prot;Acc:Q96NT3]	Uncharacterized protein C22orf13 (Protein LLN4) [Source:UniProtKB/Swiss-Prot;Acc:Q96NT3]	chromosome 22 open reading frame 13 [Source:RefSeq peptide;Acc:NP_001070630]				SAPD06018	-3.22467	0.221882	2.68659	No match										SAPD06354	-9.09266	0.195941	0.268642	No match
SAPD10783	8.68036	5.21485	5.10936		Nucleolar protein 11 [Source:UniProtKB/Swiss-Prot;Acc:Q9H8H0]	Nucleolar protein 11 [Source:UniProtKB/Swiss-Prot;Acc:Q9H8H0]							SAPD04462	-8.61209	0.337508	1.29025	E3 SUMO-protein ligase NSE2 EC 6.-.-.- Non-structural maintenance of chromosomes element 2 homolog Non-SMC element 2 homolog hMMS21. [Source:Uniprot/SWISSPROTAcc:Q96MF7]	E3 SUMO-protein ligase NSE2 (EC 6.3.2.-)(Non-structural maintenance of chromosomes element 2 homolog)(Non-SMC element 2 homolog)(hMMS21) [Source:UniProtKB/Swiss-Prot;Acc:Q96MF7]	Strumpellin [Source:UniProtKB/Swiss-Prot;Acc:Q12768]	E3 SUMO-protein ligase NSE2 (EC 6.3.2.-)(Non-structural maintenance of chromosomes element 2 homolog)(Non-SMC element 2 homolog)(hMMS21) [Source:UniProtKB/Swiss-Prot;Acc:Q96MF7]						SAPD10077	-2.77724	0.222228	3.36169	No match										SAPD08358	-2.79211	0.19655	1.18404	Homolog of Homo sapiens Zinc finger protein 443 [Source:UniGeneAcc:Hs.142150]
SAPD00198	7.47503	5.22841	5.10936										SAPD14574	-6.11165	0.338253	1.64621	No match									SAPD22564	-5.03725	0.222835	1.04475	hypothetical protein LOC678596 [Source:RefSeq_peptideAcc:NP_001035434]					Novel protein similar to bloodthirsty (Bty) Fragment [Source:UniProtKB/TrEMBL;Acc:A5WUY9]					SAPD23743	-22.4441	0.196572	0	No match
SAPD10904	12.237	5.26448	3.5583										SAPD08432	-3.11762	0.338394	4.07372	Homolog of Homo sapiens Tripartite motif protein 47 [Source:IPIAcc:IPI00307165]									SAPD03089	-9.24815	0.223202	0.812964	Mdm4 protein p53-binding protein Mdm4 Mdm2-like p53-binding protein Mdmx protein Double minute 4 protein. [Source:Uniprot/SWISSPROTAcc:O15151]		Protein Mdm4 (p53-binding protein Mdm4)(Mdm2-like p53-binding protein)(Protein Mdmx)(Double minute 4 protein) [Source:UniProtKB/Swiss-Prot;Acc:O15151]								SAPD08417	-2.16292	0.19709	2.95389	No match
SAPD10843	17.6381	5.30768	0										SAPD04656	-14.0514	0.338444	0	Homolog of Homo sapiens Splice Isoform 1 of CD209 antigen-like protein 1 [Source:IPIAcc:IPI00385903]									SAPD10725	-9.51102	0.223381	0.776052	reverse transcriptase [Fundulus heteroclitus]										SAPD09305	-2.65893	0.1973	1.47825	2-acylglycerol O-acyltransferase 2 EC 2.3.1.22 Monoacylglycerol O- acyltransferase 2 Acyl CoA:monoacylglycerol acyltransferase 2 MGAT2 hMGAT2 Diacylglycerol acyltransferase 2-like protein 5 Diacylglycerol O-acyltransferase candidate 5 hDC5 [Source:Uniprot/SWISSPROTAcc:Q3SYC2]					Diacylglycerol O-acyltransferase 2 (EC 2.3.1.20)(Diglyceride acyltransferase 2) [Source:UniProtKB/Swiss-Prot;Acc:Q4V9F0]
SAPD07929	13.1276	6.39898	3.5583										SAPD25552	-10.8527	0.339293	0.986484	No match									SAPD23841	-4.5531	0.223611	1.29639	Dynein light chain 1, cytoplasmic Dynein light chain LC8-type 1 8 kDa dynein light chain DLC8 Protein inhibitor of neuronal nitric oxide synthase PIN. [Source:Uniprot/SWISSPROTAcc:P63167]					dynein light chain 2, like [Source:RefSeq peptide;Acc:NP_001025171]					SAPD05602	-5.32301	0.197452	0.420976	No match
SAPD03566	7.01653	6.62967	5.10936	Tetraspanin-7 Tspan-7 Transmembrane 4 superfamily member 2 Cell surface glycoprotein A15 T-cell acute lymphoblastic leukemia- associated antigen 1 TALLA-1 Membrane component, X chromosome, surface marker 1 CD231 antigen. [Source:Uniprot/SWISSPROTAcc:P41732]	Tetraspanin-7 (Tspan-7)(Transmembrane 4 superfamily member 2)(Cell surface glycoprotein A15)(T-cell acute lymphoblastic leukemia-associated antigen 1)(TALLA-1)(Membrane component, X chromosome, surface marker 1)(CD231 antigen) [Source:UniProtKB/Swiss-Prot;Acc:P41732]	Tetraspanin-7 (Tspan-7)(Transmembrane 4 superfamily member 2)(Cell surface glycoprotein A15)(T-cell acute lymphoblastic leukemia-associated antigen 1)(TALLA-1)(Membrane component, X chromosome, surface marker 1)(CD231 antigen) [Source:UniProtKB/Swiss-Prot;Acc:P41732]	Tetraspanin-7 (Tspan-7)(Transmembrane 4 superfamily member 2)(Cell surface glycoprotein A15)(T-cell acute lymphoblastic leukemia-associated antigen 1)(TALLA-1)(Membrane component, X chromosome, surface marker 1)(CD231 antigen) [Source:UniProtKB/Swiss-Prot;Acc:P41732]	Tetraspanin-7 (Tspan-7)(Transmembrane 4 superfamily member 2)(Cell surface glycoprotein A15)(T-cell acute lymphoblastic leukemia-associated antigen 1)(TALLA-1)(Membrane component, X chromosome, surface marker 1)(CD231 antigen) [Source:UniProtKB/Swiss-Prot;Acc:P41732]					SAPD04109	-5.40782	0.339372	1.81837	No match									SAPD09120	-6.85147	0.22416	1.03712	No match										SAPD16362	-17.0683	0.197458	0.268642	No match
SAPD26451	8.28025	6.63733	5.10936	mitochondrial carrier protein MGC4399 [Source:RefSeq_peptideAcc:NP_115691]	Solute carrier family 25 member 33 (Bone marrow stromal cell mitochondrial carrier protein)(HuBMSC-MCP)(BMSC-MCP)(Protein PNC1) [Source:UniProtKB/Swiss-Prot;Acc:Q9BSK2]	Solute carrier family 25 member 33 (Bone marrow stromal cell mitochondrial carrier protein)(HuBMSC-MCP)(BMSC-MCP)(Protein PNC1) [Source:UniProtKB/Swiss-Prot;Acc:Q9BSK2]	Solute carrier family 25 member 33 (Bone marrow stromal cell mitochondrial carrier protein)(HuBMSC-MCP)(BMSC-MCP)(Protein PNC1) [Source:UniProtKB/Swiss-Prot;Acc:Q9BSK2]	Solute carrier family 25 member 33 (Bone marrow stromal cell mitochondrial carrier protein)(HuBMSC-MCP)(BMSC-MCP)(Protein PNC1) [Source:UniProtKB/Swiss-Prot;Acc:Q9BSK2]	Solute carrier family 25 member 33 [Source:UniProtKB/Swiss-Prot;Acc:Q6P036]				SAPD19298	-10.2754	0.339475	1.29025	No match									SAPD05225	-11.5766	0.224755	0.64528	No match										SAPD25569	-4.17432	0.197933	0.664679	Isocitrate dehydrogenase [NADP], mitochondrial precursor EC 1.1.1.42 Oxalosuccinate decarboxylase IDH NADP+-specific ICDH IDP ICD-M. [Source:Uniprot/SWISSPROTAcc:P48735]					isocitrate dehydrogenase 2 (NADP+), mitochondrial [Source:RefSeq peptide;Acc:NP_955858]
SAPD04287	10.8796	6.77465	5.10936	DNA damage-inducible transcript 3 DDIT-3 Growth arrest and DNA- damage-inducible protein GADD153 C/EBP-homologous protein CHOP. [Source:Uniprot/SWISSPROTAcc:P35638]	DNA damage-inducible transcript 3 (DDIT-3)(Growth arrest and DNA-damage-inducible protein GADD153)(C/EBP-homologous protein)(CHOP) [Source:UniProtKB/Swiss-Prot;Acc:P35638]			DNA damage-inducible transcript 3 (DDIT-3)(Growth arrest and DNA-damage-inducible protein GADD153)(C/EBP-homologous protein)(CHOP) [Source:UniProtKB/Swiss-Prot;Acc:P35638]	hypothetical protein LOC561924 [Source:RefSeq peptide;Acc:NP_001076294]				SAPD06657	-3.12161	0.339928	4.07372	No match									SAPD00866	-4.50278	0.225449	1.46742	WD repeat protein 78. [Source:Uniprot/SWISSPROTAcc:Q5VTH9]	WD repeat-containing protein 78 [Source:UniProtKB/Swiss-Prot;Acc:Q5VTH9]	WD repeat-containing protein 78 [Source:UniProtKB/Swiss-Prot;Acc:Q5VTH9]								SAPD03590	-4.40499	0.198288	0.563983	keratin [Source:RefSeq_peptideAcc:NP_001011879]	Lamin-A/C (70 kDa lamin)(Renal carcinoma antigen NY-REN-32) [Source:UniProtKB/Swiss-Prot;Acc:P02545]	keratin [Source:RefSeq_peptide;Acc:NP_001011879]		Neurofilament heavy polypeptide (NF-H)(Neurofilament triplet H protein)(200 kDa neurofilament protein) [Source:UniProtKB/Swiss-Prot;Acc:P12036]	lamin b2 [Source:RefSeq peptide;Acc:NP_571077]
SAPD19547	7.9542	6.81193	5.10936										SAPD07411	-4.1206	0.340145	2.65482	Homolog of Gallus gallus Zona pellucida C protein. [Source:Uniprot/SPTREMBLAcc:Q9PWF8]									SAPD25007	-4.82591	0.225739	1.14506	No match										SAPD02117	-8.59349	0.199928	0.268642	Epithelial V-like antigen 1 precursor. [Source:Uniprot/SWISSPROTAcc:O60487]	Myelin protein zero-like protein 2 Precursor (Epithelial V-like antigen 1) [Source:UniProtKB/Swiss-Prot;Acc:O60487]
SAPD09984	11.2992	6.84158	4.26996										SAPD23134	-5.15517	0.341157	1.8606	hypothetical protein LOC336597 [Source:RefSeq_peptideAcc:NP_001001594]	Macrophage-capping protein (Actin regulatory protein CAP-G) [Source:UniProtKB/Swiss-Prot;Acc:P40121]	Macrophage-capping protein (Actin regulatory protein CAP-G) [Source:UniProtKB/Swiss-Prot;Acc:P40121]		Macrophage-capping protein (Actin regulatory protein CAP-G) [Source:UniProtKB/Swiss-Prot;Acc:P40121]	capping protein (actin filament), gelsolin-like [Source:RefSeq peptide;Acc:NP_001001594]				SAPD14493	-6.77973	0.227716	1.03712	No match										SAPD08053	-18.4303	0.20025	0	hypothetical protein LOC494178 [Source:RefSeq_peptideAcc:NP_001012315]		Ribonuclease UK114 (EC 3.1.-.-)(14.5 kDa translational inhibitor protein)(p14.5)(UK114 antigen homolog) [Source:UniProtKB/Swiss-Prot;Acc:P52758]	Ribonuclease UK114 (EC 3.1.-.-)(14.5 kDa translational inhibitor protein)(p14.5)(UK114 antigen homolog) [Source:UniProtKB/Swiss-Prot;Acc:P52758]	Ribonuclease UK114 (EC 3.1.-.-)(14.5 kDa translational inhibitor protein)(p14.5)(UK114 antigen homolog) [Source:UniProtKB/Swiss-Prot;Acc:P52758]	heat-responsive protein 12-like isoform 1 [Source:RefSeq peptide;Acc:NP_001012315]
SAPD12480	10.0324	6.86642	5.10936										SAPD06096	-6.97977	0.341412	1.46184	HemK methyltransferase family member 1 EC 2.1.1.- M.HsaHemKP. [Source:Uniprot/SWISSPROTAcc:Q9Y5R4]	HemK methyltransferase family member 1 (EC 2.1.1.-)(M.HsaHemKP) [Source:UniProtKB/Swiss-Prot;Acc:Q9Y5R4]	HemK methyltransferase family member 1 (EC 2.1.1.-)(M.HsaHemKP) [Source:UniProtKB/Swiss-Prot;Acc:Q9Y5R4]	HemK methyltransferase family member 1 (EC 2.1.1.-)(M.HsaHemKP) [Source:UniProtKB/Swiss-Prot;Acc:Q9Y5R4]	HemK methyltransferase family member 1 (EC 2.1.1.-)(M.HsaHemKP) [Source:UniProtKB/Swiss-Prot;Acc:Q9Y5R4]	HemK methyltransferase family member 1 [Source:RefSeq peptide;Acc:NP_001107891]				SAPD09877	-9.53828	0.228438	0.776052	No match										SAPD04300	-2.25377	0.200523	2.95389	Novel protein. [Source:Uniprot/SPTREMBLAcc:A2BHJ8]
SAPD10351	8.38451	6.9648	5.10936										SAPD19361	-5.38075	0.341629	1.81837	Homolog of Homo sapiens Ras-related protein Rab-33B [Source:IPIAcc:IPI00021475]									SAPD11394	-2.49276	0.228466	4.41515	No match										SAPD15164	-11.4979	0.200879	0.268642	No match
SAPD25281	18.5134	11.5135	0										SAPD04299	-6.40094	0.34195	1.64621	No match									SAPD06576	-5.30406	0.228951	1.03712	Zinc finger BED domain-containing protein 1 dREF homolog Putative Ac-like transposable element. [Source:Uniprot/SWISSPROTAcc:O96006]										SAPD13498	-20.8511	0.201256	0	No match
													SAPD17176	-3.09643	0.341988	4.07372	Xaa-Pro aminopeptidase 2 precursor EC 3.4.11.9 X-Pro aminopeptidase 2 Membrane-bound aminopeptidase P Membrane-bound APP Membrane- bound AmP mAmP Aminoacylproline aminopeptidase. [Source:Uniprot/SWISSPROTAcc:O43895]									SAPD06932	-3.63249	0.229083	2.04403	KIAA1797 KIAA1797, mRNA [Source:RefSeq_dnaAcc:NM_017794]	Uncharacterized protein KIAA1797 [Source:UniProtKB/Swiss-Prot;Acc:Q5VW36]			Protein tyrosine phosphatase-like protein PTPLAD2 (Protein-tyrosine phosphatase-like A domain-containing protein 2) [Source:UniProtKB/Swiss-Prot;Acc:Q5VWC8]						SAPD13936	-6.81042	0.201518	0.282901	ref|YP_001455791.1| hypothetical protein CKO_04298 [Citrobacter koseri ATCC BAA-895]
													SAPD23676	-14.7567	0.342129	0	Mitochondrial ribosomal protein 63 bMRP63. [Source:Uniprot/SWISSPROTAcc:Q9BQC6]	Ribosomal protein 63, mitochondrial (hMRP63) [Source:UniProtKB/Swiss-Prot;Acc:Q9BQC6]	Ribosomal protein 63, mitochondrial (hMRP63) [Source:UniProtKB/Swiss-Prot;Acc:Q9BQC6]			Ribosomal protein 63, mitochondrial [Source:UniProtKB/Swiss-Prot;Acc:Q6PBR7]				SAPD19727	-12.2215	0.229313	0.578197	adenosine deaminase, tRNA-specific 1 [Source:RefSeq_peptideAcc:NP_036223]	tRNA-specific adenosine deaminase 1 (hADAT1)(EC 3.5.4.-)(tRNA-specific adenosine-37 deaminase) [Source:UniProtKB/Swiss-Prot;Acc:Q9BUB4]	tRNA-specific adenosine deaminase 1 (hADAT1)(EC 3.5.4.-)(tRNA-specific adenosine-37 deaminase) [Source:UniProtKB/Swiss-Prot;Acc:Q9BUB4]	tRNA-specific adenosine deaminase 1 (hADAT1)(EC 3.5.4.-)(tRNA-specific adenosine-37 deaminase) [Source:UniProtKB/Swiss-Prot;Acc:Q9BUB4]	tRNA-specific adenosine deaminase 1 (hADAT1)(EC 3.5.4.-)(tRNA-specific adenosine-37 deaminase) [Source:UniProtKB/Swiss-Prot;Acc:Q9BUB4]						SAPD01398	-21.7533	0.203212	0	Aspartate aminotransferase, cytoplasmic EC 2.6.1.1 Transaminase A Glutamate oxaloacetate transaminase 1. [Source:Uniprot/SWISSPROTAcc:P17174]	Aspartate aminotransferase, cytoplasmic (EC 2.6.1.1)(Transaminase A)(Glutamate oxaloacetate transaminase 1) [Source:UniProtKB/Swiss-Prot;Acc:P17174]	Aspartate aminotransferase, cytoplasmic (EC 2.6.1.1)(Transaminase A)(Glutamate oxaloacetate transaminase 1) [Source:UniProtKB/Swiss-Prot;Acc:P17174]	Aspartate aminotransferase, cytoplasmic (EC 2.6.1.1)(Transaminase A)(Glutamate oxaloacetate transaminase 1) [Source:UniProtKB/Swiss-Prot;Acc:P17174]	Aspartate aminotransferase, cytoplasmic (EC 2.6.1.1)(Transaminase A)(Glutamate oxaloacetate transaminase 1) [Source:UniProtKB/Swiss-Prot;Acc:P17174]	glutamic-oxaloacetic transaminase 1, soluble [Source:RefSeq peptide;Acc:NP_998222]
													SAPD18280	-4.91955	0.342432	2.1554	No match									SAPD09733	-3.87638	0.229749	1.86927	No match										SAPD25886	-6.19758	0.203282	0.348558	Transcribed locus [Source:UniGeneAcc:Tru.1749]
													SAPD20246	-14.1625	0.342792	0	3-ketoacyl-CoA thiolase, mitochondrial EC 2.3.1.16 Beta- ketothiolase Acetyl-CoA acyltransferase Mitochondrial 3-oxoacyl- CoA thiolase T1. [Source:Uniprot/SWISSPROTAcc:P42765]	3-ketoacyl-CoA thiolase, mitochondrial (EC 2.3.1.16)(Beta-ketothiolase)(Acetyl-CoA acyltransferase)(Mitochondrial 3-oxoacyl-CoA thiolase)(T1) [Source:UniProtKB/Swiss-Prot;Acc:P42765]	3-ketoacyl-CoA thiolase, mitochondrial (EC 2.3.1.16)(Beta-ketothiolase)(Acetyl-CoA acyltransferase)(Mitochondrial 3-oxoacyl-CoA thiolase)(T1) [Source:UniProtKB/Swiss-Prot;Acc:P42765]	3-ketoacyl-CoA thiolase, mitochondrial (EC 2.3.1.16)(Beta-ketothiolase)(Acetyl-CoA acyltransferase)(Mitochondrial 3-oxoacyl-CoA thiolase)(T1) [Source:UniProtKB/Swiss-Prot;Acc:P42765]	3-ketoacyl-CoA thiolase, mitochondrial (EC 2.3.1.16)(Beta-ketothiolase)(Acetyl-CoA acyltransferase)(Mitochondrial 3-oxoacyl-CoA thiolase)(T1) [Source:UniProtKB/Swiss-Prot;Acc:P42765]	acetyl-coenzyme A acyltransferase 2 [Source:RefSeq peptide;Acc:NP_998217]				SAPD13478	-7.13899	0.230045	1.03712	methionine sulfoxide reductase B3 isoform 1 [Source:RefSeq_peptideAcc:NP_932346]	Methionine-R-sulfoxide reductase B3, mitochondrial Precursor (MsrB3)(EC 1.8.4.-) [Source:UniProtKB/Swiss-Prot;Acc:Q8IXL7]	Methionine-R-sulfoxide reductase B3, mitochondrial Precursor (MsrB3)(EC 1.8.4.-) [Source:UniProtKB/Swiss-Prot;Acc:Q8IXL7]	Methionine-R-sulfoxide reductase B3, mitochondrial Precursor (MsrB3)(EC 1.8.4.-) [Source:UniProtKB/Swiss-Prot;Acc:Q8IXL7]	Methionine-R-sulfoxide reductase B3, mitochondrial Precursor (MsrB3)(EC 1.8.4.-) [Source:UniProtKB/Swiss-Prot;Acc:Q8IXL7]	methionine sulfoxide reductase B3 [Source:RefSeq peptide;Acc:NP_001002094]					SAPD20735	-17.1595	0.204022	0.268642	Novel protein Fragment. [Source:Uniprot/SPTREMBLAcc:Q5RGN9]					hypothetical protein LOC100141365 [Source:RefSeq peptide;Acc:NP_001108401]
													SAPD03299	-3.11962	0.343406	4.07372	Transcribed locus [Source:UniGeneAcc:Tru.462]	HLA class II histocompatibility antigen gamma chain (HLA-DR antigens-associated invariant chain)(Ia antigen-associated invariant chain)(Ii)(p33)(CD74 antigen) [Source:UniProtKB/Swiss-Prot;Acc:P04233]	HLA class II histocompatibility antigen gamma chain (HLA-DR antigens-associated invariant chain)(Ia antigen-associated invariant chain)(Ii)(p33)(CD74 antigen) [Source:UniProtKB/Swiss-Prot;Acc:P04233]	HLA class II histocompatibility antigen gamma chain (HLA-DR antigens-associated invariant chain)(Ia antigen-associated invariant chain)(Ii)(p33)(CD74 antigen) [Source:UniProtKB/Swiss-Prot;Acc:P04233]						SAPD06615	-3.96801	0.230186	1.86927	No match										SAPD22337	-5.45862	0.204337	0.350587	No match
													SAPD19612	-5.39853	0.343592	1.81837	No match									SAPD06849	-17.7741	0.230278	0	No match										SAPD00754	-7.23951	0.204497	0.268642	No match
													SAPD25494	-6.54155	0.343617	1.64621	No match									SAPD06462	-3.3986	0.23065	2.41502	Zgc:153317 protein. [Source:Uniprot/SPTREMBLAcc:Q0P477]		Normal mucosa of esophagus-specific gene 1 protein (Protein FOAP-11) [Source:UniProtKB/Swiss-Prot;Acc:Q9C002]			Zgc:153317 protein [Source:UniProtKB/TrEMBL;Acc:Q0P477]					SAPD24126	-15.0186	0.204664	0.268642	No match
													SAPD14630	-7.14781	0.344114	1.46184	No match									SAPD07103	-10.4809	0.23093	0.745505	No match										SAPD13027	-3.07807	0.20495	0.96043	No match
													SAPD01460	-16.113	0.344429	0	No match									SAPD06620	-4.76636	0.231109	1.14506	L-xylulose reductase EC 1.1.1.10 XR Dicarbonyl/L-xylulose reductase Kidney dicarbonyl reductase kiDCR Carbonyl reductase II Sperm surface protein P34H. [Source:Uniprot/SWISSPROTAcc:Q7Z4W1]	L-xylulose reductase (XR)(EC 1.1.1.10)(Dicarbonyl/L-xylulose reductase)(Kidney dicarbonyl reductase)(kiDCR)(Carbonyl reductase II)(Sperm surface protein P34H) [Source:UniProtKB/Swiss-Prot;Acc:Q7Z4W1]		L-xylulose reductase (XR)(EC 1.1.1.10)(Dicarbonyl/L-xylulose reductase)(Kidney dicarbonyl reductase)(kiDCR)(Carbonyl reductase II)(Sperm surface protein P34H) [Source:UniProtKB/Swiss-Prot;Acc:Q7Z4W1]	L-xylulose reductase (XR)(EC 1.1.1.10)(Dicarbonyl/L-xylulose reductase)(Kidney dicarbonyl reductase)(kiDCR)(Carbonyl reductase II)(Sperm surface protein P34H) [Source:UniProtKB/Swiss-Prot;Acc:Q7Z4W1]						SAPD20932	-6.79815	0.205589	0.282901	Homolog of Brachydanio rerio Prosaposin. [Source:Uniprot/SPTREMBLAcc:Q6P3G7]	Pulmonary surfactant-associated protein B Precursor (SP-B)(Pulmonary surfactant-associated proteolipid SPL(Phe))(18 kDa pulmonary-surfactant protein)(6 kDa protein) [Source:UniProtKB/Swiss-Prot;Acc:P07988]		Pulmonary surfactant-associated protein B Precursor (SP-B)(Pulmonary surfactant-associated proteolipid SPL(Phe))(18 kDa pulmonary-surfactant protein)(6 kDa protein) [Source:UniProtKB/Swiss-Prot;Acc:P07988]	Pulmonary surfactant-associated protein B Precursor (SP-B)(Pulmonary surfactant-associated proteolipid SPL(Phe))(18 kDa pulmonary-surfactant protein)(6 kDa protein) [Source:UniProtKB/Swiss-Prot;Acc:P07988]
													SAPD18581	-9.55336	0.344636	1.29025	Zinc finger CCCH domain-containing protein 10. [Source:Uniprot/SWISSPROTAcc:Q96K80]	Zinc finger CCCH domain-containing protein 10 [Source:UniProtKB/Swiss-Prot;Acc:Q96K80]	Zinc finger CCCH domain-containing protein 10 [Source:UniProtKB/Swiss-Prot;Acc:Q96K80]	Zinc finger CCCH domain-containing protein 10 [Source:UniProtKB/Swiss-Prot;Acc:Q96K80]	Zinc finger CCCH domain-containing protein 10 [Source:UniProtKB/Swiss-Prot;Acc:Q96K80]	zinc finger CCCH-type containing 10 [Source:RefSeq peptide;Acc:NP_996981]				SAPD20553	-4.07892	0.231294	1.57494	No match										SAPD11703	-3.1534	0.206125	0.96043	No match
													SAPD08724	-4.61513	0.344715	2.39097	hypothetical protein LOC436863 [Source:RefSeq_peptideAcc:NP_001002590]									SAPD12411	-5.70231	0.232333	1.03712	No match										SAPD12772	-4.41857	0.206191	0.563983	No match
													SAPD18317	-7.12239	0.34554	1.46184	similar to RIKEN cDNA 2310039H08 LOC441150, mRNA [Source:RefSeq_dnaAcc:NM_001008739]									SAPD13281	-2.74911	0.233707	3.87184	No match										SAPD11028	-2.85134	0.206461	1.18404	No match
													SAPD22868	-3.34046	0.346741	3.68523	Solute carrier family 40 member 1 Ferroportin-1 Iron-regulated transporter 1. [Source:Uniprot/SWISSPROTAcc:Q9NP59]	Solute carrier family 40 member 1 (Ferroportin-1)(Iron-regulated transporter 1) [Source:UniProtKB/Swiss-Prot;Acc:Q9NP59]	Solute carrier family 40 member 1 (Ferroportin-1)(Iron-regulated transporter 1) [Source:UniProtKB/Swiss-Prot;Acc:Q9NP59]	Solute carrier family 40 member 1 (Ferroportin-1)(Iron-regulated transporter 1) [Source:UniProtKB/Swiss-Prot;Acc:Q9NP59]	Solute carrier family 40 member 1 (Ferroportin-1)(Iron-regulated transporter 1) [Source:UniProtKB/Swiss-Prot;Acc:Q9NP59]					SAPD04104	-8.89611	0.234019	0.812964	No match										SAPD08261	-8.72936	0.207113	0.268642	No match
													SAPD19250	-4.79063	0.347201	2.1554	lactamase, beta 2 [Source:RefSeq_peptideAcc:NP_057111]	Beta-lactamase-like protein 2 (EC 3.-.-.-) [Source:UniProtKB/Swiss-Prot;Acc:Q53H82]	Beta-lactamase-like protein 2 (EC 3.-.-.-) [Source:UniProtKB/Swiss-Prot;Acc:Q53H82]	Beta-lactamase-like protein 2 (EC 3.-.-.-) [Source:UniProtKB/Swiss-Prot;Acc:Q53H82]	Beta-lactamase-like protein 2 (EC 3.-.-.-) [Source:UniProtKB/Swiss-Prot;Acc:Q53H82]					SAPD05628	-4.4012	0.234021	1.46742	No match										SAPD08493	-2.2236	0.207206	2.95389	No match
													SAPD19409	-5.27426	0.347424	1.81837	No match									SAPD07175	-7.5361	0.234886	1.03712	Jagged-1 precursor Jagged1 hJ1 CD339 antigen. [Source:Uniprot/SWISSPROTAcc:P78504]	Protein jagged-1 Precursor (Jagged1)(hJ1)(CD339 antigen) [Source:UniProtKB/Swiss-Prot;Acc:P78504]	Protein jagged-1 Precursor (Jagged1)(hJ1)(CD339 antigen) [Source:UniProtKB/Swiss-Prot;Acc:P78504]	Protein jagged-1 Precursor (Jagged1)(hJ1)(CD339 antigen) [Source:UniProtKB/Swiss-Prot;Acc:P78504]	Protein jagged-1 Precursor (Jagged1)(hJ1)(CD339 antigen) [Source:UniProtKB/Swiss-Prot;Acc:P78504]	Protein jagged-1b Precursor (Jagged1b)(Jagged3) [Source:UniProtKB/Swiss-Prot;Acc:Q90Y54]					SAPD05337	-5.42118	0.208008	0.420976	No match
													SAPD10473	-2.84034	0.348518	4.79772	2-acylglycerol O-acyltransferase 2 EC 2.3.1.22 Monoacylglycerol O- acyltransferase 2 Acyl CoA:monoacylglycerol acyltransferase 2 MGAT2 hMGAT2 Diacylglycerol acyltransferase 2-like protein 5 Diacylglycerol O-acyltransferase candidate 5 hDC5 [Source:Uniprot/SWISSPROTAcc:Q3SYC2]	2-acylglycerol O-acyltransferase 2 (EC 2.3.1.22)(Monoacylglycerol O-acyltransferase 2)(Acyl CoA:monoacylglycerol acyltransferase 2)(MGAT2)(hMGAT2)(Diacylglycerol acyltransferase 2-like protein 5)(Diacylglycerol O-acyltransferase candidate 5)(hDC5) [Source:UniProtKB/Swiss-Prot;Acc:Q3SYC2]								SAPD06635	-11.5208	0.234935	0.64528	hypothetical protein LOC557184 [Source:RefSeq_peptideAcc:NP_001025281]					Novel protein containing an Acyl-CoA thioester hydrolase / Bile acid-CoA amino acid N-acetyltransferase domain (Zgc:77651) Fragment [Source:UniProtKB/TrEMBL;Acc:Q5RHG7]					SAPD12923	-4.21944	0.208072	0.664679	Cytochrome P450 2J2 EC 1.14.14.1 CYPIIJ2 Arachidonic acid epoxygenase. [Source:Uniprot/SWISSPROTAcc:P51589]	Cytochrome P450 2J2 (EC 1.14.14.1)(CYPIIJ2)(Arachidonic acid epoxygenase) [Source:UniProtKB/Swiss-Prot;Acc:P51589]	Cytochrome P450 2J2 (EC 1.14.14.1)(CYPIIJ2)(Arachidonic acid epoxygenase) [Source:UniProtKB/Swiss-Prot;Acc:P51589]			cytochrome P450, family 2, subfamily J, polypeptide 30 [Source:RefSeq peptide;Acc:NP_001007357]
													SAPD13515	-9.26028	0.348575	1.29025	No match									SAPD16815	-4.21687	0.235057	1.57494	No match										SAPD14398	-4.57562	0.208178	0.563983	No match
													SAPD15943	-5.19994	0.348732	1.8606	3-oxo-5-alpha-steroid 4-dehydrogenase 1 EC 1.3.99.5 Steroid 5- alpha-reductase 1 SR type 1 S5AR. [Source:Uniprot/SWISSPROTAcc:P18405]	3-oxo-5-alpha-steroid 4-dehydrogenase 1 (EC 1.3.99.5)(Steroid 5-alpha-reductase 1)(S5AR)(SR type 1) [Source:UniProtKB/Swiss-Prot;Acc:P18405]	3-oxo-5-alpha-steroid 4-dehydrogenase 1 (EC 1.3.99.5)(Steroid 5-alpha-reductase 1)(S5AR)(SR type 1) [Source:UniProtKB/Swiss-Prot;Acc:P18405]	3-oxo-5-alpha-steroid 4-dehydrogenase 1 (EC 1.3.99.5)(Steroid 5-alpha-reductase 1)(S5AR)(SR type 1) [Source:UniProtKB/Swiss-Prot;Acc:P18405]	3-oxo-5-alpha-steroid 4-dehydrogenase 1 (EC 1.3.99.5)(Steroid 5-alpha-reductase 1)(S5AR)(SR type 1) [Source:UniProtKB/Swiss-Prot;Acc:P18405]	steroid-5-alpha-reductase 1 [Source:RefSeq peptide;Acc:NP_001070121]				SAPD19361	-9.76016	0.235914	0.776052	Homolog of Homo sapiens Ras-related protein Rab-33B [Source:IPIAcc:IPI00021475]										SAPD14980	-2.36458	0.208215	2.95389	No match
													SAPD05743	-3.39275	0.348947	3.68523	Equilibrative nucleoside transporter 1 Equilibrative nitrobenzylmercaptopurine riboside-sensitive nucleoside transporter Equilibrative NBMPR-sensitive nucleoside transporter Nucleoside transporter, es-type Solute carrier family 29 member 1. [Source:Uniprot/SWISSPROTAcc:Q99808]	Equilibrative nucleoside transporter 1 (Equilibrative nitrobenzylmercaptopurine riboside-sensitive nucleoside transporter)(Equilibrative NBMPR-sensitive nucleoside transporter)(Nucleoside transporter, es-type)(Solute carrier family 29 member 1) [Source:UniProtKB/Swiss-Prot;Acc:Q99808]		Equilibrative nucleoside transporter 2 (Equilibrative nitrobenzylmercaptopurine riboside-insensitive nucleoside transporter)(Equilibrative NBMPR-insensitive nucleoside transporter)(Nucleoside transporter, ei-type)(Solute carrier family 29 member 2)(Hydrophobic nucleolar protein, 36 kDa)(36 kDa nucleolar protein HNP36)(Delayed-early response protein 12) [Source:UniProtKB/Swiss-Prot;Acc:Q14542]	Equilibrative nucleoside transporter 2 (Equilibrative nitrobenzylmercaptopurine riboside-insensitive nucleoside transporter)(Equilibrative NBMPR-insensitive nucleoside transporter)(Nucleoside transporter, ei-type)(Solute carrier family 29 member 2)(Hydrophobic nucleolar protein, 36 kDa)(36 kDa nucleolar protein HNP36)(Delayed-early response protein 12) [Source:UniProtKB/Swiss-Prot;Acc:Q14542]	Equilibrative nucleoside transporter 1 (Equilibrative nitrobenzylmercaptopurine riboside-sensitive nucleoside transporter)(Equilibrative NBMPR-sensitive nucleoside transporter)(Nucleoside transporter, es-type)(Solute carrier family 29 member 1) [Source:UniProtKB/Swiss-Prot;Acc:Q99808]				SAPD21227	-6.79084	0.235916	1.03712	ORM1-like protein 1 Adoplin-1. [Source:Uniprot/SWISSPROTAcc:Q9P0S3]	ORM1-like protein 1 (Adoplin-1) [Source:UniProtKB/Swiss-Prot;Acc:Q9P0S3]	ORM1-like protein 1 (Adoplin-1) [Source:UniProtKB/Swiss-Prot;Acc:Q9P0S3]	ORM1-like protein 1 (Adoplin-1) [Source:UniProtKB/Swiss-Prot;Acc:Q9P0S3]	ORM1-like protein 1 (Adoplin-1) [Source:UniProtKB/Swiss-Prot;Acc:Q9P0S3]	ORM1-like protein 3 [Source:UniProtKB/Swiss-Prot;Acc:Q5XJR6]					SAPD00162	-14.8978	0.208552	0.268642	No match
													SAPD20797	-4.19288	0.34958	2.65482	Homolog of Homo sapiens Zinc finger protein 527 [Source:UniGeneAcc:Hs.412601]									SAPD17954	-5.05595	0.236239	1.04475	Acyl-coenzyme A thioesterase 2 EC 3.1.2.2 Acyl-CoA thioesterase 2 Peroxisomal acyl-coenzyme A thioester hydrolase 2a Peroxisomal long-chain acyl-coA thioesterase 2 ZAP128 CTE-Ia. [Source:Uniprot/SWISSPROTAcc:P49753]		Acyl-coenzyme A thioesterase 2, mitochondrial Precursor (Acyl-CoA thioesterase 2)(EC 3.1.2.2)(Acyl-coenzyme A thioester hydrolase 2a)(Long-chain acyl-CoA thioesterase 2)(ZAP128)(CTE-Ia) [Source:UniProtKB/Swiss-Prot;Acc:P49753]	Acyl-coenzyme A thioesterase 2, mitochondrial Precursor (Acyl-CoA thioesterase 2)(EC 3.1.2.2)(Acyl-coenzyme A thioester hydrolase 2a)(Long-chain acyl-CoA thioesterase 2)(ZAP128)(CTE-Ia) [Source:UniProtKB/Swiss-Prot;Acc:P49753]							SAPD01704	-9.87399	0.208799	0.268642	Tributyltin binding protein type 1 [Paralichthys olivaceus]
													SAPD17934	-3.44425	0.349758	3.68523	Platelet-derived growth factor receptor beta 2 Fragment. [Source:Uniprot/SPTREMBLAcc:Q8UVR9]	Tyrosine-protein kinase FRK (EC 2.7.10.2)(FYN-related kinase)(Nuclear tyrosine protein kinase RAK) [Source:UniProtKB/Swiss-Prot;Acc:P42685]	Tyrosine-protein kinase receptor (EC 2.7.10.1) (Fragment). [Source:UniProtKB/TrEMBL;Acc:Q8UVR9]	Beta-type platelet-derived growth factor receptor Precursor (EC 2.7.10.1)(PDGF-R-beta)(CD140 antigen-like family member B)(CD140b antigen) [Source:UniProtKB/Swiss-Prot;Acc:P09619]	Beta-type platelet-derived growth factor receptor Precursor (EC 2.7.10.1)(PDGF-R-beta)(CD140 antigen-like family member B)(CD140b antigen) [Source:UniProtKB/Swiss-Prot;Acc:P09619]					SAPD11861	-2.85123	0.237338	3.36169	No match										SAPD24373	-11.0066	0.208979	0.268642	No match
													SAPD22330	-3.70168	0.350807	3.232	No match									SAPD21871	-2.88517	0.238558	3.36169	No match										SAPD15270	-2.78376	0.209541	1.18404	Kinetochore protein Hec1 HsHec1 Kinetochore-associated protein 2 Highly expressed in cancer protein Retinoblastoma-associated protein HEC. [Source:Uniprot/SWISSPROTAcc:O14777]	Kinetochore protein NDC80 homolog (Kinetochore protein Hec1)(HsHec1)(Kinetochore-associated protein 2)(Highly expressed in cancer protein)(Retinoblastoma-associated protein HEC) [Source:UniProtKB/Swiss-Prot;Acc:O14777]	Kinetochore protein NDC80 homolog (Kinetochore protein Hec1)(HsHec1)(Kinetochore-associated protein 2)(Highly expressed in cancer protein)(Retinoblastoma-associated protein HEC) [Source:UniProtKB/Swiss-Prot;Acc:O14777]	Kinetochore protein NDC80 homolog (Kinetochore protein Hec1)(HsHec1)(Kinetochore-associated protein 2)(Highly expressed in cancer protein)(Retinoblastoma-associated protein HEC) [Source:UniProtKB/Swiss-Prot;Acc:O14777]
													SAPD10927	-11.7121	0.351226	0.641215	No match									SAPD24121	-5.47104	0.23868	1.03712	CG9886-like [Source:RefSeq_peptideAcc:NP_660305]	Glycerate kinase (EC 2.7.1.31)(HBeAg-binding protein 4) [Source:UniProtKB/Swiss-Prot;Acc:Q8IVS8]	Glycerate kinase (EC 2.7.1.31)(HBeAg-binding protein 4) [Source:UniProtKB/Swiss-Prot;Acc:Q8IVS8]	Glycerate kinase (EC 2.7.1.31)(HBeAg-binding protein 4) [Source:UniProtKB/Swiss-Prot;Acc:Q8IVS8]							SAPD13152	-29.354	0.209546	0	No match
													SAPD11809	-2.90386	0.351265	4.79772	No match									SAPD26195	-5.5815	0.23877	1.03712	No match										SAPD15634	-11.2519	0.210038	0.268642	No match
													SAPD14223	-9.75876	0.351868	1.29025	No match									SAPD24142	-4.61102	0.239378	1.29639	No match										SAPD06819	-13.9684	0.210578	0.268642	Homolog of Brachydanio rerio Betaine homocysteine methyltransferase. [Source:Uniprot/SPTREMBLAcc:Q5PSM1]
													SAPD19277	-5.32773	0.351913	1.81837	No match									SAPD07057	-8.269	0.239792	0.975104	Short transient receptor potential channel 6 TrpC6. [Source:Uniprot/SWISSPROTAcc:Q9Y210]	Short transient receptor potential channel 7 (TrpC7)(TRP7 protein) [Source:UniProtKB/Swiss-Prot;Acc:Q9HCX4]	Short transient receptor potential channel 7 (TrpC7)(TRP7 protein) [Source:UniProtKB/Swiss-Prot;Acc:Q9HCX4]	Short transient receptor potential channel 7 (TrpC7)(TRP7 protein) [Source:UniProtKB/Swiss-Prot;Acc:Q9HCX4]	Short transient receptor potential channel 7 (TrpC7)(TRP7 protein) [Source:UniProtKB/Swiss-Prot;Acc:Q9HCX4]						SAPD19879	-2.17003	0.211111	2.95389	Ras-related C3 botulinum toxin substrate 3 precursor p21-Rac3. [Source:Uniprot/SWISSPROTAcc:P60763]	Ras-related C3 botulinum toxin substrate 2 Precursor (p21-Rac2)(Small G protein)(GX) [Source:UniProtKB/Swiss-Prot;Acc:P15153]	Ras-related C3 botulinum toxin substrate 2 Precursor (p21-Rac2)(Small G protein)(GX) [Source:UniProtKB/Swiss-Prot;Acc:P15153]	Ras-related C3 botulinum toxin substrate 2 Precursor (p21-Rac2)(Small G protein)(GX) [Source:UniProtKB/Swiss-Prot;Acc:P15153]	Ras-related C3 botulinum toxin substrate 1 Precursor (p21-Rac1)(Ras-like protein TC25)(Cell migration-inducing gene 5 protein) [Source:UniProtKB/Swiss-Prot;Acc:P63000]	ras-related C3 botulinum toxin substrate 2 (rho family, small GTP binding protein Rac2) [Source:RefSeq peptide;Acc:NP_001002061]
													SAPD06563	-8.19971	0.354028	1.29025	No match									SAPD25851	-8.61701	0.24068	0.812964	No match										SAPD07657	-4.96859	0.211337	0.463683	similar to unnamed protein product [Tetraodon nigroviridis]
													SAPD19693	-3.48433	0.354141	3.232	No match									SAPD11308	-2.61942	0.240773	3.87184	No match										SAPD12403	-4.49665	0.211488	0.563983	Homolog of Gallus gallus Ig lambda chain C region. [Source:Uniprot/SWISSPROTAcc:P20763]		T-cell receptor beta chain C region [Source:UniProtKB/Swiss-Prot;Acc:P01850]	T-cell receptor beta chain C region [Source:UniProtKB/Swiss-Prot;Acc:P01850]
													SAPD15226	-4.02331	0.35429	2.98104	No match									SAPD20669	-4.1905	0.240926	1.57494	No match										SAPD04977	-9.13423	0.211663	0.268642	No match
													SAPD05964	-5.34332	0.354885	1.81837	No match									SAPD25115	-3.16371	0.241283	2.68659	No match										SAPD23187	-6.36985	0.212305	0.31618	Cytochrome P450 2J2 EC 1.14.14.1 CYPIIJ2 Arachidonic acid epoxygenase. [Source:Uniprot/SWISSPROTAcc:P51589]	Cytochrome P450 2J2 (EC 1.14.14.1)(CYPIIJ2)(Arachidonic acid epoxygenase) [Source:UniProtKB/Swiss-Prot;Acc:P51589]	Cytochrome P450 2U1 (EC 1.14.14.1) [Source:UniProtKB/Swiss-Prot;Acc:Q7Z449]	Cytochrome P450 2U1 (EC 1.14.14.1) [Source:UniProtKB/Swiss-Prot;Acc:Q7Z449]
													SAPD00150	-5.48613	0.356035	1.81837	No match									SAPD11749	-6.29052	0.242044	1.03712	No match										SAPD04782	-17.4899	0.212476	0.268642	Homolog of Perca flavescens Microtubule aggregate protein homolog. [Source:Uniprot/SPTREMBLAcc:O93561]
													SAPD04594	-4.91273	0.356112	2.1554	Src kinase-associated phosphoprotein 2 Src family-associated phosphoprotein 2 Src kinase-associated phosphoprotein 55-related protein SKAP55 homolog SKAP-HOM SKAP-55HOM Src-associated adapter protein with PH and SH3 domains Pyk2/RAFTK-associa [Source:Uniprot/SWISSPROTAcc:O75563]	Src kinase-associated phosphoprotein 1 (Src family-associated phosphoprotein 1)(Src kinase-associated phosphoprotein of 55 kDa)(SKAP-55)(pp55) [Source:UniProtKB/Swiss-Prot;Acc:Q86WV1]	Src kinase-associated phosphoprotein 2 (Src family-associated phosphoprotein 2). [Source:UniProtKB/Swiss-Prot;Acc:Q1KKZ1]	Src kinase-associated phosphoprotein 2 (Src family-associated phosphoprotein 2)(Src kinase-associated phosphoprotein 55-related protein)(SKAP55 homolog)(SKAP-55HOM)(SKAP-HOM)(Src-associated adapter protein with PH and SH3 domains)(Pyk2/RAFTK-associated protein)(Retinoic acid-induced protein 70) [Source:UniProtKB/Swiss-Prot;Acc:O75563]	Src kinase-associated phosphoprotein 2 (Src family-associated phosphoprotein 2)(Src kinase-associated phosphoprotein 55-related protein)(SKAP55 homolog)(SKAP-55HOM)(SKAP-HOM)(Src-associated adapter protein with PH and SH3 domains)(Pyk2/RAFTK-associated protein)(Retinoic acid-induced protein 70) [Source:UniProtKB/Swiss-Prot;Acc:O75563]	Src kinase-associated phosphoprotein 2 (Src family-associated phosphoprotein 2) [Source:UniProtKB/Swiss-Prot;Acc:Q6PG29]				SAPD16119	-15.6916	0.24209	0	No match										SAPD26514	-25.089	0.212497	0	No match
													SAPD02098	-3.47969	0.356187	3.232	No match									SAPD01284	-2.50471	0.242753	4.41515	Homolog of Homo sapiens thrombospondin 1 precursor [Source:RefSeq_peptideAcc:NP_003237]	Thrombospondin-1 Precursor [Source:UniProtKB/Swiss-Prot;Acc:P07996]	Thrombospondin-1 Precursor [Source:UniProtKB/Swiss-Prot;Acc:P07996]	Thrombospondin-1 Precursor [Source:UniProtKB/Swiss-Prot;Acc:P07996]	Thrombospondin-1 Precursor [Source:UniProtKB/Swiss-Prot;Acc:P07996]	Novel protein similar to vertebrate thrombospondin 1.\n\ Fragment [Source:UniProtKB/TrEMBL;Acc:Q5SPG5]					SAPD01358	-10.0628	0.212915	0.268642	No match
													SAPD06296	-3.36991	0.356234	3.68523	hypothetical protein LOC555753 [Source:RefSeq_peptideAcc:NP_001025265]		Zinc finger protein 148 (Zinc finger DNA-binding protein 89)(Transcription factor ZBP-89) [Source:UniProtKB/Swiss-Prot;Acc:Q9UQR1]							SAPD15222	-8.53357	0.244011	0.975104	No match										SAPD03945	-5.41496	0.214083	0.420976	Isocitrate dehydrogenase [NADP], mitochondrial precursor EC 1.1.1.42 Oxalosuccinate decarboxylase IDH NADP+-specific ICDH IDP ICD-M. [Source:Uniprot/SWISSPROTAcc:P48735]	Isocitrate dehydrogenase [NADP], mitochondrial Precursor (IDH)(EC 1.1.1.42)(Oxalosuccinate decarboxylase)(NADP(+)-specific ICDH)(IDP)(ICD-M) [Source:UniProtKB/Swiss-Prot;Acc:P48735]	Isocitrate dehydrogenase [NADP], mitochondrial Precursor (IDH)(EC 1.1.1.42)(Oxalosuccinate decarboxylase)(NADP(+)-specific ICDH)(IDP)(ICD-M) [Source:UniProtKB/Swiss-Prot;Acc:P48735]	Isocitrate dehydrogenase [NADP], mitochondrial Precursor (IDH)(EC 1.1.1.42)(Oxalosuccinate decarboxylase)(NADP(+)-specific ICDH)(IDP)(ICD-M) [Source:UniProtKB/Swiss-Prot;Acc:P48735]	Isocitrate dehydrogenase [NADP], mitochondrial Precursor (IDH)(EC 1.1.1.42)(Oxalosuccinate decarboxylase)(NADP(+)-specific ICDH)(IDP)(ICD-M) [Source:UniProtKB/Swiss-Prot;Acc:P48735]
													SAPD03400	-3.32282	0.356568	3.68523	Homolog of Homo sapiens Eukaryotic translation initiation factor 3 subunit 10 [Source:IPIAcc:IPI00029012]		Eukaryotic translation initiation factor 3 subunit A (eIF3a)(Eukaryotic translation initiation factor 3 subunit 10)(eIF-3-theta)(eIF3 p167)(eIF3 p180)(eIF3 p185) [Source:UniProtKB/Swiss-Prot;Acc:Q14152]							SAPD06797	-6.21126	0.244139	1.03712	No match										SAPD17969	-6.29357	0.214714	0.348558	No match
													SAPD19867	-3.26628	0.356579	3.68523	Splicing factor 3B subunit 1 Spliceosome-associated protein 155 SAP 155 SF3b155 Pre-mRNA-splicing factor SF3b 155 kDa subunit. [Source:Uniprot/SWISSPROTAcc:O75533]				Splicing factor 3B subunit 1 (Pre-mRNA-splicing factor SF3b 155 kDa subunit)(SF3b155)(Spliceosome-associated protein 155)(SAP 155) [Source:UniProtKB/Swiss-Prot;Acc:O75533]					SAPD05065	-5.77951	0.244266	1.03712	UPF0308 protein C9orf21. [Source:Uniprot/SWISSPROTAcc:Q7RTV5]		UPF0308 protein C9orf21 homolog (fmHP). [Source:UniProtKB/Swiss-Prot;Acc:Q8AV19]	UPF0308 protein C9orf21 [Source:UniProtKB/Swiss-Prot;Acc:Q7RTV5]	UPF0308 protein C9orf21 [Source:UniProtKB/Swiss-Prot;Acc:Q7RTV5]	UPF0308 protein C9orf21 [Source:UniProtKB/Swiss-Prot;Acc:Q7RTV5]					SAPD12310	-5.28513	0.214985	0.420976	metallophosphoesterase 1 precursor [Source:RefSeq_peptideAcc:NP_075563]	Metallophosphoesterase 1 (EC 3.1.-.-) [Source:UniProtKB/Swiss-Prot;Acc:Q53F39]
													SAPD13807	-3.12817	0.357185	4.07372	No match									SAPD23010	-4.51106	0.244489	1.29639	No match										SAPD11396	-2.90819	0.215557	1.18404	Coatomer protein gamma 2-subunit. [Source:Uniprot/SPTREMBLAcc:Q9I8E6]	Serologically defined breast cancer antigen NY-BR-73 Fragment [Source:UniProtKB/TrEMBL;Acc:Q9H279]	Coatomer protein gamma 2-subunit. [Source:UniProtKB/TrEMBL;Acc:Q9I8E6]	Serologically defined breast cancer antigen NY-BR-73 Fragment [Source:UniProtKB/TrEMBL;Acc:Q9H279]	Serologically defined breast cancer antigen NY-BR-73 Fragment [Source:UniProtKB/TrEMBL;Acc:Q9H279]	Coatomer subunit gamma-2 (Gamma-2-coat protein)(Gamma-2-COP) [Source:UniProtKB/Swiss-Prot;Acc:Q9PUE4]
													SAPD12077	-11.9866	0.357259	0.641215	No match									SAPD06096	-14.344	0.245366	0	HemK methyltransferase family member 1 EC 2.1.1.- M.HsaHemKP. [Source:Uniprot/SWISSPROTAcc:Q9Y5R4]	HemK methyltransferase family member 1 (EC 2.1.1.-)(M.HsaHemKP) [Source:UniProtKB/Swiss-Prot;Acc:Q9Y5R4]	HemK methyltransferase family member 1 (EC 2.1.1.-)(M.HsaHemKP) [Source:UniProtKB/Swiss-Prot;Acc:Q9Y5R4]	HemK methyltransferase family member 1 (EC 2.1.1.-)(M.HsaHemKP) [Source:UniProtKB/Swiss-Prot;Acc:Q9Y5R4]	HemK methyltransferase family member 1 (EC 2.1.1.-)(M.HsaHemKP) [Source:UniProtKB/Swiss-Prot;Acc:Q9Y5R4]	HemK methyltransferase family member 1 [Source:RefSeq peptide;Acc:NP_001107891]					SAPD14302	-2.32359	0.216157	2.95389	Homolog of Homo sapiens Splice Isoform 2 of Probable ubiquitin carboxyl-terminal hydrolase CYLD [Source:IPIAcc:IPI00554819]
													SAPD22396	-8.26312	0.35808	1.29025	Plasmalemma vesicle-associated protein Plasmalemma vesicle protein 1 PV-1 Fenestrated endothelial-linked structure protein. [Source:Uniprot/SWISSPROTAcc:Q9BX97]									SAPD15226	-13.1567	0.245896	0.578197	No match										SAPD12951	-4.62473	0.217501	0.563983	No match
													SAPD24989	-11.8706	0.35882	0.641215	Transmembrane protein 86B. [Source:Uniprot/SWISSPROTAcc:Q8N661]	Transmembrane protein 86B [Source:UniProtKB/Swiss-Prot;Acc:Q8N661]		Transmembrane protein 86B [Source:UniProtKB/Swiss-Prot;Acc:Q8N661]	Transmembrane protein 86B [Source:UniProtKB/Swiss-Prot;Acc:Q8N661]					SAPD06449	-3.71304	0.246526	2.04403	No match										SAPD11042	-3.06134	0.217587	0.96043	No match
													SAPD17492	-4.14882	0.358854	2.65482	U7 snRNA-associated Sm-like protein LSm10. [Source:Uniprot/SWISSPROTAcc:Q969L4]	U7 snRNA-associated Sm-like protein LSm10 [Source:UniProtKB/Swiss-Prot;Acc:Q969L4]	U7 snRNA-associated Sm-like protein LSm10 [Source:UniProtKB/Swiss-Prot;Acc:Q969L4]		U7 snRNA-associated Sm-like protein LSm10 [Source:UniProtKB/Swiss-Prot;Acc:Q969L4]					SAPD13957	-8.347	0.246855	0.975104	Serine protease 23 precursor EC 3.4.21.- Putative secreted protein ZSIG13. [Source:Uniprot/SWISSPROTAcc:O95084]	Inactive serine protease 35 Precursor [Source:UniProtKB/Swiss-Prot;Acc:Q8N3Z0]	Inactive serine protease 35 Precursor [Source:UniProtKB/Swiss-Prot;Acc:Q8N3Z0]								SAPD07639	-6.7096	0.217761	0.31618	PREDICTED: hypothetical protein [Danio rerio]
													SAPD02091	-3.53426	0.359026	3.232	Uncharacterized protein C14orf29. [Source:Uniprot/SWISSPROTAcc:Q7Z5M8]	Abhydrolase domain-containing protein 12B [Source:UniProtKB/Swiss-Prot;Acc:Q7Z5M8]	Transmembrane 9 superfamily member 3 Precursor (SM-11044-binding protein)(EP70-P-iso) [Source:UniProtKB/Swiss-Prot;Acc:Q9HD45]	Abhydrolase domain-containing protein 12B [Source:UniProtKB/Swiss-Prot;Acc:Q7Z5M8]	Abhydrolase domain-containing protein 12B [Source:UniProtKB/Swiss-Prot;Acc:Q7Z5M8]	Novel protein [Source:UniProtKB/TrEMBL;Acc:A8E7H0]				SAPD02159	-4.64624	0.247986	1.29639	MHC class I antigen alpha1 Fragment. [Source:Uniprot/SPTREMBLAcc:Q27IA5]	MHC class I antigen alpha1 (Fragment). [Source:UniProtKB/TrEMBL;Acc:Q27I98]	major histocompatibility complex class I protein (LOC446071), mRNA [Source:RefSeq_dna;Acc:NM_001032690]		MHC class I antigen. [Source:UniProtKB/TrEMBL;Acc:Q95IM8]						SAPD10659	-5.61341	0.218155	0.350587	No match
													SAPD17466	-3.50934	0.359041	3.232	Polycomb protein SCMH1 Sex comb on midleg homolog 1. [Source:Uniprot/SWISSPROTAcc:Q96GD3]	Polycomb protein SCMH1 (Sex comb on midleg homolog 1) [Source:UniProtKB/Swiss-Prot;Acc:Q96GD3]	Sex comb on midleg-like 2 protein. [Source:UniProtKB/TrEMBL;Acc:Q9W6R7]	Sex comb on midleg-like protein 2 [Source:UniProtKB/Swiss-Prot;Acc:Q9UQR0]						SAPD20568	-3.24621	0.248323	2.68659	No match										SAPD17219	-3.3732	0.218441	0.803891	No match
													SAPD17578	-3.90742	0.359407	2.98104	amidohydrolase domain containing 2 [Source:RefSeq_peptideAcc:NP_057028]	Putative N-acetylglucosamine-6-phosphate deacetylase (EC 3.5.1.25)(GlcNAc 6-P deacetylase)(Amidohydrolase domain-containing protein 2) [Source:UniProtKB/Swiss-Prot;Acc:Q9Y303]	Putative N-acetylglucosamine-6-phosphate deacetylase (EC 3.5.1.25)(GlcNAc 6-P deacetylase)(Amidohydrolase domain-containing protein 2) [Source:UniProtKB/Swiss-Prot;Acc:Q9Y303]	Putative N-acetylglucosamine-6-phosphate deacetylase (EC 3.5.1.25)(GlcNAc 6-P deacetylase)(Amidohydrolase domain-containing protein 2) [Source:UniProtKB/Swiss-Prot;Acc:Q9Y303]	Putative N-acetylglucosamine-6-phosphate deacetylase (EC 3.5.1.25)(GlcNAc 6-P deacetylase)(Amidohydrolase domain-containing protein 2) [Source:UniProtKB/Swiss-Prot;Acc:Q9Y303]	Putative N-acetylglucosamine-6-phosphate deacetylase (EC 3.5.1.25)(GlcNAc 6-P deacetylase)(Amidohydrolase domain-containing protein 2) [Source:UniProtKB/Swiss-Prot;Acc:Q6P0U0]				SAPD14604	-3.86941	0.249122	1.86927	No match										SAPD22797	-2.70831	0.219343	1.18404	No match
													SAPD24211	-4.13506	0.359596	2.65482	Homolog of Salmo salar Pentraxin precursor. [Source:Uniprot/SPTREMBLAcc:P79905]									SAPD16723	-2.71083	0.249151	3.87184	No match										SAPD05743	-6.78635	0.219564	0.282901	Equilibrative nucleoside transporter 1 Equilibrative nitrobenzylmercaptopurine riboside-sensitive nucleoside transporter Equilibrative NBMPR-sensitive nucleoside transporter Nucleoside transporter, es-type Solute carrier family 29 member 1. [Source:Uniprot/SWISSPROTAcc:Q99808]	Equilibrative nucleoside transporter 1 (Equilibrative nitrobenzylmercaptopurine riboside-sensitive nucleoside transporter)(Equilibrative NBMPR-sensitive nucleoside transporter)(Nucleoside transporter, es-type)(Solute carrier family 29 member 1) [Source:UniProtKB/Swiss-Prot;Acc:Q99808]		Equilibrative nucleoside transporter 2 (Equilibrative nitrobenzylmercaptopurine riboside-insensitive nucleoside transporter)(Equilibrative NBMPR-insensitive nucleoside transporter)(Nucleoside transporter, ei-type)(Solute carrier family 29 member 2)(Hydrophobic nucleolar protein, 36 kDa)(36 kDa nucleolar protein HNP36)(Delayed-early response protein 12) [Source:UniProtKB/Swiss-Prot;Acc:Q14542]	Equilibrative nucleoside transporter 2 (Equilibrative nitrobenzylmercaptopurine riboside-insensitive nucleoside transporter)(Equilibrative NBMPR-insensitive nucleoside transporter)(Nucleoside transporter, ei-type)(Solute carrier family 29 member 2)(Hydrophobic nucleolar protein, 36 kDa)(36 kDa nucleolar protein HNP36)(Delayed-early response protein 12) [Source:UniProtKB/Swiss-Prot;Acc:Q14542]	Equilibrative nucleoside transporter 1 (Equilibrative nitrobenzylmercaptopurine riboside-sensitive nucleoside transporter)(Equilibrative NBMPR-sensitive nucleoside transporter)(Nucleoside transporter, es-type)(Solute carrier family 29 member 1) [Source:UniProtKB/Swiss-Prot;Acc:Q99808]
													SAPD11965	-6.54856	0.359939	1.64621	RAS guanyl releasing protein 1 [Source:RefSeq_peptideAcc:NP_005730]	RAS guanyl-releasing protein 1 (Ras guanyl-releasing protein)(Calcium and DAG-regulated guanine nucleotide exchange factor II)(CalDAG-GEFII) [Source:UniProtKB/Swiss-Prot;Acc:O95267]	RAS guanyl-releasing protein 1 (Ras guanyl-releasing protein)(Calcium and DAG-regulated guanine nucleotide exchange factor II)(CalDAG-GEFII) [Source:UniProtKB/Swiss-Prot;Acc:O95267]	RAS guanyl-releasing protein 1 (Ras guanyl-releasing protein)(Calcium and DAG-regulated guanine nucleotide exchange factor II)(CalDAG-GEFII) [Source:UniProtKB/Swiss-Prot;Acc:O95267]	RAS guanyl-releasing protein 1 (Ras guanyl-releasing protein)(Calcium and DAG-regulated guanine nucleotide exchange factor II)(CalDAG-GEFII) [Source:UniProtKB/Swiss-Prot;Acc:O95267]					SAPD02349	-12.0865	0.249432	0.64528	Serine--pyruvate aminotransferase EC 2.6.1.51 SPT Alanine-- glyoxylate aminotransferase EC 2.6.1.44 AGT. [Source:Uniprot/SWISSPROTAcc:P21549]	Serine--pyruvate aminotransferase (SPT)(EC 2.6.1.51)(Alanine--glyoxylate aminotransferase)(AGT)(EC 2.6.1.44) [Source:UniProtKB/Swiss-Prot;Acc:P21549]	Serine--pyruvate aminotransferase (SPT)(EC 2.6.1.51)(Alanine--glyoxylate aminotransferase)(AGT)(EC 2.6.1.44) [Source:UniProtKB/Swiss-Prot;Acc:P21549]	Serine--pyruvate aminotransferase (SPT)(EC 2.6.1.51)(Alanine--glyoxylate aminotransferase)(AGT)(EC 2.6.1.44) [Source:UniProtKB/Swiss-Prot;Acc:P21549]	Serine--pyruvate aminotransferase (SPT)(EC 2.6.1.51)(Alanine--glyoxylate aminotransferase)(AGT)(EC 2.6.1.44) [Source:UniProtKB/Swiss-Prot;Acc:P21549]						SAPD03729	-9.88666	0.21994	0.268642	No match
													SAPD14693	-3.59218	0.360198	3.232	No match									SAPD20874	-4.79576	0.249439	1.14506	No match										SAPD12077	-7.59577	0.220615	0.268642	No match
													SAPD05744	-4.44896	0.362397	2.39097	No match									SAPD01082	-7.29197	0.249538	1.03712	No match										SAPD06931	-14.5622	0.220854	0.268642	Homolog of Pleuronectes platessa Glutathione S-transferase EC 2.5.1.18. [Source:Uniprot/SPTREMBLAcc:Q92102]
													SAPD06635	-6.70096	0.363104	1.46184	hypothetical protein LOC557184 [Source:RefSeq_peptideAcc:NP_001025281]					Novel protein containing an Acyl-CoA thioester hydrolase / Bile acid-CoA amino acid N-acetyltransferase domain (Zgc:77651) Fragment [Source:UniProtKB/TrEMBL;Acc:Q5RHG7]				SAPD10818	-6.83847	0.250488	1.03712	No match										SAPD07209	-2.2493	0.220934	2.95389	No match
													SAPD07436	-8.33889	0.363602	1.29025	transmembrane protein 149 [Source:RefSeq_peptideAcc:NP_078936]	Transmembrane protein 149 Precursor (U2 small nuclear RNA auxiliary factor 1-like 4) [Source:UniProtKB/Swiss-Prot;Acc:Q9H665]		Transmembrane protein 149 Precursor (U2 small nuclear RNA auxiliary factor 1-like 4) [Source:UniProtKB/Swiss-Prot;Acc:Q9H665]						SAPD23204	-2.61196	0.250909	3.87184	No match										SAPD18862	-20.0924	0.221751	0	No match
													SAPD19001	-4.37283	0.364704	2.39097	Homolog of Homo sapiens NOD3 [Source:IPIAcc:IPI00385743]			Tripartite motif-containing protein 14 [Source:UniProtKB/Swiss-Prot;Acc:Q14142]		hypothetical protein LOC100006564 [Source:RefSeq peptide;Acc:NP_001119957]				SAPD11864	-2.57134	0.251483	4.41515	No match										SAPD00190	-4.5141	0.222338	0.563983	Transcribed locus [Source:UniGeneAcc:Tru.1819]
													SAPD00301	-7.0459	0.364918	1.46184	Vacuolar protein sorting-associated protein 36 ELL-associated protein of 45 kDa. [Source:Uniprot/SWISSPROTAcc:Q86VN1]	Vacuolar protein-sorting-associated protein 36 (ESCRT-II complex subunit VPS36)(ELL-associated protein of 45 kDa) [Source:UniProtKB/Swiss-Prot;Acc:Q86VN1]	Vacuolar protein-sorting-associated protein 36 (ESCRT-II complex subunit VPS36)(ELL-associated protein of 45 kDa) [Source:UniProtKB/Swiss-Prot;Acc:Q86VN1]	Vacuolar protein-sorting-associated protein 36 (ESCRT-II complex subunit VPS36)(ELL-associated protein of 45 kDa) [Source:UniProtKB/Swiss-Prot;Acc:Q86VN1]	Vacuolar protein-sorting-associated protein 36 (ESCRT-II complex subunit VPS36)(ELL-associated protein of 45 kDa) [Source:UniProtKB/Swiss-Prot;Acc:Q86VN1]	Vacuolar protein-sorting-associated protein 36 (ESCRT-II complex subunit VPS36) [Source:UniProtKB/Swiss-Prot;Acc:Q7ZVK4]				SAPD15136	-6.31696	0.25412	1.03712	transcript expressed during hematopoiesis 2 [Source:RefSeq_peptideAcc:NP_690878]										SAPD24569	-18.9045	0.222563	0	No match
													SAPD24218	-10.5223	0.365028	1.29025	No match									SAPD11292	-3.16861	0.25473	2.68659	No match										SAPD06801	-2.22152	0.223703	2.95389	No match
													SAPD04054	-3.8528	0.365722	2.98104	amyotrophic lateral sclerosis 2 juvenile chromosome region, candidate 13 [Source:RefSeq_peptideAcc:NP_775782]	Protein FAM117A (C/EBP-induced protein) [Source:UniProtKB/Swiss-Prot;Acc:Q9C073]				amyotrophic lateral sclerosis 2 (juvenile) chromosome region, candidate 13 [Source:RefSeq peptide;Acc:NP_001121834]				SAPD10836	-3.22111	0.255296	2.68659	No match										SAPD25584	-11.166	0.224368	0.268642	Cytochrome P450 2J2 EC 1.14.14.1 CYPIIJ2 Arachidonic acid epoxygenase. [Source:Uniprot/SWISSPROTAcc:P51589]	Cytochrome P450 2J2 (EC 1.14.14.1)(CYPIIJ2)(Arachidonic acid epoxygenase) [Source:UniProtKB/Swiss-Prot;Acc:P51589]	Cytochrome P450 2J2 (EC 1.14.14.1)(CYPIIJ2)(Arachidonic acid epoxygenase) [Source:UniProtKB/Swiss-Prot;Acc:P51589]	Cytochrome P450 2J2 (EC 1.14.14.1)(CYPIIJ2)(Arachidonic acid epoxygenase) [Source:UniProtKB/Swiss-Prot;Acc:P51589]	Cytochrome P450 2J2 (EC 1.14.14.1)(CYPIIJ2)(Arachidonic acid epoxygenase) [Source:UniProtKB/Swiss-Prot;Acc:P51589]	hypothetical protein LOC393204 [Source:RefSeq peptide;Acc:NP_956529]
													SAPD08825	-9.20021	0.365905	1.29025	No match									SAPD08709	-6.01294	0.255738	1.03712	No match										SAPD19903	-8.10652	0.22471	0.268642	Toll-like receptor 3 precursor CD283 antigen. [Source:Uniprot/SWISSPROTAcc:O15455]	Toll-like receptor 3 Precursor (CD283 antigen) [Source:UniProtKB/Swiss-Prot;Acc:O15455]	Cytochrome P450 4V2 (EC 1.14.-.-) [Source:UniProtKB/Swiss-Prot;Acc:Q6ZWL3]	Cytochrome P450 4V2 (EC 1.14.-.-) [Source:UniProtKB/Swiss-Prot;Acc:Q6ZWL3]	Cytochrome P450 4V2 (EC 1.14.-.-) [Source:UniProtKB/Swiss-Prot;Acc:Q6ZWL3]	cytochrome P450, family 4, subfamily V, polypeptide 2 [Source:RefSeq peptide;Acc:NP_001071070]
													SAPD12928	-5.96473	0.366073	1.64621	No match									SAPD11109	-5.34236	0.256171	1.03712	Homolog of Homo sapiens UDP-glucuronosyltransferase 2A1 precursor, microsomal [Source:IPIAcc:IPI00009556]					hypothetical protein LOC678597 [Source:RefSeq peptide;Acc:NP_001035435]					SAPD20320	-3.97675	0.224915	0.664679	No match
													SAPD05225	-9.22542	0.366293	1.29025	No match									SAPD19153	-4.1457	0.256404	1.57494	No match										SAPD09834	-2.91425	0.225366	1.18404	No match
													SAPD23930	-4.63993	0.366588	2.1554	No match					hypothetical protein LOC100190889 [Source:RefSeq peptide;Acc:NP_001129051]				SAPD06657	-6.08404	0.256701	1.03712	No match										SAPD13400	-4.45508	0.226244	0.563983	ATPase family, AAA domain containing 4 [Source:RefSeq_peptideAcc:NP_077296]	Protein ATAD4 [Source:UniProtKB/Swiss-Prot;Acc:Q9BU68]	Protein ATAD4 [Source:UniProtKB/Swiss-Prot;Acc:Q9BU68]
													SAPD26419	-3.22546	0.366787	3.68523	No match									SAPD10181	-2.61955	0.25739	3.87184	No match										SAPD05885	-2.62621	0.226719	1.47825	No match
													SAPD05680	-3.35861	0.367992	3.68523	Homolog of Brachydanio rerio Novel zinc finger protein. [Source:Uniprot/SPTREMBLAcc:Q7T177]									SAPD10322	-8.69721	0.259227	0.812964	Homolog of Homo sapiens TSC501 protein [Source:IPIAcc:IPI00290475]										SAPD25498	-7.41564	0.226845	0.268642	Calcium/calmodulin-dependent protein kinase type II delta chain EC 2.7.11.17 CaM-kinase II delta chain CaM kinase II subunit delta CaMK-II subunit delta. [Source:Uniprot/SWISSPROTAcc:Q13557]	Calcium/calmodulin-dependent protein kinase type II alpha chain (CaM-kinase II alpha chain)(CaM kinase II subunit alpha)(CaMK-II subunit alpha)(EC 2.7.11.17) [Source:UniProtKB/Swiss-Prot;Acc:Q9UQM7]	Calcium/calmodulin-dependent protein kinase type II delta chain (CaM-kinase II delta chain)(CaM kinase II subunit delta)(CaMK-II subunit delta)(EC 2.7.11.17) [Source:UniProtKB/Swiss-Prot;Acc:Q13557]	Calcium/calmodulin-dependent protein kinase type II delta chain (CaM-kinase II delta chain)(CaM kinase II subunit delta)(CaMK-II subunit delta)(EC 2.7.11.17) [Source:UniProtKB/Swiss-Prot;Acc:Q13557]	Calcium/calmodulin-dependent protein kinase type II delta chain (CaM-kinase II delta chain)(CaM kinase II subunit delta)(CaMK-II subunit delta)(EC 2.7.11.17) [Source:UniProtKB/Swiss-Prot;Acc:Q13557]
													SAPD08173	-3.66197	0.368283	3.232	Vitamin K-dependent protein Z precursor. [Source:Uniprot/SWISSPROTAcc:P22891]	Vitamin K-dependent protein Z Precursor [Source:UniProtKB/Swiss-Prot;Acc:P22891]	Vitamin K-dependent protein Z Precursor [Source:UniProtKB/Swiss-Prot;Acc:P22891]	Vitamin K-dependent protein Z Precursor [Source:UniProtKB/Swiss-Prot;Acc:P22891]	Vitamin K-dependent protein Z Precursor [Source:UniProtKB/Swiss-Prot;Acc:P22891]					SAPD15049	-6.23915	0.259336	1.03712	No match										SAPD13147	-3.54104	0.227195	0.803891	Beta-1,3-galactosyl-O-glycosyl-glycoprotein beta-1,6-N- acetylglucosaminyltransferase EC 2.4.1.102 Core 2 branching enzyme Core2-GlcNAc-transferase C2GNT Core 2 GNT. [Source:Uniprot/SWISSPROTAcc:Q02742]	Beta-1,3-galactosyl-O-glycosyl-glycoprotein beta-1,6-N-acetylglucosaminyltransferase (EC 2.4.1.102)(Core 2-branching enzyme)(Core2-GlcNAc-transferase)(Core 2 GNT)(C2GNT) [Source:UniProtKB/Swiss-Prot;Acc:Q02742]	Beta-1,3-galactosyl-O-glycosyl-glycoprotein beta-1,6-N-acetylglucosaminyltransferase (EC 2.4.1.102)(Core 2-branching enzyme)(Core2-GlcNAc-transferase)(Core 2 GNT)(C2GNT) [Source:UniProtKB/Swiss-Prot;Acc:Q02742]	Beta-1,3-galactosyl-O-glycosyl-glycoprotein beta-1,6-N-acetylglucosaminyltransferase (EC 2.4.1.102)(Core 2-branching enzyme)(Core2-GlcNAc-transferase)(Core 2 GNT)(C2GNT) [Source:UniProtKB/Swiss-Prot;Acc:Q02742]	Beta-1,3-galactosyl-O-glycosyl-glycoprotein beta-1,6-N-acetylglucosaminyltransferase (EC 2.4.1.102)(Core 2-branching enzyme)(Core2-GlcNAc-transferase)(Core 2 GNT)(C2GNT) [Source:UniProtKB/Swiss-Prot;Acc:Q02742]
													SAPD13459	-3.30284	0.368732	3.68523	No match									SAPD24569	-4.39976	0.259957	1.46742	No match										SAPD06533	-5.4871	0.227278	0.350587	No match
													SAPD05415	-3.37784	0.36959	3.68523	No match									SAPD17704	-5.9205	0.260149	1.03712	No match										SAPD03299	-5.77024	0.227795	0.350587	Transcribed locus [Source:UniGeneAcc:Tru.462]	HLA class II histocompatibility antigen gamma chain (HLA-DR antigens-associated invariant chain)(Ia antigen-associated invariant chain)(Ii)(p33)(CD74 antigen) [Source:UniProtKB/Swiss-Prot;Acc:P04233]	HLA class II histocompatibility antigen gamma chain (HLA-DR antigens-associated invariant chain)(Ia antigen-associated invariant chain)(Ii)(p33)(CD74 antigen) [Source:UniProtKB/Swiss-Prot;Acc:P04233]	HLA class II histocompatibility antigen gamma chain (HLA-DR antigens-associated invariant chain)(Ia antigen-associated invariant chain)(Ii)(p33)(CD74 antigen) [Source:UniProtKB/Swiss-Prot;Acc:P04233]
													SAPD07542	-8.73118	0.369919	1.29025	No match									SAPD05575	-6.03293	0.260451	1.03712	No match										SAPD10577	-3.99166	0.228144	0.664679	No match
													SAPD10425	-4.02246	0.370101	2.98104	No match									SAPD25704	-7.16143	0.260554	1.03712	Alpha-1,3-mannosyl-glycoprotein 2-beta-N-acetylglucosaminyltransferase EC 2.4.1.101 N-glycosyl-oligosaccharide-glycoprotein N- acetylglucosaminyltransferase I GNT-I GlcNAc-T I. [Source:Uniprot/SWISSPROTAcc:P26572]	Alpha-1,3-mannosyl-glycoprotein 2-beta-N-acetylglucosaminyltransferase (EC 2.4.1.101)(N-glycosyl-oligosaccharide-glycoprotein N-acetylglucosaminyltransferase I)(GlcNAc-T I)(GNT-I) [Source:UniProtKB/Swiss-Prot;Acc:P26572]	valyl-tRNA synthetase 2, mitochondrial (putative) (VARS2), nuclear gene encoding mitochondrial protein, mRNA [Source:RefSeq DNA;Acc:NM_020442]	Alpha-1,3-mannosyl-glycoprotein 2-beta-N-acetylglucosaminyltransferase (EC 2.4.1.101)(N-glycosyl-oligosaccharide-glycoprotein N-acetylglucosaminyltransferase I)(GlcNAc-T I)(GNT-I) [Source:UniProtKB/Swiss-Prot;Acc:P26572]	Alpha-1,3-mannosyl-glycoprotein 2-beta-N-acetylglucosaminyltransferase (EC 2.4.1.101)(N-glycosyl-oligosaccharide-glycoprotein N-acetylglucosaminyltransferase I)(GlcNAc-T I)(GNT-I) [Source:UniProtKB/Swiss-Prot;Acc:P26572]	mannoside acetylglucosaminyltransferase 1 [Source:RefSeq peptide;Acc:NP_001073440]					SAPD04442	-8.70897	0.228282	0.268642	TLR9. [Source:Uniprot/SPTREMBLAcc:Q5H717]	Toll-like receptor 9 Precursor (CD289 antigen) [Source:UniProtKB/Swiss-Prot;Acc:Q9NR96]	TLR9. [Source:UniProtKB/TrEMBL;Acc:Q5H717]	Toll-like receptor 9 Precursor (CD289 antigen) [Source:UniProtKB/Swiss-Prot;Acc:Q9NR96]	Toll-like receptor 9 Precursor (CD289 antigen) [Source:UniProtKB/Swiss-Prot;Acc:Q9NR96]
													SAPD20631	-3.40061	0.370562	3.68523	No match									SAPD21822	-3.82419	0.261115	1.86927	PREDICTED: similar to MGC85141 protein [Danio rerio]			Coiled-coil-helix-coiled-coil-helix domain-containing protein 5 [Source:UniProtKB/Swiss-Prot;Acc:Q9BSY4]							SAPD12282	-9.04943	0.228392	0.268642	No match
													SAPD18264	-8.49258	0.370581	1.29025	Homolog of Homo sapiens WD40 protein [Source:IPIAcc:IPI00152695]									SAPD22664	-8.53701	0.261312	0.975104	No match										SAPD21813	-3.42658	0.228652	0.803891	No match
													SAPD16391	-5.462	0.370835	1.81837	Bardet-Biedl syndrome 4 protein. [Source:Uniprot/SWISSPROTAcc:Q96RK4]	Bardet-Biedl syndrome 4 protein [Source:UniProtKB/Swiss-Prot;Acc:Q96RK4]								SAPD17801	-10.7681	0.261463	0.745505	No match										SAPD25144	-10.444	0.229116	0.268642	No match
													SAPD25776	-6.49595	0.371183	1.64621	No match									SAPD06801	-5.2523	0.261497	1.04475	No match										SAPD09097	-5.28131	0.229467	0.420976	No match
													SAPD21222	-5.00198	0.372091	1.8606	Peptidylprolyl isomerase-like 5 LRR-repeat protein 1 LRR-1 4-1BB- mediated-signaling molecule 4-1BBlrr. [Source:Uniprot/SWISSPROTAcc:Q96L50]									SAPD17875	-12.8641	0.261983	0.578197	No match										SAPD22975	-2.96628	0.22974	0.96043	No match
													SAPD04381	-5.23077	0.372275	1.8606	Homolog of Homo sapiens Proto-oncogene tyrosine-protein kinase MER precursor [Source:IPIAcc:IPI00029756]	Proto-oncogene tyrosine-protein kinase MER Precursor (C-mer)(EC 2.7.10.1)(Receptor tyrosine kinase MerTK) [Source:UniProtKB/Swiss-Prot;Acc:Q12866]	Tyrosine-protein kinase receptor UFO Precursor (EC 2.7.10.1)(AXL oncogene) [Source:UniProtKB/Swiss-Prot;Acc:P30530]	Tyrosine-protein kinase receptor TYRO3 Precursor (EC 2.7.10.1)(Tyrosine-protein kinase RSE)(Tyrosine-protein kinase SKY)(Tyrosine-protein kinase DTK)(Tyrosine-protein kinase byk) [Source:UniProtKB/Swiss-Prot;Acc:Q06418]	Proto-oncogene tyrosine-protein kinase MER Precursor (C-mer)(EC 2.7.10.1)(Receptor tyrosine kinase MerTK) [Source:UniProtKB/Swiss-Prot;Acc:Q12866]	Tyrosine-protein kinase receptor UFO Precursor (EC 2.7.10.1)(AXL oncogene) [Source:UniProtKB/Swiss-Prot;Acc:P30530]				SAPD13267	-5.64473	0.262174	1.03712	No match										SAPD24121	-17.34	0.230039	0.268642	CG9886-like [Source:RefSeq_peptideAcc:NP_660305]	Glycerate kinase (EC 2.7.1.31)(HBeAg-binding protein 4) [Source:UniProtKB/Swiss-Prot;Acc:Q8IVS8]	Glycerate kinase (EC 2.7.1.31)(HBeAg-binding protein 4) [Source:UniProtKB/Swiss-Prot;Acc:Q8IVS8]	Glycerate kinase (EC 2.7.1.31)(HBeAg-binding protein 4) [Source:UniProtKB/Swiss-Prot;Acc:Q8IVS8]
													SAPD26566	-3.213	0.373919	3.68523	hypothetical protein LOC497162 [Source:RefSeq_peptideAcc:NP_001028265]									SAPD10211	-6.55077	0.2622	1.03712	Component of gems 4 Gemin-4 p97. [Source:Uniprot/SWISSPROTAcc:P57678]	Component of gems 4 (Gemin-4)(p97) [Source:UniProtKB/Swiss-Prot;Acc:P57678]	Component of gems 4 (Gemin-4)(p97) [Source:UniProtKB/Swiss-Prot;Acc:P57678]	Component of gems 4 (Gemin-4)(p97) [Source:UniProtKB/Swiss-Prot;Acc:P57678]	Component of gems 4 (Gemin-4)(p97) [Source:UniProtKB/Swiss-Prot;Acc:P57678]						SAPD00082	-2.26556	0.23077	2.95389	Homolog of Carassius auratus Interferon-inducible protein Gig2. [Source:Uniprot/SPTREMBLAcc:Q7T2N0]
													SAPD05617	-5.8802	0.373974	1.64621	hypothetical protein LOC553668 [Source:RefSeq_peptideAcc:NP_001018477]	N-acetylgalactosaminyltransferase 7 (EC 2.4.1.-)(Polypeptide GalNAc transferase 7)(pp-GaNTase 7)(GalNAc-T7)(Protein-UDP acetylgalactosaminyltransferase 7)(UDP-GalNAc:polypeptide N-acetylgalactosaminyltransferase 7) [Source:UniProtKB/Swiss-Prot;Acc:Q86SF2]	N-acetylgalactosaminyltransferase 7 (EC 2.4.1.-)(Polypeptide GalNAc transferase 7)(pp-GaNTase 7)(GalNAc-T7)(Protein-UDP acetylgalactosaminyltransferase 7)(UDP-GalNAc:polypeptide N-acetylgalactosaminyltransferase 7) [Source:UniProtKB/Swiss-Prot;Acc:Q86SF2]		N-acetylgalactosaminyltransferase 7 (EC 2.4.1.-)(Polypeptide GalNAc transferase 7)(pp-GaNTase 7)(GalNAc-T7)(Protein-UDP acetylgalactosaminyltransferase 7)(UDP-GalNAc:polypeptide N-acetylgalactosaminyltransferase 7) [Source:UniProtKB/Swiss-Prot;Acc:Q86SF2]					SAPD09757	-4.09732	0.262346	1.57494	No match										SAPD25494	-33.5339	0.231102	0	No match
													SAPD20537	-6.18779	0.374258	1.64621	No match									SAPD12126	-2.8605	0.262611	3.36169	Homolog of Oncorhynchus mykiss Matrix metalloproteinase. [Source:Uniprot/SPTREMBLAcc:Q9DEE0]			Interstitial collagenase Precursor (EC 3.4.24.7)(Matrix metalloproteinase-1)(MMP-1)(Fibroblast collagenase) [Contains 22 kDa interstitial collagenase;27 kDa interstitial collagenase] [Source:UniProtKB/Swiss-Prot;Acc:P03956]							SAPD07721	-8.85288	0.231581	0.268642	No match
													SAPD22564	-7.32544	0.374362	1.46184	hypothetical protein LOC678596 [Source:RefSeq_peptideAcc:NP_001035434]					Novel protein similar to bloodthirsty (Bty) Fragment [Source:UniProtKB/TrEMBL;Acc:A5WUY9]				SAPD21211	-8.64451	0.262791	0.812964	Novel protein Si:dkey-181i3.3 protein. [Source:Uniprot/SPTREMBLAcc:Q5RIM0]					LYR motif-containing protein 2 [Source:UniProtKB/Swiss-Prot;Acc:Q5RIM0]					SAPD10535	-1.99679	0.231891	3.84684	No match
													SAPD14546	-4.00762	0.375209	2.98104	No match									SAPD17645	-2.68448	0.263047	3.87184	No match										SAPD21053	-39.1276	0.232239	0	No match
													SAPD13280	-3.90362	0.3753	2.98104	No match									SAPD12594	-6.61024	0.263247	1.03712	No match										SAPD19710	-11.3276	0.232293	0.268642	No match
													SAPD14567	-4.15546	0.375741	2.65482	No match									SAPD23684	-11.8547	0.263768	0.64528	Phosphatidylinositol N-acetylglucosaminyltransferase subunit H EC 2.4.1.198 Phosphatidylinositol-glycan biosynthesis class H protein PIG-H. [Source:Uniprot/SWISSPROTAcc:Q14442]	Phosphatidylinositol N-acetylglucosaminyltransferase subunit H (EC 2.4.1.198)(Phosphatidylinositol-glycan biosynthesis class H protein)(PIG-H) [Source:UniProtKB/Swiss-Prot;Acc:Q14442]	Phosphatidylinositol N-acetylglucosaminyltransferase subunit H (EC 2.4.1.198)(Phosphatidylinositol-glycan biosynthesis class H protein)(PIG-H) [Source:UniProtKB/Swiss-Prot;Acc:Q14442]	Phosphatidylinositol N-acetylglucosaminyltransferase subunit H (EC 2.4.1.198)(Phosphatidylinositol-glycan biosynthesis class H protein)(PIG-H) [Source:UniProtKB/Swiss-Prot;Acc:Q14442]	Phosphatidylinositol N-acetylglucosaminyltransferase subunit H (EC 2.4.1.198)(Phosphatidylinositol-glycan biosynthesis class H protein)(PIG-H) [Source:UniProtKB/Swiss-Prot;Acc:Q14442]	phosphatidylinositol glycan anchor biosynthesis, class H [Source:RefSeq peptide;Acc:NP_001002565]					SAPD15394	-3.16185	0.232352	0.96043	No match
													SAPD22582	-8.29821	0.376109	1.29025	No match									SAPD11867	-3.07405	0.263989	2.98719	No match										SAPD17414	-6.16095	0.232875	0.348558	No match
													SAPD23037	-10.9216	0.376213	0.986484	No match									SAPD12928	-5.64504	0.26412	1.03712	No match										SAPD02849	-2.15422	0.233145	2.95389	No match
													SAPD07827	-3.85794	0.377101	2.98104	Ras-related protein Rab-20. [Source:Uniprot/SWISSPROTAcc:Q9NX57]		Ras-related protein Rab-20 [Source:UniProtKB/Swiss-Prot;Acc:Q9NX57]		Ras-related protein Rab-20 [Source:UniProtKB/Swiss-Prot;Acc:Q9NX57]					SAPD24362	-13.9341	0.264543	0.578197	No match										SAPD11598	-7.4629	0.233655	0.268642	Homolog of Gallus gallus Cytochrome P450 2H2 EC 1.14.14.1 CYPIIH2 P450 PCHP7. [Source:Uniprot/SWISSPROTAcc:P20678]	Cytochrome P450 2C9 ((R)-limonene 6-monooxygenase)(EC 1.14.13.80)((S)-limonene 6-monooxygenase)(EC 1.14.13.48)((S)-limonene 7-monooxygenase)(EC 1.14.13.49)(CYPIIC9)(P450 PB-1)(P450 MP-4/MP-8)(S-mephenytoin 4-hydroxylase)(P-450MP) [Source:UniProtKB/Swiss-Prot;Acc:P11712]	Cytochrome P450 2C9 ((R)-limonene 6-monooxygenase)(EC 1.14.13.80)((S)-limonene 6-monooxygenase)(EC 1.14.13.48)((S)-limonene 7-monooxygenase)(EC 1.14.13.49)(CYPIIC9)(P450 PB-1)(P450 MP-4/MP-8)(S-mephenytoin 4-hydroxylase)(P-450MP) [Source:UniProtKB/Swiss-Prot;Acc:P11712]		Putative uncharacterized protein CYP2A7P1 [Source:UniProtKB/TrEMBL;Acc:A6NJM8]
													SAPD19051	-10.8033	0.377648	0.986484	No match									SAPD11812	-8.86748	0.264614	0.812964	Cysteine sulfinic acid decarboxylase EC 4.1.1.29 Sulfinoalanine decarboxylase Cysteine-sulfinate decarboxylase. [Source:Uniprot/SWISSPROTAcc:Q9Y600]	Cysteine sulfinic acid decarboxylase (EC 4.1.1.29)(Cysteine-sulfinate decarboxylase)(Sulfinoalanine decarboxylase) [Source:UniProtKB/Swiss-Prot;Acc:Q9Y600]	Cysteine sulfinic acid decarboxylase. [Source:UniProtKB/TrEMBL;Acc:Q1KKU1]	Cysteine sulfinic acid decarboxylase (EC 4.1.1.29)(Cysteine-sulfinate decarboxylase)(Sulfinoalanine decarboxylase) [Source:UniProtKB/Swiss-Prot;Acc:Q9Y600]	Cysteine sulfinic acid decarboxylase (EC 4.1.1.29)(Cysteine-sulfinate decarboxylase)(Sulfinoalanine decarboxylase) [Source:UniProtKB/Swiss-Prot;Acc:Q9Y600]						SAPD25677	-13.1481	0.233809	0.268642	No match
													SAPD23028	-3.13548	0.378316	4.07372	NMD3 homolog [Source:RefSeq_peptideAcc:NP_057022]	60S ribosomal export protein NMD3 (hNMD3) [Source:UniProtKB/Swiss-Prot;Acc:Q96D46]	60S ribosomal export protein NMD3 (hNMD3) [Source:UniProtKB/Swiss-Prot;Acc:Q96D46]	60S ribosomal export protein NMD3 (hNMD3) [Source:UniProtKB/Swiss-Prot;Acc:Q96D46]	60S ribosomal export protein NMD3 (hNMD3) [Source:UniProtKB/Swiss-Prot;Acc:Q96D46]	60S ribosomal export protein NMD3 [Source:UniProtKB/Swiss-Prot;Acc:Q5BLF0]				SAPD13265	-3.98882	0.265835	1.86927	No match										SAPD21444	-6.1496	0.234552	0.348558	Homolog of Homo sapiens GRB2-related adaptor protein [Source:IPIAcc:IPI00013864]
													SAPD20874	-5.54806	0.378866	1.81837	No match									SAPD13754	-5.64805	0.265865	1.03712	No match										SAPD03102	-4.66353	0.234596	0.463683	Chondromodulin-1 precursor Chondromodulin-I ChM-I Leukocyte cell- derived chemotaxin 1 [Contains: Chondrosurfactant protein CH-SP]. [Source:Uniprot/SWISSPROTAcc:O75829]		Chondromodulin-1 Precursor (Chondromodulin-I)(ChM-I)(Leukocyte cell-derived chemotaxin 1) [Contains Chondrosurfactant protein(CH-SP)] [Source:UniProtKB/Swiss-Prot;Acc:O75829]	Chondromodulin-1 Precursor (Chondromodulin-I)(ChM-I)(Leukocyte cell-derived chemotaxin 1) [Contains Chondrosurfactant protein(CH-SP)] [Source:UniProtKB/Swiss-Prot;Acc:O75829]	Chondromodulin-1 Precursor (Chondromodulin-I)(ChM-I)(Leukocyte cell-derived chemotaxin 1) [Contains Chondrosurfactant protein(CH-SP)] [Source:UniProtKB/Swiss-Prot;Acc:O75829]
													SAPD16119	-4.77716	0.37895	2.1554	No match									SAPD04040	-16.37	0.266499	0	No match										SAPD22068	-8.64438	0.234657	0.268642	No match
													SAPD13676	-4.7675	0.379191	2.1554	Novel protein similar to vertebrate galactosidase, beta 1 GLB1. [Source:Uniprot/SPTREMBLAcc:A2BIK1]					Beta-galactosidase (EC 3.2.1.23) [Source:UniProtKB/TrEMBL;Acc:A2BIK1]				SAPD21846	-5.97239	0.267089	1.03712	No match										SAPD02911	-19.506	0.234926	0	RTN1 Fragment. [Source:Uniprot/SPTREMBLAcc:Q4FZ65]	RTN1 (Fragment). [Source:UniProtKB/TrEMBL;Acc:Q4FZ65]	reticulon 1 [Source:RefSeq_peptide;Acc:NP_001033315]	Reticulon-1 (Neuroendocrine-specific protein) [Source:UniProtKB/Swiss-Prot;Acc:Q16799]	RTN1. [Source:UniProtKB/TrEMBL;Acc:Q6IEI8]	reticulon 1a isoform 1 [Source:RefSeq peptide;Acc:NP_001025138]
													SAPD14716	-4.03145	0.380919	2.65482	No match									SAPD20490	-2.64015	0.267537	3.87184	No match										SAPD26577	-2.70037	0.235189	1.18404	Macrophage colony-stimulating factor receptor. [Source:Uniprot/SPTREMBLAcc:P79750]	Mast/stem cell growth factor receptor Precursor (SCFR)(EC 2.7.10.1)(Proto-oncogene tyrosine-protein kinase Kit)(c-kit)(CD117 antigen) [Source:UniProtKB/Swiss-Prot;Acc:P10721]	Mast/stem cell growth factor receptor precursor (EC 2.7.10.1) (SCFR) (Proto-oncogene tyrosine-protein kinase Kit) (c-kit). [Source:UniProtKB/Swiss-Prot;Acc:Q8AXC6]	Mast/stem cell growth factor receptor Precursor (SCFR)(EC 2.7.10.1)(Proto-oncogene tyrosine-protein kinase Kit)(c-kit)(CD117 antigen) [Source:UniProtKB/Swiss-Prot;Acc:P10721]	Mast/stem cell growth factor receptor Precursor (SCFR)(EC 2.7.10.1)(Proto-oncogene tyrosine-protein kinase Kit)(c-kit)(CD117 antigen) [Source:UniProtKB/Swiss-Prot;Acc:P10721]
													SAPD08181	-9.2886	0.381223	1.29025	WD repeat protein 3. [Source:Uniprot/SWISSPROTAcc:Q9UNX4]	WD repeat-containing protein 3 [Source:UniProtKB/Swiss-Prot;Acc:Q9UNX4]	WD repeat-containing protein 3 [Source:UniProtKB/Swiss-Prot;Acc:Q9UNX4]	WD repeat-containing protein 3 [Source:UniProtKB/Swiss-Prot;Acc:Q9UNX4]	WD repeat-containing protein 3 [Source:UniProtKB/Swiss-Prot;Acc:Q9UNX4]	WD repeat domain 3 [Source:RefSeq peptide;Acc:NP_942574]				SAPD19838	-3.62202	0.268569	2.04403	No match										SAPD21945	-14.2018	0.235199	0.268642	No match
													SAPD18076	-3.61063	0.381409	3.232	Matrix metalloproteinase-28 precursor EC 3.4.24.- MMP-28 Epilysin. [Source:Uniprot/SWISSPROTAcc:Q9H239]	Matrix metalloproteinase-28 Precursor (MMP-28)(EC 3.4.24.-)(Epilysin) [Source:UniProtKB/Swiss-Prot;Acc:Q9H239]	Matrix metalloproteinase-28 Precursor (MMP-28)(EC 3.4.24.-)(Epilysin) [Source:UniProtKB/Swiss-Prot;Acc:Q9H239]		Matrix metalloproteinase-28 Precursor (MMP-28)(EC 3.4.24.-)(Epilysin) [Source:UniProtKB/Swiss-Prot;Acc:Q9H239]					SAPD13735	-2.46262	0.268795	4.41515	No match										SAPD24823	-3.62059	0.235249	0.726944	Galectin-1 Lectin galactoside-binding soluble 1 Beta-galactoside- binding lectin L-14-I Lactose-binding lectin 1 S-Lac lectin 1 Galaptin 14 kDa lectin HPL HBL Putative MAPK-activating protein MP12. [Source:Uniprot/SWISSPROTAcc:P09382]	Galectin-2 (Beta-galactoside-binding lectin L-14-II)(Lactose-binding lectin 2)(S-Lac lectin 2)(HL14) [Source:UniProtKB/Swiss-Prot;Acc:P05162]	Galectin-2 (Beta-galactoside-binding lectin L-14-II)(Lactose-binding lectin 2)(S-Lac lectin 2)(HL14) [Source:UniProtKB/Swiss-Prot;Acc:P05162]	Galectin-2 (Beta-galactoside-binding lectin L-14-II)(Lactose-binding lectin 2)(S-Lac lectin 2)(HL14) [Source:UniProtKB/Swiss-Prot;Acc:P05162]	Galectin-2 (Beta-galactoside-binding lectin L-14-II)(Lactose-binding lectin 2)(S-Lac lectin 2)(HL14) [Source:UniProtKB/Swiss-Prot;Acc:P05162]
													SAPD06707	-3.2352	0.381877	3.68523	Homolog of Homo sapiens Kidney and liver proline oxidase 1 [Source:IPIAcc:IPI00009704]									SAPD14441	-2.42587	0.268884	4.41515	Platelet-activating factor acetylhydrolase IB subunit gamma EC 3.1.1.47 PAF acetylhydrolase 29 kDa subunit PAF-AH 29 kDa subunit PAF-AH subunit gamma PAFAH subunit gamma. [Source:Uniprot/SWISSPROTAcc:Q15102]	Platelet-activating factor acetylhydrolase IB subunit gamma (EC 3.1.1.47)(PAF acetylhydrolase 29 kDa subunit)(PAF-AH 29 kDa subunit)(PAF-AH subunit gamma)(PAFAH subunit gamma) [Source:UniProtKB/Swiss-Prot;Acc:Q15102]			Platelet-activating factor acetylhydrolase IB subunit gamma (EC 3.1.1.47)(PAF acetylhydrolase 29 kDa subunit)(PAF-AH 29 kDa subunit)(PAF-AH subunit gamma)(PAFAH subunit gamma) [Source:UniProtKB/Swiss-Prot;Acc:Q15102]						SAPD19150	-7.09378	0.235434	0.282901	Homolog of Homo sapiens Serine racemase [Source:IPIAcc:IPI00030328]
													SAPD06586	-5.05142	0.382247	1.8606	Methionyl-tRNA formyltransferase, mitochondrial precursor EC 2.1.2.9 MtFMT. [Source:Uniprot/SWISSPROTAcc:Q96DP5]	Methionyl-tRNA formyltransferase, mitochondrial Precursor (MtFMT)(EC 2.1.2.9) [Source:UniProtKB/Swiss-Prot;Acc:Q96DP5]	Methionyl-tRNA formyltransferase, mitochondrial Precursor (MtFMT)(EC 2.1.2.9) [Source:UniProtKB/Swiss-Prot;Acc:Q96DP5]							SAPD13826	-5.10895	0.269041	1.04475	No match										SAPD18674	-4.662	0.235882	0.463683	No match
													SAPD25299	-5.30604	0.382354	1.81837	No match									SAPD23568	-3.02569	0.26911	2.98719	No match										SAPD17956	-2.36448	0.235986	2.95389	No match
													SAPD14322	-3.81563	0.38301	2.98104	No match									SAPD12268	-2.74632	0.269268	3.87184	No match										SAPD09450	-4.09593	0.237296	0.664679	Homolog of Homo sapiens Splice Isoform 1 of Tripartite motif protein 35 [Source:IPIAcc:IPI00012331]
													SAPD03946	-3.56627	0.383572	3.232	PREDICTED: hypothetical protein [Danio rerio]									SAPD24300	-2.54102	0.269424	4.41515	Putative uncharacterized protein C6orf191. [Source:Uniprot/SWISSPROTAcc:Q5VVB8]	Putative transmembrane protein C6orf191 [Source:UniProtKB/Swiss-Prot;Acc:Q5VVB8]		Putative transmembrane protein C6orf191 [Source:UniProtKB/Swiss-Prot;Acc:Q5VVB8]	Putative transmembrane protein C6orf191 [Source:UniProtKB/Swiss-Prot;Acc:Q5VVB8]						SAPD11286	-14.9353	0.237598	0.268642	No match
													SAPD22253	-5.66125	0.383822	1.67688	No match									SAPD12997	-8.35376	0.269554	0.975104	Homolog of Homo sapiens Protein tyrosine phosphatase, non-receptor type 7 [Source:IPIAcc:IPI00514108]	Tyrosine-protein phosphatase non-receptor type 7 (EC 3.1.3.48)(Protein-tyrosine phosphatase LC-PTP)(Hematopoietic protein-tyrosine phosphatase)(HEPTP) [Source:UniProtKB/Swiss-Prot;Acc:P35236]	Tyrosine-protein phosphatase non-receptor type 7 (EC 3.1.3.48)(Protein-tyrosine phosphatase LC-PTP)(Hematopoietic protein-tyrosine phosphatase)(HEPTP) [Source:UniProtKB/Swiss-Prot;Acc:P35236]	Tyrosine-protein phosphatase non-receptor type 7 (EC 3.1.3.48)(Protein-tyrosine phosphatase LC-PTP)(Hematopoietic protein-tyrosine phosphatase)(HEPTP) [Source:UniProtKB/Swiss-Prot;Acc:P35236]	Tyrosine-protein phosphatase non-receptor type 7 (EC 3.1.3.48)(Protein-tyrosine phosphatase LC-PTP)(Hematopoietic protein-tyrosine phosphatase)(HEPTP) [Source:UniProtKB/Swiss-Prot;Acc:P35236]						SAPD04299	-6.98353	0.237743	0.282901	No match
													SAPD13438	-4.34768	0.384102	2.39097	[Pyruvate dehydrogenase [lipoamide]] kinase isozyme 2, mitochondrial precursor EC 2.7.11.2 Pyruvate dehydrogenase kinase isoform 2. [Source:Uniprot/SWISSPROTAcc:Q15119]									SAPD04292	-8.37215	0.269741	0.975104	No match										SAPD08719	-12.0788	0.237951	0.268642	No match
													SAPD08463	-4.96425	0.384329	1.8606	WW domain-binding protein 4 WBP-4 Formin-binding protein 21. [Source:Uniprot/SWISSPROTAcc:O75554]	WW domain-binding protein 4 (WBP-4)(WW domain-containing-binding protein 4)(Formin-binding protein 21) [Source:UniProtKB/Swiss-Prot;Acc:O75554]	WW domain-binding protein 4 (WBP-4)(WW domain-containing-binding protein 4)(Formin-binding protein 21) [Source:UniProtKB/Swiss-Prot;Acc:O75554]		WW domain-binding protein 4 (WBP-4)(WW domain-containing-binding protein 4)(Formin-binding protein 21) [Source:UniProtKB/Swiss-Prot;Acc:O75554]					SAPD21599	-3.05082	0.269969	2.98719	Homolog of Homo sapiens Acetyl-coenzyme A synthetase, cytoplasmic [Source:IPIAcc:IPI00413730]										SAPD13762	-3.21589	0.238049	0.96043	No match
													SAPD21084	-3.57548	0.384383	3.232	Tropomodulin-4 Skeletal muscle tropomodulin Sk-Tmod. [Source:Uniprot/SWISSPROTAcc:Q9NZQ9]	Tropomodulin-4 (Skeletal muscle tropomodulin)(Sk-Tmod) [Source:UniProtKB/Swiss-Prot;Acc:Q9NZQ9]	Tropomodulin-4 (Skeletal muscle tropomodulin)(Sk-Tmod) [Source:UniProtKB/Swiss-Prot;Acc:Q9NZQ9]	Tropomodulin-4 (Skeletal muscle tropomodulin)(Sk-Tmod) [Source:UniProtKB/Swiss-Prot;Acc:Q9NZQ9]	Tropomodulin-4 (Skeletal muscle tropomodulin)(Sk-Tmod) [Source:UniProtKB/Swiss-Prot;Acc:Q9NZQ9]	tropomodulin 4 (muscle) [Source:RefSeq peptide;Acc:NP_571271]				SAPD25168	-5.93742	0.269981	1.03712	hypothetical protein LOC541336 [Source:RefSeq_peptideAcc:NP_001013483]					hypothetical protein LOC541336 [Source:RefSeq peptide;Acc:NP_001013483]					SAPD11812	-2.79606	0.238126	1.18404	Cysteine sulfinic acid decarboxylase EC 4.1.1.29 Sulfinoalanine decarboxylase Cysteine-sulfinate decarboxylase. [Source:Uniprot/SWISSPROTAcc:Q9Y600]	Cysteine sulfinic acid decarboxylase (EC 4.1.1.29)(Cysteine-sulfinate decarboxylase)(Sulfinoalanine decarboxylase) [Source:UniProtKB/Swiss-Prot;Acc:Q9Y600]	Cysteine sulfinic acid decarboxylase. [Source:UniProtKB/TrEMBL;Acc:Q1KKU1]	Cysteine sulfinic acid decarboxylase (EC 4.1.1.29)(Cysteine-sulfinate decarboxylase)(Sulfinoalanine decarboxylase) [Source:UniProtKB/Swiss-Prot;Acc:Q9Y600]	Cysteine sulfinic acid decarboxylase (EC 4.1.1.29)(Cysteine-sulfinate decarboxylase)(Sulfinoalanine decarboxylase) [Source:UniProtKB/Swiss-Prot;Acc:Q9Y600]
													SAPD06164	-7.30669	0.384581	1.46184	Uncharacterized protein C9orf97. [Source:Uniprot/SWISSPROTAcc:Q5T7W7]									SAPD12151	-3.56796	0.270127	2.04403	No match										SAPD08644	-3.31232	0.238739	0.803891	Heat shock protein 90Ae. [Source:Uniprot/SPTREMBLAcc:Q58FG0]
													SAPD26081	-8.44053	0.385099	1.29025	RAN guanine nucleotide release factor [Source:RefSeq_peptideAcc:NP_057576]	Ran guanine nucleotide release factor (RanGNRF)(Ran-binding protein MOG1) [Source:UniProtKB/Swiss-Prot;Acc:Q9HD47]	Ran guanine nucleotide release factor (RanGNRF)(Ran-binding protein MOG1) [Source:UniProtKB/Swiss-Prot;Acc:Q9HD47]	Ran guanine nucleotide release factor (RanGNRF)(Ran-binding protein MOG1) [Source:UniProtKB/Swiss-Prot;Acc:Q9HD47]	Ran guanine nucleotide release factor (RanGNRF)(Ran-binding protein MOG1) [Source:UniProtKB/Swiss-Prot;Acc:Q9HD47]					SAPD05677	-3.76103	0.270287	2.04403	No match										SAPD19898	-8.19052	0.238753	0.268642	11-beta-hydroxysteroid dehydrogenase type 3. [Source:Uniprot/SPTREMBLAcc:Q6PUF2]	11-beta-hydroxysteroid dehydrogenase type 3. [Source:UniProtKB/TrEMBL;Acc:Q6PUF2]	Hydroxysteroid 11-beta-dehydrogenase 1-like protein Precursor (EC 1.1.1.-)(Short-chain dehydrogenase/reductase 10)(11-beta-hydroxysteroid dehydrogenase type 3)(11-beta-HSD3) [Source:UniProtKB/Swiss-Prot;Acc:Q7Z5J1]	Hydroxysteroid 11-beta-dehydrogenase 1-like protein Precursor (EC 1.1.1.-)(Short-chain dehydrogenase/reductase 10)(11-beta-hydroxysteroid dehydrogenase type 3)(11-beta-HSD3) [Source:UniProtKB/Swiss-Prot;Acc:Q7Z5J1]	Hydroxysteroid 11-beta-dehydrogenase 1-like protein Precursor (EC 1.1.1.-)(Short-chain dehydrogenase/reductase 10)(11-beta-hydroxysteroid dehydrogenase type 3)(11-beta-HSD3) [Source:UniProtKB/Swiss-Prot;Acc:Q7Z5J1]
													SAPD24058	-5.67772	0.386712	1.67688	CC Chemokine (SCYA 124?)									SAPD03118	-10.0542	0.270498	0.776052	No match										SAPD10391	-2.30623	0.238796	2.95389	DNA repair and recombination protein RAD54B EC 3.6.1.- RAD54 homolog B. [Source:Uniprot/SWISSPROTAcc:Q9Y620]	Cadherin-17 Precursor (Liver-intestine cadherin)(LI-cadherin)(Intestinal peptide-associated transporter HPT-1) [Source:UniProtKB/Swiss-Prot;Acc:Q12864]
													SAPD16362	-6.50899	0.386803	1.64621	No match									SAPD12077	-10.5819	0.270916	0.745505	No match										SAPD01205	-4.83422	0.239822	0.463683	No match
													SAPD05623	-5.84757	0.386954	1.67688	Transcription elongation factor A protein 3 Transcription elongation factor S-II protein 3 Transcription elongation factor TFIIS.h. [Source:Uniprot/SWISSPROTAcc:O75764]	Transcription elongation factor A protein 3 (Transcription elongation factor S-II protein 3)(Transcription elongation factor TFIIS.h) [Source:UniProtKB/Swiss-Prot;Acc:O75764]	Transcription elongation factor A protein 3 (Transcription elongation factor S-II protein 3)(Transcription elongation factor TFIIS.h) [Source:UniProtKB/Swiss-Prot;Acc:O75764]	Transcription elongation factor A protein 3 (Transcription elongation factor S-II protein 3)(Transcription elongation factor TFIIS.h) [Source:UniProtKB/Swiss-Prot;Acc:O75764]	Transcription elongation factor A protein 3 (Transcription elongation factor S-II protein 3)(Transcription elongation factor TFIIS.h) [Source:UniProtKB/Swiss-Prot;Acc:O75764]	transcription elongation factor A (SII), 3 [Source:RefSeq peptide;Acc:NP_991246]				SAPD18987	-6.49303	0.271175	1.03712	No match										SAPD21229	-4.12514	0.239896	0.664679	Uncharacterized protein C19orf45. [Source:Uniprot/SPTREMBLAcc:Q8NA69]
													SAPD21626	-10.9658	0.386983	0.986484	Thioredoxin domain-containing protein C9orf121. [Source:Uniprot/SWISSPROTAcc:Q5VZ03]	Nucleoredoxin-like protein 2 [Source:UniProtKB/Swiss-Prot;Acc:Q5VZ03]	Nucleoredoxin-like protein 2 [Source:UniProtKB/Swiss-Prot;Acc:Q5VZ03]	Nucleoredoxin-like protein 2 [Source:UniProtKB/Swiss-Prot;Acc:Q5VZ03]	Nucleoredoxin-like protein 2 [Source:UniProtKB/Swiss-Prot;Acc:Q5VZ03]	hypothetical protein LOC494087 [Source:RefSeq peptide;Acc:NP_001008630]				SAPD22510	-3.02677	0.271301	2.98719	No match										SAPD24068	-2.87009	0.240012	1.18404	No match
													SAPD22283	-3.75489	0.387283	2.98104	Group XIIB secretory phospholipase A2-like protein precursor Group XIII secretory phospholipase A2-like protein GXIII sPLA2-like GXIIB. [Source:Uniprot/SWISSPROTAcc:Q9BX93]	Group XIIB secretory phospholipase A2-like protein Precursor (Group XIII secretory phospholipase A2-like protein)(GXIII sPLA2-like)(sPLA2-GXIIB)(GXIIB) [Source:UniProtKB/Swiss-Prot;Acc:Q9BX93]	Group XIIB secretory phospholipase A2-like protein Precursor (Group XIII secretory phospholipase A2-like protein)(GXIII sPLA2-like)(sPLA2-GXIIB)(GXIIB) [Source:UniProtKB/Swiss-Prot;Acc:Q9BX93]	Group XIIB secretory phospholipase A2-like protein Precursor (Group XIII secretory phospholipase A2-like protein)(GXIII sPLA2-like)(sPLA2-GXIIB)(GXIIB) [Source:UniProtKB/Swiss-Prot;Acc:Q9BX93]						SAPD25494	-8.98685	0.271579	0.812964	No match										SAPD04546	-2.45614	0.240323	1.47825	No match
													SAPD11052	-2.95009	0.387538	4.07372	No match									SAPD26461	-4.9058	0.271912	1.14506	No match										SAPD22893	-8.18011	0.240819	0.268642	Protein S100-A2 S100 calcium-binding protein A2 Protein S-100L CAN19. [Source:Uniprot/SWISSPROTAcc:P29034]
													SAPD00031	-5.17853	0.387749	1.8606	SPFH domain-containing protein 1 precursor Protein KE04. [Source:Uniprot/SWISSPROTAcc:O75477]	Inhibitor of nuclear factor kappa-B kinase subunit alpha (I kappa-B kinase alpha)(IkBKA)(IKK-alpha)(IKK-A)(IkappaB kinase)(EC 2.7.11.10)(I-kappa-B kinase 1)(IKK1)(Conserved helix-loop-helix ubiquitous kinase)(Nuclear factor NF-kappa-B inhibitor kinase alpha)(NFKBIKA) [Source:UniProtKB/Swiss-Prot;Acc:O15111]	Inhibitor of nuclear factor kappa-B kinase subunit alpha (I kappa-B kinase alpha)(IkBKA)(IKK-alpha)(IKK-A)(IkappaB kinase)(EC 2.7.11.10)(I-kappa-B kinase 1)(IKK1)(Conserved helix-loop-helix ubiquitous kinase)(Nuclear factor NF-kappa-B inhibitor kinase alpha)(NFKBIKA) [Source:UniProtKB/Swiss-Prot;Acc:O15111]	Inhibitor of nuclear factor kappa-B kinase subunit alpha (I kappa-B kinase alpha)(IkBKA)(IKK-alpha)(IKK-A)(IkappaB kinase)(EC 2.7.11.10)(I-kappa-B kinase 1)(IKK1)(Conserved helix-loop-helix ubiquitous kinase)(Nuclear factor NF-kappa-B inhibitor kinase alpha)(NFKBIKA) [Source:UniProtKB/Swiss-Prot;Acc:O15111]	Inhibitor of nuclear factor kappa-B kinase subunit alpha (I kappa-B kinase alpha)(IkBKA)(IKK-alpha)(IKK-A)(IkappaB kinase)(EC 2.7.11.10)(I-kappa-B kinase 1)(IKK1)(Conserved helix-loop-helix ubiquitous kinase)(Nuclear factor NF-kappa-B inhibitor kinase alpha)(NFKBIKA) [Source:UniProtKB/Swiss-Prot;Acc:O15111]	Inhibitor of nuclear factor kappa-B kinase subunit alpha (I kappa-B kinase alpha)(IkBKA)(IKK-alpha)(IKK-A)(IkappaB kinase)(EC 2.7.11.10)(I-kappa-B kinase 1)(IKK1)(Conserved helix-loop-helix ubiquitous kinase)(Nuclear factor NF-kappa-B inhibitor kinase alpha)(NFKBIKA) [Source:UniProtKB/Swiss-Prot;Acc:Q4G3H4]				SAPD08512	-3.138	0.272142	2.98719	No match										SAPD07412	-3.06182	0.240846	0.96043	hypothetical protein LOC445088 [Source:RefSeq_peptideAcc:NP_001003482]
													SAPD06056	-3.4719	0.387913	3.68523	No match									SAPD25025	-10.3275	0.272988	0.776052	Homolog of Brachydanio rerio Mpx protein. [Source:Uniprot/SPTREMBLAcc:Q6NUY7]										SAPD10301	-11.9357	0.240898	0.268642	No match
													SAPD19736	-3.81244	0.38815	2.98104	CXCR3									SAPD22533	-5.79202	0.273075	1.03712	myeloid ecotropic viral integration 1 [Source:RefSeq_peptideAcc:NP_571968]					myeloid ecotropic viral integration 1 [Source:RefSeq peptide;Acc:NP_571968]					SAPD01176	-19.512	0.241165	0	Homolog of Homo sapiens PREDICTED similar to urate oxidase EC 1.7.3.3 - baboon [Source:IPIAcc:IPI00457317]					urate oxidase [Source:RefSeq peptide;Acc:NP_001002332]
													SAPD20006	-5.90697	0.388282	1.64621	No match									SAPD17316	-8.17423	0.273152	0.975104	No match										SAPD24174	-19.2945	0.241179	0	3-5 exoribonuclease CSL4 homolog EC 3.1.13.- Exosome component 1. [Source:Uniprot/SWISSPROTAcc:Q9Y3B2]	3'-5' exoribonuclease CSL4 homolog (EC 3.1.13.-)(Exosome component 1) [Source:UniProtKB/Swiss-Prot;Acc:Q9Y3B2]	3'-5' exoribonuclease CSL4 homolog (EC 3.1.13.-)(Exosome component 1) [Source:UniProtKB/Swiss-Prot;Acc:Q9Y3B2]	3'-5' exoribonuclease CSL4 homolog (EC 3.1.13.-)(Exosome component 1) [Source:UniProtKB/Swiss-Prot;Acc:Q9Y3B2]	3'-5' exoribonuclease CSL4 homolog (EC 3.1.13.-)(Exosome component 1) [Source:UniProtKB/Swiss-Prot;Acc:Q9Y3B2]	exosomal core protein CSL4 [Source:RefSeq peptide;Acc:NP_001139039]
													SAPD04342	-5.88647	0.388934	1.64621	Enhancer of mRNA-decapping protein 3 YjeF domain-containing protein 1. [Source:Uniprot/SWISSPROTAcc:Q96F86]	Enhancer of mRNA-decapping protein 3 (LSM16 homolog)(YjeF domain-containing protein 1)(YjeF N-terminal domain-containing protein 2)(YjeF_N2)(hYjeF_N2) [Source:UniProtKB/Swiss-Prot;Acc:Q96F86]	Enhancer of mRNA-decapping protein 3 (LSM16 homolog)(YjeF domain-containing protein 1)(YjeF N-terminal domain-containing protein 2)(YjeF_N2)(hYjeF_N2) [Source:UniProtKB/Swiss-Prot;Acc:Q96F86]	Enhancer of mRNA-decapping protein 3 (LSM16 homolog)(YjeF domain-containing protein 1)(YjeF N-terminal domain-containing protein 2)(YjeF_N2)(hYjeF_N2) [Source:UniProtKB/Swiss-Prot;Acc:Q96F86]	Enhancer of mRNA-decapping protein 3 (LSM16 homolog)(YjeF domain-containing protein 1)(YjeF N-terminal domain-containing protein 2)(YjeF_N2)(hYjeF_N2) [Source:UniProtKB/Swiss-Prot;Acc:Q96F86]					SAPD15215	-3.81651	0.273235	1.86927	Farnesyl pyrophosphate synthetase FPP synthetase FPS Farnesyl diphosphate synthetase [Includes: Dimethylallyltranstransferase EC 2.5.1.1 Geranyltranstransferase EC 2.5.1.10]. [Source:Uniprot/SWISSPROTAcc:P14324]	Farnesyl pyrophosphate synthetase (FPP synthetase)(FPS)(Farnesyl diphosphate synthetase) [Includes Dimethylallyltranstransferase(EC 2.5.1.1);Geranyltranstransferase(EC 2.5.1.10)] [Source:UniProtKB/Swiss-Prot;Acc:P14324]	RUN and SH3 domain-containing protein 1 (New molecule containing SH3 at the carboxy-terminus)(Nesca) [Source:UniProtKB/Swiss-Prot;Acc:Q9BVN2]	Farnesyl pyrophosphate synthetase (FPP synthetase)(FPS)(Farnesyl diphosphate synthetase) [Includes Dimethylallyltranstransferase(EC 2.5.1.1);Geranyltranstransferase(EC 2.5.1.10)] [Source:UniProtKB/Swiss-Prot;Acc:P14324]	RUN and SH3 domain-containing protein 1 (New molecule containing SH3 at the carboxy-terminus)(Nesca) [Source:UniProtKB/Swiss-Prot;Acc:Q9BVN2]	farnesyl diphosphate synthase [Source:RefSeq peptide;Acc:NP_001020642]					SAPD11231	-9.97887	0.241551	0.268642	No match
													SAPD11166	-3.85969	0.389047	2.98104	No match									SAPD09038	-8.07306	0.273386	0.975104	No match										SAPD00231	-11.6064	0.241922	0.268642	Cyclin-G2. [Source:Uniprot/SWISSPROTAcc:Q16589]	Cyclin-G2 [Source:UniProtKB/Swiss-Prot;Acc:Q16589]	Cyclin-G2 [Source:UniProtKB/Swiss-Prot;Acc:Q16589]	Cyclin-G2 [Source:UniProtKB/Swiss-Prot;Acc:Q16589]	Cyclin-G2 [Source:UniProtKB/Swiss-Prot;Acc:Q16589]	cyclin G2 [Source:RefSeq peptide;Acc:NP_998337]
													SAPD11032	-2.903	0.38917	4.79772	No match									SAPD05026	-11.0075	0.273939	0.745505	Histone H1.0 Histone H10 Histone H1. [Source:Uniprot/SWISSPROTAcc:P07305]	Histone H1.0 (Histone H1(0))(Histone H1') [Source:UniProtKB/Swiss-Prot;Acc:P07305]		Histone H1.0 (Histone H1(0))(Histone H1') [Source:UniProtKB/Swiss-Prot;Acc:P07305]	Histone H1.0 (Histone H1(0))(Histone H1') [Source:UniProtKB/Swiss-Prot;Acc:P07305]	H1 histone family, member 0 [Source:RefSeq peptide;Acc:NP_955846]					SAPD19099	-14.0462	0.241984	0.268642	Mu-crystallin homolog NADP-regulated thyroid-hormone-binding protein. [Source:Uniprot/SWISSPROTAcc:Q14894]	Mu-crystallin homolog (NADP-regulated thyroid-hormone-binding protein) [Source:UniProtKB/Swiss-Prot;Acc:Q14894]	Mu-crystallin homolog (NADP-regulated thyroid-hormone-binding protein) [Source:UniProtKB/Swiss-Prot;Acc:Q14894]	Mu-crystallin homolog (NADP-regulated thyroid-hormone-binding protein) [Source:UniProtKB/Swiss-Prot;Acc:Q14894]
													SAPD20928	-4.48676	0.389338	2.39097	Homolog of Homo sapiens Leucine-rich alpha-2-glycoprotein precursor [Source:IPIAcc:IPI00022417]	Leucine-rich alpha-2-glycoprotein Precursor (LRG) [Source:UniProtKB/Swiss-Prot;Acc:P02750]								SAPD08051	-2.34106	0.273959	5.04817	No match										SAPD03105	-2.03795	0.242205	3.84684	Ribosomal protein S18. [Source:Uniprot/SPTREMBLAcc:Q4VXZ3]	40S ribosomal protein S18 (Ke-3)(Ke3) [Source:UniProtKB/Swiss-Prot;Acc:P62269]	40S ribosomal protein S18 (Ke-3)(Ke3) [Source:UniProtKB/Swiss-Prot;Acc:P62269]	40S ribosomal protein S18 (Ke-3)(Ke3) [Source:UniProtKB/Swiss-Prot;Acc:P62269]	40S ribosomal protein S18 (Ke-3)(Ke3) [Source:UniProtKB/Swiss-Prot;Acc:P62269]	40S ribosomal protein S18 [Source:UniProtKB/Swiss-Prot;Acc:Q8JGS9]
													SAPD20772	-9.03443	0.38947	1.29025	Homolog of Homo sapiens Zinc finger protein 93 homolog [Source:IPIAcc:IPI00003503]									SAPD01460	-7.44802	0.274373	1.03712	No match										SAPD13260	-2.15052	0.24225	2.95389	No match
													SAPD21306	-3.30487	0.390557	3.68523	No match									SAPD22396	-4.1915	0.274392	1.57494	Plasmalemma vesicle-associated protein Plasmalemma vesicle protein 1 PV-1 Fenestrated endothelial-linked structure protein. [Source:Uniprot/SWISSPROTAcc:Q9BX97]										SAPD05738	-5.23231	0.24232	0.420976	No match
													SAPD25528	-5.6742	0.390812	1.67688	No match									SAPD21672	-10.1426	0.274534	0.776052	No match	Putative sodium-coupled neutral amino acid transporter 9 [Source:UniProtKB/Swiss-Prot;Acc:Q8NBW4]	Putative sodium-coupled neutral amino acid transporter 9 [Source:UniProtKB/Swiss-Prot;Acc:Q8NBW4]								SAPD08230	-5.84923	0.242326	0.350587	No match
													SAPD25569	-3.35886	0.392435	3.68523	Isocitrate dehydrogenase [NADP], mitochondrial precursor EC 1.1.1.42 Oxalosuccinate decarboxylase IDH NADP+-specific ICDH IDP ICD-M. [Source:Uniprot/SWISSPROTAcc:P48735]					isocitrate dehydrogenase 2 (NADP+), mitochondrial [Source:RefSeq peptide;Acc:NP_955858]				SAPD14252	-8.37842	0.275108	0.975104	No match										SAPD16226	-7.18087	0.242829	0.282901	No match
													SAPD13689	-7.21902	0.392649	1.46184	No match									SAPD22370	-2.74876	0.275157	3.87184	No match										SAPD01566	-10.8436	0.242885	0.268642	immediate early response 5-like protein [Source:RefSeq_peptideAcc:NP_982258]	Immediate early response gene 5-like protein [Source:UniProtKB/Swiss-Prot;Acc:Q5T953]	Immediate early response gene 5-like protein [Source:UniProtKB/Swiss-Prot;Acc:Q5T953]	Immediate early response gene 5-like protein [Source:UniProtKB/Swiss-Prot;Acc:Q5T953]	Immediate early response gene 5-like protein [Source:UniProtKB/Swiss-Prot;Acc:Q5T953]
													SAPD18585	-4.34101	0.393218	2.39097	lipoprotein lipase [Source:RefSeq_peptideAcc:NP_571202]									SAPD22310	-4.95246	0.27521	1.14506	No match										SAPD00065	-4.60895	0.242971	0.563983	No match
													SAPD18618	-5.54742	0.393702	1.81837	15-hydroxyprostaglandin dehydrogenase [NAD+] EC 1.1.1.141 PGDH Prostaglandin dehydrogenase 1. [Source:Uniprot/SWISSPROTAcc:P15428]									SAPD01415	-5.31664	0.275316	1.03712	No match										SAPD14574	-13.7762	0.243025	0.268642	No match
													SAPD15474	-4.61731	0.394323	2.1554	gb|ABD65576.1| ecto-ADP-ribosyltransferase 5 precursor-like [Ictalurus punctatus]									SAPD16391	-5.24891	0.275466	1.04475	Bardet-Biedl syndrome 4 protein. [Source:Uniprot/SWISSPROTAcc:Q96RK4]	Bardet-Biedl syndrome 4 protein [Source:UniProtKB/Swiss-Prot;Acc:Q96RK4]									SAPD22176	-6.44075	0.243272	0.31618	phenylalanine hydroxylase [Source:RefSeq_peptideAcc:NP_001027850]
													SAPD24126	-4.26795	0.39481	2.65482	No match									SAPD11695	-5.7212	0.276264	1.03712	No match										SAPD14628	-17.303	0.243408	0.268642	No match
													SAPD16815	-4.01828	0.395144	2.98104	No match									SAPD08491	-5.16223	0.276281	1.04475	No match										SAPD16144	-2.39648	0.243817	1.47825	secretory calcium-binding phosphoprotein 5 [Takifugu rubripes]		secretory calcium-binding phosphoprotein 5 [Source:RefSeq_peptide;Acc:NP_001032946]
													SAPD17405	-7.17952	0.395859	1.46184	No match									SAPD25539	-3.84807	0.276322	1.86927	No match										SAPD13581	-3.41815	0.243836	0.803891	No match
													SAPD10430	-5.82056	0.39638	1.67688	UPF0308 protein C9orf21. [Source:Uniprot/SWISSPROTAcc:Q7RTV5]	UPF0308 protein C9orf21 [Source:UniProtKB/Swiss-Prot;Acc:Q7RTV5]								SAPD18478	-4.06808	0.276845	1.57494	KRR1 small subunit processome component homolog HIV-1 Rev-binding protein 2 Rev-interacting protein 1 Rip-1. [Source:Uniprot/SWISSPROTAcc:Q13601]	KRR1 small subunit processome component homolog (HIV-1 Rev-binding protein 2)(Rev-interacting protein 1)(Rip-1) [Source:UniProtKB/Swiss-Prot;Acc:Q13601]	KRR1 small subunit processome component homolog (HIV-1 Rev-binding protein 2)(Rev-interacting protein 1)(Rip-1) [Source:UniProtKB/Swiss-Prot;Acc:Q13601]		KRR1 small subunit processome component homolog (HIV-1 Rev-binding protein 2)(Rev-interacting protein 1)(Rip-1) [Source:UniProtKB/Swiss-Prot;Acc:Q13601]						SAPD11120	-3.51658	0.244735	0.803891	No match
													SAPD20673	-7.1624	0.396984	1.46184	No match									SAPD11865	-5.37118	0.278191	1.03712	No match										SAPD05109	-4.57294	0.245122	0.563983	No match
													SAPD26539	-6.16801	0.397212	1.64621	Oviduct-specific glycoprotein precursor Oviductal glycoprotein Oviductin Estrogen-dependent oviduct protein Mucin-9. [Source:Uniprot/SWISSPROTAcc:Q12889]	Oviduct-specific glycoprotein Precursor (Oviductal glycoprotein)(Oviductin)(Estrogen-dependent oviduct protein)(Mucin-9) [Source:UniProtKB/Swiss-Prot;Acc:Q12889]	Oviduct-specific glycoprotein Precursor (Oviductal glycoprotein)(Oviductin)(Estrogen-dependent oviduct protein)(Mucin-9) [Source:UniProtKB/Swiss-Prot;Acc:Q12889]	Oviduct-specific glycoprotein Precursor (Oviductal glycoprotein)(Oviductin)(Estrogen-dependent oviduct protein)(Mucin-9) [Source:UniProtKB/Swiss-Prot;Acc:Q12889]	Oviduct-specific glycoprotein Precursor (Oviductal glycoprotein)(Oviductin)(Estrogen-dependent oviduct protein)(Mucin-9) [Source:UniProtKB/Swiss-Prot;Acc:Q12889]	Oviduct-specific glycoprotein Precursor (Oviductal glycoprotein)(Oviductin)(Estrogen-dependent oviduct protein)(Mucin-9) [Source:UniProtKB/Swiss-Prot;Acc:Q12889]				SAPD04343	-6.73545	0.278685	1.03712	No match										SAPD06349	-2.11129	0.245136	2.95389	Methyl-CpG-binding protein 2 MeCP-2 protein MeCP2. [Source:Uniprot/SWISSPROTAcc:P51608]
													SAPD22327	-7.92468	0.397283	1.29025	No match									SAPD20810	-13.425	0.278896	0.578197	CD59 glycoprotein precursor Membrane attack complex inhibition factor MACIF MAC-inhibitory protein MAC-IP Protectin MEM43 antigen Membrane inhibitor of reactive lysis MIRL 20 kDa homologous restriction factor HRF-20 HRF20 1F5 antige [Source:Uniprot/SWISSPROTAcc:P13987]	CD59 glycoprotein Precursor (Membrane attack complex inhibition factor)(MACIF)(MAC-inhibitory protein)(MAC-IP)(Protectin)(MEM43 antigen)(Membrane inhibitor of reactive lysis)(MIRL)(20 kDa homologous restriction factor)(HRF-20)(HRF20)(1F5 antigen)(CD59 antigen) [Source:UniProtKB/Swiss-Prot;Acc:P13987]	CD59 glycoprotein Precursor (Membrane attack complex inhibition factor)(MACIF)(MAC-inhibitory protein)(MAC-IP)(Protectin)(MEM43 antigen)(Membrane inhibitor of reactive lysis)(MIRL)(20 kDa homologous restriction factor)(HRF-20)(HRF20)(1F5 antigen)(CD59 antigen) [Source:UniProtKB/Swiss-Prot;Acc:P13987]		CD59 glycoprotein Precursor (Membrane attack complex inhibition factor)(MACIF)(MAC-inhibitory protein)(MAC-IP)(Protectin)(MEM43 antigen)(Membrane inhibitor of reactive lysis)(MIRL)(20 kDa homologous restriction factor)(HRF-20)(HRF20)(1F5 antigen)(CD59 antigen) [Source:UniProtKB/Swiss-Prot;Acc:P13987]						SAPD18736	-9.8193	0.245293	0.268642	No match
													SAPD04660	-4.10121	0.39731	2.65482	hypothetical protein LOC799904 [Source:RefSeq_peptideAcc:NP_001077343]									SAPD13131	-5.10593	0.2789	1.04475	No match										SAPD21367	-7.52298	0.245798	0.268642	No match
													SAPD07775	-7.70696	0.397336	1.29025	Germ cell-less protein-like 1. [Source:Uniprot/SWISSPROTAcc:Q96IK5]	Germ cell-less protein-like 1 [Source:UniProtKB/Swiss-Prot;Acc:Q96IK5]	Germ cell-less protein-like 1 [Source:UniProtKB/Swiss-Prot;Acc:Q96IK5]	Germ cell-less protein-like 1 [Source:UniProtKB/Swiss-Prot;Acc:Q96IK5]	Germ cell-less protein. [Source:UniProtKB/TrEMBL;Acc:Q90ZS0]	germ cell-less homolog 1 [Source:RefSeq peptide;Acc:NP_996933]				SAPD15846	-6.06823	0.279607	1.03712	No match										SAPD04725	-5.39567	0.245888	0.420976	No match
													SAPD13158	-6.78861	0.397456	1.46184	Homolog of Homo sapiens hydroxysteroid 17-beta dehydrogenase 7 [Source:RefSeq_peptideAcc:NP_057455]	3-keto-steroid reductase (EC 1.1.1.270)(Estradiol 17-beta-dehydrogenase 7)(EC 1.1.1.62)(17-beta-hydroxysteroid dehydrogenase 7)(17-beta-HSD 7) [Source:UniProtKB/Swiss-Prot;Acc:P56937]		3-keto-steroid reductase (EC 1.1.1.270)(Estradiol 17-beta-dehydrogenase 7)(EC 1.1.1.62)(17-beta-hydroxysteroid dehydrogenase 7)(17-beta-HSD 7) [Source:UniProtKB/Swiss-Prot;Acc:P56937]						SAPD21962	-5.99953	0.279787	1.03712	No match										SAPD05018	-6.13326	0.246257	0.348558	Hypothetical protein. [Source:Uniprot/SPTREMBLAcc:A3KNT6]	Ig kappa chain C region [Source:UniProtKB/Swiss-Prot;Acc:P01834]	Ig kappa chain C region [Source:UniProtKB/Swiss-Prot;Acc:P01834]		Ig kappa chain C region [Source:UniProtKB/Swiss-Prot;Acc:P01834]	Ig kappa chain C region [Source:UniProtKB/Swiss-Prot;Acc:P01834]
													SAPD06561	-4.87726	0.398198	2.1554	Homolog of Gallus gallus Aldo-keto reductase EC 1.1.1.2. [Source:Uniprot/SPTREMBLAcc:Q90W83]					hypothetical protein LOC326033 [Source:RefSeq peptide;Acc:NP_956031]				SAPD09239	-2.49149	0.279845	4.41515	PERQ amino acid-rich with GYF domain-containing protein 2 Trinucleotide repeat-containing protein 15. [Source:Uniprot/SWISSPROTAcc:Q4KME6]										SAPD07763	-3.69671	0.246262	0.726944	Nucleolar RNA helicase 2 EC 3.6.1.- Nucleolar RNA helicase II Nucleolar RNA helicase Gu RH II/Gu Gu-alpha DEAD box protein 21. [Source:Uniprot/SWISSPROTAcc:Q9NR30]
													SAPD04678	-3.81465	0.398413	2.98104	Homolog of Homo sapiens Tripartite motif protein 47 [Source:IPIAcc:IPI00307165]									SAPD13842	-2.5986	0.280167	3.87184	No match										SAPD13527	-6.25928	0.246291	0.348558	Heterogeneous nuclear ribonucleoprotein D0 hnRNP D0 AU-rich element RNA-binding protein 1. [Source:Uniprot/SWISSPROTAcc:Q14103]	Heterogeneous nuclear ribonucleoprotein D0 (hnRNP D0)(AU-rich element RNA-binding protein 1) [Source:UniProtKB/Swiss-Prot;Acc:Q14103]	Heterogeneous nuclear ribonucleoprotein D0 (hnRNP D0)(AU-rich element RNA-binding protein 1) [Source:UniProtKB/Swiss-Prot;Acc:Q14103]	Heterogeneous nuclear ribonucleoprotein D0 (hnRNP D0)(AU-rich element RNA-binding protein 1) [Source:UniProtKB/Swiss-Prot;Acc:Q14103]	Heterogeneous nuclear ribonucleoprotein D0 (hnRNP D0)(AU-rich element RNA-binding protein 1) [Source:UniProtKB/Swiss-Prot;Acc:Q14103]	heterogeneous nuclear ribonucleoprotein D [Source:RefSeq peptide;Acc:NP_001103930]
													SAPD09417	-8.98554	0.398419	1.29025	No match									SAPD12692	-5.15725	0.280378	1.04475	No match										SAPD03300	-2.0869	0.246379	3.84684	No match
													SAPD24201	-6.62372	0.399003	1.46184	No match									SAPD18413	-2.55047	0.280382	4.41515	hypothetical protein LOC641563 [Source:RefSeq_peptideAcc:NP_001032650]										SAPD21966	-2.43493	0.246386	1.47825	No match
													SAPD23924	-15.0837	0.399046	0	similar to CG9288-PA LOC390403, mRNA [Source:RefSeq_dnaAcc:XR_017272]	UPF0436 protein C9orf6 [Source:UniProtKB/Swiss-Prot;Acc:Q9NX38]	UPF0436 protein C9orf6 [Source:UniProtKB/Swiss-Prot;Acc:Q9NX38]	UPF0436 protein C9orf6 [Source:UniProtKB/Swiss-Prot;Acc:Q9NX38]	UPF0436 protein C9orf6 [Source:UniProtKB/Swiss-Prot;Acc:Q9NX38]	UPF0436 protein C9orf6 homolog [Source:UniProtKB/Swiss-Prot;Acc:Q1LU93]				SAPD19320	-12.7301	0.280687	0.578197	Uncharacterized protein C3orf34. [Source:Uniprot/SWISSPROTAcc:Q96LK0]	UPF0709 protein C3orf34 [Source:UniProtKB/Swiss-Prot;Acc:Q96LK0]	UPF0709 protein C3orf34 [Source:UniProtKB/Swiss-Prot;Acc:Q96LK0]	UPF0709 protein C3orf34 [Source:UniProtKB/Swiss-Prot;Acc:Q96LK0]	UPF0709 protein C3orf34 [Source:UniProtKB/Swiss-Prot;Acc:Q96LK0]						SAPD12353	-5.38353	0.246438	0.420976	No match
													SAPD17748	-7.53763	0.399444	1.46184	TRAF and TNF receptor-associated protein ETS1-associated protein 2 ETS1-associated protein II EAPII. [Source:Uniprot/SWISSPROTAcc:O95551]	TRAF and TNF receptor-associated protein (ETS1-associated protein 2)(ETS1-associated protein II)(EAPII) [Source:UniProtKB/Swiss-Prot;Acc:O95551]	TRAF and TNF receptor-associated protein (ETS1-associated protein 2)(ETS1-associated protein II)(EAPII) [Source:UniProtKB/Swiss-Prot;Acc:O95551]	TRAF and TNF receptor-associated protein (ETS1-associated protein 2)(ETS1-associated protein II)(EAPII) [Source:UniProtKB/Swiss-Prot;Acc:O95551]	TRAF and TNF receptor-associated protein (ETS1-associated protein 2)(ETS1-associated protein II)(EAPII) [Source:UniProtKB/Swiss-Prot;Acc:O95551]					SAPD10400	-2.82838	0.280759	3.36169	No match										SAPD24646	-10.0699	0.247146	0.268642	Rho-related GTP-binding protein RhoH precursor GTP-binding protein TTF. [Source:Uniprot/SWISSPROTAcc:Q15669]	Rho-related GTP-binding protein RhoH Precursor (GTP-binding protein TTF) [Source:UniProtKB/Swiss-Prot;Acc:Q15669]	Rho-related GTP-binding protein RhoH Precursor (GTP-binding protein TTF) [Source:UniProtKB/Swiss-Prot;Acc:Q15669]	Rho-related GTP-binding protein RhoH Precursor (GTP-binding protein TTF) [Source:UniProtKB/Swiss-Prot;Acc:Q15669]
													SAPD24121	-5.19089	0.399607	1.8606	CG9886-like [Source:RefSeq_peptideAcc:NP_660305]	Glycerate kinase (EC 2.7.1.31)(HBeAg-binding protein 4) [Source:UniProtKB/Swiss-Prot;Acc:Q8IVS8]	Glycerate kinase (EC 2.7.1.31)(HBeAg-binding protein 4) [Source:UniProtKB/Swiss-Prot;Acc:Q8IVS8]	Glycerate kinase (EC 2.7.1.31)(HBeAg-binding protein 4) [Source:UniProtKB/Swiss-Prot;Acc:Q8IVS8]						SAPD08108	-10.1968	0.280816	0.776052	No match										SAPD13227	-9.30461	0.247464	0.268642	No match
													SAPD07217	-3.55234	0.399737	3.232	No match									SAPD21315	-21.9161	0.280845	0	No match										SAPD00298	-3.61575	0.247859	0.726944	No match
													SAPD06849	-4.69839	0.399745	2.1554	No match									SAPD22234	-4.64158	0.280888	1.29639	Cyclin-G2. [Source:Uniprot/SWISSPROTAcc:Q16589]										SAPD01886	-2.53149	0.248367	1.47825	No match
													SAPD18818	-3.24649	0.399879	3.68523	Probable imidazolonepropionase EC 3.5.2.7 Amidohydrolase domain- containing protein 1. [Source:Uniprot/SWISSPROTAcc:Q96NU7]	Probable imidazolonepropionase (EC 3.5.2.7)(Amidohydrolase domain-containing protein 1) [Source:UniProtKB/Swiss-Prot;Acc:Q96NU7]	Probable imidazolonepropionase (EC 3.5.2.7)(Amidohydrolase domain-containing protein 1) [Source:UniProtKB/Swiss-Prot;Acc:Q96NU7]	Probable imidazolonepropionase (EC 3.5.2.7)(Amidohydrolase domain-containing protein 1) [Source:UniProtKB/Swiss-Prot;Acc:Q96NU7]	Probable imidazolonepropionase (EC 3.5.2.7)(Amidohydrolase domain-containing protein 1) [Source:UniProtKB/Swiss-Prot;Acc:Q96NU7]	Probable imidazolonepropionase (EC 3.5.2.7)(Amidohydrolase domain-containing protein 1) [Source:UniProtKB/Swiss-Prot;Acc:Q7SXK5]				SAPD04702	-3.74204	0.281771	2.04403	No match										SAPD05471	-4.73677	0.248668	0.463683	Homolog of Homo sapiens Splice Isoform 1 of CD209 antigen-like protein 1 [Source:IPIAcc:IPI00385903]
													SAPD10360	-4.53254	0.400213	2.39097	Vacuolar protein sorting-associated protein 36 ELL-associated protein of 45 kDa. [Source:Uniprot/SWISSPROTAcc:Q86VN1]									SAPD01610	-4.0279	0.282304	1.57494	solute carrier family 25, member 42 [Source:RefSeq_peptideAcc:NP_848621]	Solute carrier family 25 member 42 [Source:UniProtKB/Swiss-Prot;Acc:Q86VD7]	Solute carrier family 25 member 42 [Source:UniProtKB/Swiss-Prot;Acc:Q86VD7]			Solute carrier family 25 member 42 [Source:UniProtKB/Swiss-Prot;Acc:Q0P483]					SAPD19806	-2.97503	0.248723	0.96043	No match	Carboxy-terminal domain RNA polymerase II polypeptide A small phosphatase 1 (EC 3.1.3.16)(Nuclear LIM interactor-interacting factor 3)(NLI-interacting factor 3)(NLI-IF) [Source:UniProtKB/Swiss-Prot;Acc:Q9GZU7]
													SAPD24376	-4.06423	0.400412	2.65482	No match									SAPD15439	-21.4991	0.2825	0	No match										SAPD05981	-6.45035	0.249005	0.31618	1-phosphatidylinositol-4,5-bisphosphate phosphodiesterase gamma 2 EC 3.1.4.11 Phosphoinositide phospholipase C PLC-gamma-2 Phospholipase C-gamma-2 PLC-IV. [Source:Uniprot/SWISSPROTAcc:P16885]	1-phosphatidylinositol-4,5-bisphosphate phosphodiesterase gamma-2 (EC 3.1.4.11)(Phosphoinositide phospholipase C)(Phospholipase C-gamma-2)(PLC-gamma-2)(PLC-IV) [Source:UniProtKB/Swiss-Prot;Acc:P16885]	1-phosphatidylinositol-4,5-bisphosphate phosphodiesterase gamma-2 (EC 3.1.4.11)(Phosphoinositide phospholipase C)(Phospholipase C-gamma-2)(PLC-gamma-2)(PLC-IV) [Source:UniProtKB/Swiss-Prot;Acc:P16885]	1-phosphatidylinositol-4,5-bisphosphate phosphodiesterase gamma-2 (EC 3.1.4.11)(Phosphoinositide phospholipase C)(Phospholipase C-gamma-2)(PLC-gamma-2)(PLC-IV) [Source:UniProtKB/Swiss-Prot;Acc:P16885]	1-phosphatidylinositol-4,5-bisphosphate phosphodiesterase gamma-2 (EC 3.1.4.11)(Phosphoinositide phospholipase C)(Phospholipase C-gamma-2)(PLC-gamma-2)(PLC-IV) [Source:UniProtKB/Swiss-Prot;Acc:P16885]
													SAPD05448	-4.49114	0.400573	2.39097	No match									SAPD19710	-5.98342	0.283192	1.03712	No match										SAPD08818	-2.65062	0.249222	1.47825	No match
													SAPD26180	-6.0273	0.400954	1.64621	Adenylate kinase isoenzyme 1 EC 2.7.4.3 ATP-AMP transphosphorylase AK1 Myokinase. [Source:Uniprot/SWISSPROTAcc:P00568]	Adenylate kinase isoenzyme 1 (AK 1)(EC 2.7.4.3)(ATP-AMP transphosphorylase 1)(Myokinase) [Source:UniProtKB/Swiss-Prot;Acc:P00568]	Adenylate kinase isoenzyme 1 (AK 1)(EC 2.7.4.3)(ATP-AMP transphosphorylase 1)(Myokinase) [Source:UniProtKB/Swiss-Prot;Acc:P00568]	Adenylate kinase isoenzyme 1 (AK 1)(EC 2.7.4.3)(ATP-AMP transphosphorylase 1)(Myokinase) [Source:UniProtKB/Swiss-Prot;Acc:P00568]	Adenylate kinase isoenzyme 1 (AK 1)(EC 2.7.4.3)(ATP-AMP transphosphorylase 1)(Myokinase) [Source:UniProtKB/Swiss-Prot;Acc:P00568]	adenylate kinase 1 [Source:RefSeq peptide;Acc:NP_001003993]				SAPD20900	-4.41802	0.283196	1.46742	Diamine acetyltransferase 2 EC 2.3.1.57 Spermidine/spermine N1- acetyltransferase 2 Polyamine N-acetyltransferase 2. [Source:Uniprot/SWISSPROTAcc:Q96F10]										SAPD01284	-6.04424	0.250517	0.348558	Homolog of Homo sapiens thrombospondin 1 precursor [Source:RefSeq_peptideAcc:NP_003237]	Thrombospondin-1 Precursor [Source:UniProtKB/Swiss-Prot;Acc:P07996]	Thrombospondin-1 Precursor [Source:UniProtKB/Swiss-Prot;Acc:P07996]	Thrombospondin-1 Precursor [Source:UniProtKB/Swiss-Prot;Acc:P07996]	Thrombospondin-1 Precursor [Source:UniProtKB/Swiss-Prot;Acc:P07996]	Novel protein similar to vertebrate thrombospondin 1.\n\ Fragment [Source:UniProtKB/TrEMBL;Acc:Q5SPG5]
													SAPD09706	-5.50361	0.40196	1.81837	STIP1 homology and U-box containing protein 1 [Source:RefSeq_peptideAcc:NP_955968]	STIP1 homology and U box-containing protein 1 (EC 6.3.2.-)(Carboxy terminus of Hsp70-interacting protein)(E3 ubiquitin-protein ligase CHIP)(CLL-associated antigen KW-8)(Antigen NY-CO-7) [Source:UniProtKB/Swiss-Prot;Acc:Q9UNE7]	STIP1 homology and U box-containing protein 1 (EC 6.3.2.-)(Carboxy terminus of Hsp70-interacting protein)(E3 ubiquitin-protein ligase CHIP)(CLL-associated antigen KW-8)(Antigen NY-CO-7) [Source:UniProtKB/Swiss-Prot;Acc:Q9UNE7]	STIP1 homology and U box-containing protein 1 (EC 6.3.2.-)(Carboxy terminus of Hsp70-interacting protein)(E3 ubiquitin-protein ligase CHIP)(CLL-associated antigen KW-8)(Antigen NY-CO-7) [Source:UniProtKB/Swiss-Prot;Acc:Q9UNE7]	STIP1 homology and U box-containing protein 1 (EC 6.3.2.-)(Carboxy terminus of Hsp70-interacting protein)(E3 ubiquitin-protein ligase CHIP)(CLL-associated antigen KW-8)(Antigen NY-CO-7) [Source:UniProtKB/Swiss-Prot;Acc:Q9UNE7]	STIP1 homology and U-box containing protein 1 [Source:RefSeq peptide;Acc:NP_955968]				SAPD10566	-5.13855	0.283606	1.04475	No match										SAPD03637	-5.56756	0.250563	0.350587	No match
													SAPD23286	-8.11642	0.402192	1.29025	HSPC038 protein [Source:RefSeq_peptideAcc:NP_991175]	Zinc finger protein 706 [Source:UniProtKB/Swiss-Prot;Acc:Q9Y5V0]				HSPC038 protein [Source:RefSeq peptide;Acc:NP_991175]				SAPD24731	-4.29798	0.284503	1.46742	MIP1alpha										SAPD02075	-13.563	0.250947	0.268642	Uncharacterized protein C20orf52. [Source:Uniprot/SWISSPROTAcc:P60602]	Reactive oxygen species modulator 1 (ROS modulator 1)(Protein MGR2 homolog) [Source:UniProtKB/Swiss-Prot;Acc:P60602]			Reactive oxygen species modulator 1 (ROS modulator 1)(Protein MGR2 homolog) [Source:UniProtKB/Swiss-Prot;Acc:P60602]	Reactive oxygen species modulator 1 (ROS modulator 1)(Protein MGR2 homolog) [Source:UniProtKB/Swiss-Prot;Acc:Q6NYD1]
													SAPD11143	-3.08723	0.402424	4.07372	No match									SAPD03634	-30.8735	0.285606	0	No match										SAPD11747	-5.06205	0.251102	0.420976	Glucose-6-phosphate 1-dehydrogenase EC 1.1.1.49 G6PD. [Source:Uniprot/SWISSPROTAcc:P11413]
													SAPD20599	-6.53069	0.403032	1.64621	No match									SAPD07220	-8.55808	0.28636	0.975104	carbonic reductase 4 [Source:RefSeq_peptideAcc:NP_116172]	Carbonyl reductase 4 (EC 1.1.1.-) [Source:UniProtKB/Swiss-Prot;Acc:Q8N4T8]	Carbonyl reductase 4 (EC 1.1.1.-) [Source:UniProtKB/Swiss-Prot;Acc:Q8N4T8]	Carbonyl reductase 4 (EC 1.1.1.-) [Source:UniProtKB/Swiss-Prot;Acc:Q8N4T8]	Carbonyl reductase 4 (EC 1.1.1.-) [Source:UniProtKB/Swiss-Prot;Acc:Q8N4T8]	Carbonyl reductase 4 (EC 1.1.1.-) [Source:UniProtKB/Swiss-Prot;Acc:Q6P0H7]					SAPD10415	-6.44602	0.251274	0.31618	No match
													SAPD00683	-3.50939	0.403699	3.232	Cyclin-I. [Source:Uniprot/SWISSPROTAcc:Q14094]	Cyclin-I [Source:UniProtKB/Swiss-Prot;Acc:Q14094]	Cyclin-I [Source:UniProtKB/Swiss-Prot;Acc:Q14094]	Cyclin-I [Source:UniProtKB/Swiss-Prot;Acc:Q14094]	Cyclin-I [Source:UniProtKB/Swiss-Prot;Acc:Q14094]	Cyclin-I [Source:UniProtKB/Swiss-Prot;Acc:Q14094]				SAPD00238	-4.95204	0.286625	1.14506	PREDICTED: hypothetical protein [Danio rerio]	Transmembrane protein 216 [Source:UniProtKB/Swiss-Prot;Acc:Q9P0N5]	Transmembrane protein 216 [Source:UniProtKB/Swiss-Prot;Acc:Q9P0N5]		Transmembrane protein 216 [Source:UniProtKB/Swiss-Prot;Acc:Q9P0N5]						SAPD23485	-7.7485	0.251791	0.268642	3-hydroxyanthranilate 3,4-dioxygenase EC 1.13.11.6 3-HAO 3- hydroxyanthranilic acid dioxygenase 3-hydroxyanthranilate oxygenase. [Source:Uniprot/SWISSPROTAcc:P46952]	3-hydroxyanthranilate 3,4-dioxygenase (EC 1.13.11.6)(3-hydroxyanthranilic acid dioxygenase)(HAD)(3-hydroxyanthranilate oxygenase)(3-HAO) [Source:UniProtKB/Swiss-Prot;Acc:P46952]	3-hydroxyanthranilate 3,4-dioxygenase (EC 1.13.11.6)(3-hydroxyanthranilic acid dioxygenase)(HAD)(3-hydroxyanthranilate oxygenase)(3-HAO) [Source:UniProtKB/Swiss-Prot;Acc:P46952]	3-hydroxyanthranilate 3,4-dioxygenase (EC 1.13.11.6)(3-hydroxyanthranilic acid dioxygenase)(HAD)(3-hydroxyanthranilate oxygenase)(3-HAO) [Source:UniProtKB/Swiss-Prot;Acc:P46952]
													SAPD18923	-3.90176	0.404956	2.98104	Inversin Inversion of embryo turning homolog Nephrocystin-2. [Source:Uniprot/SWISSPROTAcc:Q9Y283]	Inversin (Inversion of embryo turning homolog)(Nephrocystin-2) [Source:UniProtKB/Swiss-Prot;Acc:Q9Y283]			Inversin (Inversion of embryo turning homolog)(Nephrocystin-2) [Source:UniProtKB/Swiss-Prot;Acc:Q9Y283]					SAPD24874	-3.38427	0.287047	2.41502	Complement C1q subcomponent subunit C precursor. [Source:Uniprot/SWISSPROTAcc:P02747]	Complement C1q subcomponent subunit C Precursor [Source:UniProtKB/Swiss-Prot;Acc:P02747]		Complement C1q subcomponent subunit C Precursor [Source:UniProtKB/Swiss-Prot;Acc:P02747]	Complement C1q subcomponent subunit C Precursor [Source:UniProtKB/Swiss-Prot;Acc:P02747]						SAPD21413	-24.065	0.252076	0	Transmembrane 9 superfamily protein member 2 precursor p76. [Source:Uniprot/SWISSPROTAcc:Q99805]			Transmembrane 9 superfamily member 2 Precursor (p76) [Source:UniProtKB/Swiss-Prot;Acc:Q99805]	Transmembrane 9 superfamily member 2 Precursor (p76) [Source:UniProtKB/Swiss-Prot;Acc:Q99805]	transmembrane 9 superfamily member 2 [Source:RefSeq peptide;Acc:NP_997893]
													SAPD08040	-4.79902	0.406001	2.1554	ATP-binding cassette sub-family D member 4 Peroxisomal membrane protein 69 PMP69 Peroxisomal membrane protein 1-like PXMP1-L P70R. [Source:Uniprot/SWISSPROTAcc:O14678]	ATP-binding cassette sub-family D member 4 (Peroxisomal membrane protein 69)(PMP69)(Peroxisomal membrane protein 1-like)(PXMP1-L)(P70R) [Source:UniProtKB/Swiss-Prot;Acc:O14678]	ATP-binding cassette sub-family D member 4 (Peroxisomal membrane protein 69)(PMP69)(Peroxisomal membrane protein 1-like)(PXMP1-L)(P70R) [Source:UniProtKB/Swiss-Prot;Acc:O14678]	ATP-binding cassette sub-family D member 4 (Peroxisomal membrane protein 69)(PMP69)(Peroxisomal membrane protein 1-like)(PXMP1-L)(P70R) [Source:UniProtKB/Swiss-Prot;Acc:O14678]	ATP-binding cassette sub-family D member 4 (Peroxisomal membrane protein 69)(PMP69)(Peroxisomal membrane protein 1-like)(PXMP1-L)(P70R) [Source:UniProtKB/Swiss-Prot;Acc:O14678]					SAPD26575	-2.79488	0.287215	3.36169	Hemoglobin subunit beta-1 Hemoglobin beta-1 chain Beta-1-globin Beta-A1-globin. [Source:Uniprot/SWISSPROTAcc:Q90486]										SAPD18804	-3.08067	0.252244	0.96043	Solute carrier organic anion transporter family member 2A1 Solute carrier family 21 member 2 Prostaglandin transporter PGT. [Source:Uniprot/SWISSPROTAcc:Q92959]	Solute carrier organic anion transporter family member 2A1 (Solute carrier family 21 member 2)(Prostaglandin transporter)(PGT) [Source:UniProtKB/Swiss-Prot;Acc:Q92959]	Solute carrier organic anion transporter family member 2A1 (Solute carrier family 21 member 2)(Prostaglandin transporter)(PGT) [Source:UniProtKB/Swiss-Prot;Acc:Q92959]	Solute carrier organic anion transporter family member 2A1 (Solute carrier family 21 member 2)(Prostaglandin transporter)(PGT) [Source:UniProtKB/Swiss-Prot;Acc:Q92959]	Solute carrier organic anion transporter family member 2A1 (Solute carrier family 21 member 2)(Prostaglandin transporter)(PGT) [Source:UniProtKB/Swiss-Prot;Acc:Q92959]	solute carrier organic anion transporter family, member 2A1 [Source:RefSeq peptide;Acc:NP_001083051]
													SAPD04943	-6.2213	0.406179	1.64621	No match									SAPD25708	-3.42796	0.287224	2.41502	No match										SAPD06342	-5.27836	0.2526	0.420976	3-ketoacyl-CoA thiolase, peroxisomal precursor EC 2.3.1.16 Beta- ketothiolase Acetyl-CoA acyltransferase Peroxisomal 3-oxoacyl-CoA thiolase. [Source:Uniprot/SWISSPROTAcc:P09110]	ESF1 homolog (ABT1-associated protein) [Source:UniProtKB/Swiss-Prot;Acc:Q9H501]	3-ketoacyl-CoA thiolase, peroxisomal Precursor (EC 2.3.1.16)(Beta-ketothiolase)(Acetyl-CoA acyltransferase)(Peroxisomal 3-oxoacyl-CoA thiolase) [Source:UniProtKB/Swiss-Prot;Acc:P09110]		3-ketoacyl-CoA thiolase, peroxisomal Precursor (EC 2.3.1.16)(Beta-ketothiolase)(Acetyl-CoA acyltransferase)(Peroxisomal 3-oxoacyl-CoA thiolase) [Source:UniProtKB/Swiss-Prot;Acc:P09110]	acetyl-Coenzyme A acyltransferase 1 [Source:RefSeq peptide;Acc:NP_001002207]
													SAPD13735	-4.06938	0.40736	2.65482	No match									SAPD14046	-6.97508	0.287718	1.03712	ATP synthase mitochondrial F1 complex assembly factor 2, mitochondrial precursor ATP12 homolog. [Source:Uniprot/SWISSPROTAcc:Q8N5M1]										SAPD09747	-2.55308	0.253094	1.47825	No match
													SAPD25103	-7.48109	0.407409	1.46184	Lymphocyte cytosolic protein 2 SH2 domain-containing leukocyte protein of 76 kDa SLP-76 tyrosine phosphoprotein SLP76. [Source:Uniprot/SWISSPROTAcc:Q13094]	Lymphocyte cytosolic protein 2 (SH2 domain-containing leukocyte protein of 76 kDa)(SLP-76 tyrosine phosphoprotein)(SLP76) [Source:UniProtKB/Swiss-Prot;Acc:Q13094]	Lymphocyte cytosolic protein 2 (SH2 domain-containing leukocyte protein of 76 kDa)(SLP-76 tyrosine phosphoprotein)(SLP76) [Source:UniProtKB/Swiss-Prot;Acc:Q13094]	Lymphocyte cytosolic protein 2 (SH2 domain-containing leukocyte protein of 76 kDa)(SLP-76 tyrosine phosphoprotein)(SLP76) [Source:UniProtKB/Swiss-Prot;Acc:Q13094]						SAPD10433	-8.70779	0.288214	0.812964	No match										SAPD18636	-4.99344	0.253389	0.463683	SHANK-associated RH domain interactor SHARPIN, mRNA [Source:RefSeq_dnaAcc:NM_030974]	Sharpin (Shank-associated RH domain-interacting protein)(Shank-interacting protein-like 1)(hSIPL1) [Source:UniProtKB/Swiss-Prot;Acc:Q9H0F6]	Sharpin (Shank-associated RH domain-interacting protein)(Shank-interacting protein-like 1)(hSIPL1) [Source:UniProtKB/Swiss-Prot;Acc:Q9H0F6]	Sharpin (Shank-associated RH domain-interacting protein)(Shank-interacting protein-like 1)(hSIPL1) [Source:UniProtKB/Swiss-Prot;Acc:Q9H0F6]	Sharpin (Shank-associated RH domain-interacting protein)(Shank-interacting protein-like 1)(hSIPL1) [Source:UniProtKB/Swiss-Prot;Acc:Q9H0F6]
													SAPD21227	-4.73834	0.407634	2.1554	ORM1-like protein 1 Adoplin-1. [Source:Uniprot/SWISSPROTAcc:Q9P0S3]	ORM1-like protein 1 (Adoplin-1) [Source:UniProtKB/Swiss-Prot;Acc:Q9P0S3]	ORM1-like protein 1 (Adoplin-1) [Source:UniProtKB/Swiss-Prot;Acc:Q9P0S3]	ORM1-like protein 1 (Adoplin-1) [Source:UniProtKB/Swiss-Prot;Acc:Q9P0S3]	ORM1-like protein 1 (Adoplin-1) [Source:UniProtKB/Swiss-Prot;Acc:Q9P0S3]	ORM1-like protein 3 [Source:UniProtKB/Swiss-Prot;Acc:Q5XJR6]				SAPD15247	-18.8161	0.28885	0	No match										SAPD00931	-2.87471	0.253435	1.18404	Scavenger receptor class B member 1 SRB1 SR-BI CD36 antigen-like 1 CD36 and LIMPII analogous 1 CLA-1 Collagen type I receptor, thrombospondin receptor-like 1. [Source:Uniprot/SWISSPROTAcc:Q8WTV0]	Scavenger receptor class B member 1 (SRB1)(SR-BI)(CD36 antigen-like 1)(CD36 and LIMPII analogous 1)(CLA-1)(Collagen type I receptor, thrombospondin receptor-like 1)(CD36 antigen) [Source:UniProtKB/Swiss-Prot;Acc:Q8WTV0]	Scavenger receptor class B member 1 (SRB1)(SR-BI)(CD36 antigen-like 1)(CD36 and LIMPII analogous 1)(CLA-1)(Collagen type I receptor, thrombospondin receptor-like 1)(CD36 antigen) [Source:UniProtKB/Swiss-Prot;Acc:Q8WTV0]	Scavenger receptor class B member 1 (SRB1)(SR-BI)(CD36 antigen-like 1)(CD36 and LIMPII analogous 1)(CLA-1)(Collagen type I receptor, thrombospondin receptor-like 1)(CD36 antigen) [Source:UniProtKB/Swiss-Prot;Acc:Q8WTV0]	Scavenger receptor class B member 1 (SRB1)(SR-BI)(CD36 antigen-like 1)(CD36 and LIMPII analogous 1)(CLA-1)(Collagen type I receptor, thrombospondin receptor-like 1)(CD36 antigen) [Source:UniProtKB/Swiss-Prot;Acc:Q8WTV0]	scavenger receptor class B, member 1 [Source:RefSeq peptide;Acc:NP_944603]
													SAPD14026	-5.54269	0.40777	1.81837	KIAA2018 KIAA2018, mRNA [Source:RefSeq_dnaAcc:NM_001009899]	Basic helix-loop-helix domain-containing protein KIAA2018 [Source:UniProtKB/Swiss-Prot;Acc:Q68DE3]	Basic helix-loop-helix domain-containing protein KIAA2018 [Source:UniProtKB/Swiss-Prot;Acc:Q68DE3]	Basic helix-loop-helix domain-containing protein KIAA2018 [Source:UniProtKB/Swiss-Prot;Acc:Q68DE3]	Basic helix-loop-helix domain-containing protein KIAA2018 [Source:UniProtKB/Swiss-Prot;Acc:Q68DE3]	Basic helix-loop-helix domain-containing protein KIAA2018 [Source:UniProtKB/Swiss-Prot;Acc:Q68DE3]				SAPD04599	-8.35409	0.289225	0.975104	No match										SAPD22260	-6.19356	0.253622	0.348558	Four and a half LIM domains protein 1 FHL-1 Skeletal muscle LIM- protein 1 SLIM 1 SLIM. [Source:Uniprot/SWISSPROTAcc:Q13642]
													SAPD00646	-3.51788	0.407949	3.232	No match									SAPD01753	-3.81589	0.289826	1.86927	No match										SAPD06691	-3.40955	0.254289	0.803891	Serine/threonine-protein kinase MRCK alpha EC 2.7.11.1 CDC42- binding protein kinase alpha Myotonic dystrophy kinase-related CDC42-binding kinase alpha Myotonic dystrophy protein kinase-like alpha MRCK alpha DMPK-like alpha. [Source:Uniprot/SWISSPROTAcc:Q5VT25]	Serine/threonine-protein kinase MRCK alpha (EC 2.7.11.1)(Myotonic dystrophy kinase-related CDC42-binding kinase alpha)(Myotonic dystrophy protein kinase-like alpha)(MRCK alpha)(CDC42-binding protein kinase alpha)(DMPK-like alpha) [Source:UniProtKB/Swiss-Prot;Acc:Q5VT25]	Serine/threonine-protein kinase MRCK alpha (EC 2.7.11.1)(Myotonic dystrophy kinase-related CDC42-binding kinase alpha)(Myotonic dystrophy protein kinase-like alpha)(MRCK alpha)(CDC42-binding protein kinase alpha)(DMPK-like alpha) [Source:UniProtKB/Swiss-Prot;Acc:Q5VT25]	Serine/threonine-protein kinase MRCK alpha (EC 2.7.11.1)(Myotonic dystrophy kinase-related CDC42-binding kinase alpha)(Myotonic dystrophy protein kinase-like alpha)(MRCK alpha)(CDC42-binding protein kinase alpha)(DMPK-like alpha) [Source:UniProtKB/Swiss-Prot;Acc:Q5VT25]		hypothetical protein LOC799508 [Source:RefSeq peptide;Acc:NP_001106814]
													SAPD26122	-4.48728	0.408408	2.39097	Aspartyl-tRNA synthetase, cytoplasmic EC 6.1.1.12 Aspartate--tRNA ligase AspRS Cell proliferation-inducing gene 40 protein. [Source:Uniprot/SWISSPROTAcc:P14868]					aspartyl-tRNA synthetase [Source:RefSeq peptide;Acc:NP_001071079]				SAPD21244	-8.43752	0.29062	0.975104	Homolog of Gallus gallus G/T mismatch DNA glycosylase. [Source:Uniprot/SPTREMBLAcc:Q9PUA4]	G/T mismatch-specific thymine DNA glycosylase (EC 3.2.2.-) [Source:UniProtKB/Swiss-Prot;Acc:Q13569]		G/T mismatch-specific thymine DNA glycosylase (EC 3.2.2.-) [Source:UniProtKB/Swiss-Prot;Acc:Q13569]	G/T mismatch-specific thymine DNA glycosylase (EC 3.2.2.-) [Source:UniProtKB/Swiss-Prot;Acc:Q13569]						SAPD12345	-2.20674	0.254468	2.95389	Homolog of Homo sapiens GTPase, IMAP family member 4 [Source:IPIAcc:IPI00019563]
													SAPD00557	-6.55769	0.408625	1.64621	No match									SAPD16856	-15.5057	0.290644	0	No match										SAPD06224	-2.77987	0.254617	1.18404	No match
													SAPD08583	-2.84379	0.408798	4.79772	Uncharacterized protein C3orf60. [Source:Uniprot/SWISSPROTAcc:Q9BU61]	Uncharacterized protein C3orf60 [Source:UniProtKB/Swiss-Prot;Acc:Q9BU61]	Uncharacterized protein C3orf60 [Source:UniProtKB/Swiss-Prot;Acc:Q9BU61]	Uncharacterized protein C3orf60 [Source:UniProtKB/Swiss-Prot;Acc:Q9BU61]	Uncharacterized protein C3orf60 [Source:UniProtKB/Swiss-Prot;Acc:Q9BU61]					SAPD21251	-2.97732	0.290776	2.98719	No match										SAPD20553	-4.39265	0.254798	0.563983	No match
													SAPD14188	-7.53102	0.409002	1.46184	Splicing factor 4 RNA-binding protein RBP. [Source:Uniprot/SWISSPROTAcc:Q8IWZ8]	Splicing factor 4 (RNA-binding protein RBP) [Source:UniProtKB/Swiss-Prot;Acc:Q8IWZ8]	Splicing factor 4 (RNA-binding protein RBP) [Source:UniProtKB/Swiss-Prot;Acc:Q8IWZ8]	Splicing factor 4 (RNA-binding protein RBP) [Source:UniProtKB/Swiss-Prot;Acc:Q8IWZ8]	Splicing factor 4 (RNA-binding protein RBP) [Source:UniProtKB/Swiss-Prot;Acc:Q8IWZ8]	Splicing factor 4 (RNA-binding protein RBP) [Source:UniProtKB/Swiss-Prot;Acc:Q8IWZ8]				SAPD22418	-7.90276	0.291265	0.975104	No match										SAPD07645	-2.44109	0.255163	1.47825	Homolog of Morone saxatilis MHC class II protein. [Source:Uniprot/SPTREMBLAcc:Q31462]
													SAPD02453	-20.1441	0.409697	0	No match									SAPD19945	-4.16746	0.291646	1.57494	No match										SAPD08860	-16.0907	0.255331	0.268642	transcription factor 12 [Source:RefSeq_peptideAcc:NP_999981]					transcription factor 12 [Source:RefSeq peptide;Acc:NP_999981]
													SAPD22664	-4.0945	0.410135	2.65482	No match									SAPD21193	-6.31523	0.291769	1.03712	ARF GTPase-activating protein GIT2 G protein-coupled receptor kinase- interactor 2 GRK-interacting protein 2 Cool-interacting tyrosine- phosphorylated protein 2 CAT2 CAT-2. [Source:Uniprot/SWISSPROTAcc:Q14161]	ARF GTPase-activating protein GIT2 (G protein-coupled receptor kinase-interactor 2)(GRK-interacting protein 2)(Cool-interacting tyrosine-phosphorylated protein 2)(CAT2)(CAT-2) [Source:UniProtKB/Swiss-Prot;Acc:Q14161]			ARF GTPase-activating protein GIT2 (G protein-coupled receptor kinase-interactor 2)(GRK-interacting protein 2)(Cool-interacting tyrosine-phosphorylated protein 2)(CAT2)(CAT-2) [Source:UniProtKB/Swiss-Prot;Acc:Q14161]	similar to p95-APP2 [Source:RefSeq peptide;Acc:NP_001119925]					SAPD08984	-3.58949	0.255589	0.726944	No match
													SAPD21491	-4.58976	0.410355	2.39097	radical S-adenosyl methionine domain containing 2 [Source:RefSeq_peptideAcc:NP_542388]	Radical S-adenosyl methionine domain-containing protein 2 (Virus inhibitory protein, endoplasmic reticulum-associated, interferon-inducible)(Viperin)(Cytomegalovirus-induced gene 5 protein) [Source:UniProtKB/Swiss-Prot;Acc:Q8WXG1]	Radical S-adenosyl methionine domain-containing protein 2 (Virus inhibitory protein, endoplasmic reticulum-associated, interferon-inducible)(Viperin)(Cytomegalovirus-induced gene 5 protein) [Source:UniProtKB/Swiss-Prot;Acc:Q8WXG1]	Radical S-adenosyl methionine domain-containing protein 2 (Virus inhibitory protein, endoplasmic reticulum-associated, interferon-inducible)(Viperin)(Cytomegalovirus-induced gene 5 protein) [Source:UniProtKB/Swiss-Prot;Acc:Q8WXG1]	Radical S-adenosyl methionine domain-containing protein 2 (Virus inhibitory protein, endoplasmic reticulum-associated, interferon-inducible)(Viperin)(Cytomegalovirus-induced gene 5 protein) [Source:UniProtKB/Swiss-Prot;Acc:Q8WXG1]	Radical S-adenosyl methionine domain-containing protein 2 (Virus inhibitory protein, endoplasmic reticulum-associated, interferon-inducible)(Viperin) [Source:UniProtKB/Swiss-Prot;Acc:Q5RH95]				SAPD23614	-2.86384	0.291947	3.36169	Prolargin precursor Proline-arginine-rich end leucine-rich repeat protein. [Source:Uniprot/SWISSPROTAcc:P51888]	Prolargin Precursor (Proline-arginine-rich end leucine-rich repeat protein) [Source:UniProtKB/Swiss-Prot;Acc:P51888]		Prolargin Precursor (Proline-arginine-rich end leucine-rich repeat protein) [Source:UniProtKB/Swiss-Prot;Acc:P51888]		cDNA, clone cssl:d0375 Fragment [Source:UniProtKB/TrEMBL;Acc:A8BBF7]					SAPD08862	-8.0403	0.255847	0.268642	No match
													SAPD06571	-6.02248	0.410457	1.64621	UGA suppressor tRNA-associated protein tRNASer/Sec-associated antigenic protein SLA/LP autoantigen Soluble liver antigen SLA Liver-pancreas antigen LP SLA-p35. [Source:Uniprot/SWISSPROTAcc:Q9HD40]	O-phosphoseryl-tRNA(Sec) selenium transferase (EC 2.9.1.n1)(Selenocysteine synthase)(Sec synthase)(Selenocysteinyl-tRNA(Sec) synthase)(Sep-tRNA:Sec-tRNA synthase)(SepSecS)(UGA suppressor tRNA-associated protein)(tRNA(Ser/Sec)-associated antigenic protein)(Liver-pancreas antigen)(LP)(Soluble liver antigen)(SLA)(SLA/LP autoantigen)(SLA-p35) [Source:UniProtKB/Swiss-Prot;Acc:Q9HD40]	O-phosphoseryl-tRNA(Sec) selenium transferase (EC 2.9.1.n1)(Selenocysteine synthase)(Sec synthase)(Selenocysteinyl-tRNA(Sec) synthase)(Sep-tRNA:Sec-tRNA synthase)(SepSecS)(UGA suppressor tRNA-associated protein)(tRNA(Ser/Sec)-associated antigenic protein)(Liver-pancreas antigen)(LP)(Soluble liver antigen)(SLA)(SLA/LP autoantigen)(SLA-p35) [Source:UniProtKB/Swiss-Prot;Acc:Q9HD40]	O-phosphoseryl-tRNA(Sec) selenium transferase (EC 2.9.1.n1)(Selenocysteine synthase)(Sec synthase)(Selenocysteinyl-tRNA(Sec) synthase)(Sep-tRNA:Sec-tRNA synthase)(SepSecS)(UGA suppressor tRNA-associated protein)(tRNA(Ser/Sec)-associated antigenic protein)(Liver-pancreas antigen)(LP)(Soluble liver antigen)(SLA)(SLA/LP autoantigen)(SLA-p35) [Source:UniProtKB/Swiss-Prot;Acc:Q9HD40]	O-phosphoseryl-tRNA(Sec) selenium transferase (EC 2.9.1.n1)(Selenocysteine synthase)(Sec synthase)(Selenocysteinyl-tRNA(Sec) synthase)(Sep-tRNA:Sec-tRNA synthase)(SepSecS)(UGA suppressor tRNA-associated protein)(tRNA(Ser/Sec)-associated antigenic protein)(Liver-pancreas antigen)(LP)(Soluble liver antigen)(SLA)(SLA/LP autoantigen)(SLA-p35) [Source:UniProtKB/Swiss-Prot;Acc:Q9HD40]	O-phosphoseryl-tRNA(Sec) selenium transferase (EC 2.9.1.n1)(Selenocysteine synthase)(Sec synthase)(Selenocysteinyl-tRNA(Sec) synthase)(Sep-tRNA:Sec-tRNA synthase)(SepSecS)(UGA suppressor tRNA-associated protein homolog)(Soluble liver antigen/liver pancreas antigen-like) [Source:UniProtKB/Swiss-Prot;Acc:Q803A7]				SAPD14567	-13.7166	0.291971	0.578197	No match										SAPD04425	-4.51237	0.255863	0.563983	Nucleolar GTP-binding protein 1 Chronic renal failure gene protein GTP-binding protein NGB. [Source:Uniprot/SWISSPROTAcc:Q9BZE4]	Nucleolar GTP-binding protein 1 (Chronic renal failure gene protein)(GTP-binding protein NGB) [Source:UniProtKB/Swiss-Prot;Acc:Q9BZE4]	Nucleolar GTP-binding protein 1 (Chronic renal failure gene protein)(GTP-binding protein NGB) [Source:UniProtKB/Swiss-Prot;Acc:Q9BZE4]	Nucleolar GTP-binding protein 1 (Chronic renal failure gene protein)(GTP-binding protein NGB) [Source:UniProtKB/Swiss-Prot;Acc:Q9BZE4]	Nucleolar GTP-binding protein 1 (Chronic renal failure gene protein)(GTP-binding protein NGB) [Source:UniProtKB/Swiss-Prot;Acc:Q9BZE4]	GTP binding protein 4 [Source:RefSeq peptide;Acc:NP_956145]
													SAPD20699	-8.0924	0.41069	1.29025	hypothetical protein LOC751672 [Source:RefSeq_peptideAcc:NP_001074222]				Uncharacterized protein C11orf46 [Source:UniProtKB/Swiss-Prot;Acc:Q8N8R7]	hypothetical protein LOC751672 [Source:RefSeq peptide;Acc:NP_001074222]				SAPD23278	-10.2761	0.29198	0.776052	Protein kinase C beta type EC 2.7.11.13 PKC-beta PKC-B. [Source:Uniprot/SWISSPROTAcc:P05771]		Protein kinase C epsilon type (EC 2.7.11.13)(nPKC-epsilon) [Source:UniProtKB/Swiss-Prot;Acc:Q02156]	Protein kinase C delta type (EC 2.7.11.13)(nPKC-delta) [Source:UniProtKB/Swiss-Prot;Acc:Q05655]		protein kinase C, theta [Source:RefSeq peptide;Acc:NP_001082839]					SAPD18543	-2.72187	0.256159	1.18404	Homolog of Homo sapiens Splice Isoform 1 of Mortality factor 4-like protein 1 [Source:IPIAcc:IPI00409675]				Mortality factor 4-like protein 1 (MORF-related gene 15 protein)(Transcription factor-like protein MRG15)(MSL3-1 protein) [Source:UniProtKB/Swiss-Prot;Acc:Q9UBU8]
													SAPD02978	-3.88959	0.411297	2.98104	Guanine nucleotide-binding protein subunit beta 2-like 1 Guanine nucleotide-binding protein subunit beta-like protein 12.3 Receptor of activated protein kinase C 1 RACK1 Receptor for activated C kinase. [Source:Uniprot/SWISSPROTAcc:P63244]									SAPD06116	-13.7229	0.292356	0.578197	No match										SAPD03711	-2.05381	0.256366	3.84684	Oxysterol-binding protein-related protein 7 OSBP-related protein 7 ORP-7. [Source:Uniprot/SWISSPROTAcc:Q9BZF2]	Oxysterol-binding protein-related protein 7 (OSBP-related protein 7)(ORP-7) [Source:UniProtKB/Swiss-Prot;Acc:Q9BZF2]	Oxysterol-binding protein-like protein 7. [Source:UniProtKB/TrEMBL;Acc:Q1KKY7]	Oxysterol-binding protein-related protein 7 (OSBP-related protein 7)(ORP-7) [Source:UniProtKB/Swiss-Prot;Acc:Q9BZF2]	Oxysterol-binding protein-related protein 7 (OSBP-related protein 7)(ORP-7) [Source:UniProtKB/Swiss-Prot;Acc:Q9BZF2]	oxysterol binding protein-like 7 [Source:RefSeq peptide;Acc:NP_001005927]
													SAPD12558	-4.21633	0.41166	2.65482	No match									SAPD14340	-7.97653	0.292595	0.975104	LOC553397 protein Fragment. [Source:Uniprot/SPTREMBLAcc:Q0V945]										SAPD03635	-5.74293	0.256452	0.350587	Receptor-binding cancer antigen expressed on SiSo cells Cancer- associated surface antigen RCAS1 Estrogen receptor-binding fragment- associated gene 9 protein. [Source:Uniprot/SWISSPROTAcc:O00559]	Receptor-binding cancer antigen expressed on SiSo cells (Cancer-associated surface antigen RCAS1)(Estrogen receptor-binding fragment-associated gene 9 protein) [Source:UniProtKB/Swiss-Prot;Acc:O00559]	Receptor-binding cancer antigen expressed on SiSo cells (Cancer-associated surface antigen RCAS1)(Estrogen receptor-binding fragment-associated gene 9 protein) [Source:UniProtKB/Swiss-Prot;Acc:O00559]	Receptor-binding cancer antigen expressed on SiSo cells (Cancer-associated surface antigen RCAS1)(Estrogen receptor-binding fragment-associated gene 9 protein) [Source:UniProtKB/Swiss-Prot;Acc:O00559]	Receptor-binding cancer antigen expressed on SiSo cells (Cancer-associated surface antigen RCAS1)(Estrogen receptor-binding fragment-associated gene 9 protein) [Source:UniProtKB/Swiss-Prot;Acc:O00559]	estrogen receptor binding site associated, antigen, 9 [Source:RefSeq peptide;Acc:NP_957388]
													SAPD00575	-6.99909	0.411664	1.46184	No match									SAPD25936	-5.51005	0.292765	1.03712	No match										SAPD10261	-11.9915	0.257204	0.268642	Homolog of Gallus gallus Ovostatin precursor Ovomacroglobulin. [Source:Uniprot/SWISSPROTAcc:P20740]
													SAPD14990	-2.85784	0.411846	4.79772	No match									SAPD14645	-10.9942	0.293158	0.745505	Tropomyosin alpha-4 chain Tropomyosin-4 TM30p1. [Source:Uniprot/SWISSPROTAcc:P67936]										SAPD22212	-7.48493	0.257505	0.268642	No match
													SAPD10082	-4.80225	0.41204	2.1554	No match									SAPD23924	-6.00862	0.293282	1.03712	similar to CG9288-PA LOC390403, mRNA [Source:RefSeq_dnaAcc:XR_017272]	UPF0436 protein C9orf6 [Source:UniProtKB/Swiss-Prot;Acc:Q9NX38]	UPF0436 protein C9orf6 [Source:UniProtKB/Swiss-Prot;Acc:Q9NX38]	UPF0436 protein C9orf6 [Source:UniProtKB/Swiss-Prot;Acc:Q9NX38]	UPF0436 protein C9orf6 [Source:UniProtKB/Swiss-Prot;Acc:Q9NX38]	UPF0436 protein C9orf6 homolog [Source:UniProtKB/Swiss-Prot;Acc:Q1LU93]					SAPD05073	-4.12379	0.258018	0.664679	No match
													SAPD12369	-3.49606	0.412279	3.232	No match									SAPD20699	-14.6043	0.293329	0	hypothetical protein LOC751672 [Source:RefSeq_peptideAcc:NP_001074222]				Uncharacterized protein C11orf46 [Source:UniProtKB/Swiss-Prot;Acc:Q8N8R7]	hypothetical protein LOC751672 [Source:RefSeq peptide;Acc:NP_001074222]					SAPD18647	-3.81942	0.258164	0.726944	Serine--pyruvate aminotransferase EC 2.6.1.51 SPT Alanine-- glyoxylate aminotransferase EC 2.6.1.44 AGT. [Source:Uniprot/SWISSPROTAcc:P21549]					alanine-glyoxylate aminotransferase [Source:RefSeq peptide;Acc:NP_998327]
													SAPD04328	-7.99135	0.412682	1.29025	No match									SAPD16977	-3.00711	0.293911	2.98719	No match										SAPD18434	-6.43739	0.259342	0.31618	No match
													SAPD12338	-3.35132	0.412936	3.68523	No match									SAPD24201	-7.03232	0.294026	1.03712	No match										SAPD01560	-4.62326	0.259352	0.563983	Non-syndromic hearing impairment protein 5 Inversely correlated with estrogen receptor expression 1 ICERE-1. [Source:Uniprot/SWISSPROTAcc:O60443]
													SAPD25451	-3.44131	0.413047	3.68523	AMP deaminase 3 EC 3.5.4.6 AMP deaminase isoform E Erythrocyte AMP deaminase. [Source:Uniprot/SWISSPROTAcc:Q01432]	AMP deaminase 3 (EC 3.5.4.6)(AMP deaminase isoform E)(Erythrocyte AMP deaminase) [Source:UniProtKB/Swiss-Prot;Acc:Q01432]	AMP deaminase 3 (EC 3.5.4.6)(AMP deaminase isoform E)(Erythrocyte AMP deaminase) [Source:UniProtKB/Swiss-Prot;Acc:Q01432]	AMP deaminase 3 (EC 3.5.4.6)(AMP deaminase isoform E)(Erythrocyte AMP deaminase) [Source:UniProtKB/Swiss-Prot;Acc:Q01432]	AMP deaminase 3 (EC 3.5.4.6)(AMP deaminase isoform E)(Erythrocyte AMP deaminase) [Source:UniProtKB/Swiss-Prot;Acc:Q01432]					SAPD20673	-9.29202	0.294165	0.812964	No match										SAPD16025	-5.73877	0.259488	0.350587	Homolog of Homo sapiens Splice Isoform 1 of Mortality factor 4-like protein 1 [Source:IPIAcc:IPI00409675]
													SAPD24731	-4.31873	0.413285	2.65482	MIP1alpha									SAPD09675	-4.48055	0.294303	1.46742	No match										SAPD13389	-10.0331	0.259528	0.268642	No match
													SAPD13826	-4.62763	0.413458	2.1554	No match									SAPD05852	-4.43242	0.294969	1.46742	No match										SAPD00243	-11.0957	0.260346	0.268642	ATP synthase gamma chain, mitochondrial precursor EC 3.6.3.14. [Source:Uniprot/SWISSPROTAcc:P36542]	ATP synthase subunit gamma, mitochondrial Precursor (F-ATPase gamma subunit) [Source:UniProtKB/Swiss-Prot;Acc:P36542]	ATP synthase subunit gamma, mitochondrial Precursor (F-ATPase gamma subunit) [Source:UniProtKB/Swiss-Prot;Acc:P36542]	ATP synthase subunit gamma, mitochondrial Precursor (F-ATPase gamma subunit) [Source:UniProtKB/Swiss-Prot;Acc:P36542]	ATP synthase subunit gamma, mitochondrial Precursor (F-ATPase gamma subunit) [Source:UniProtKB/Swiss-Prot;Acc:P36542]	mitochondrial ATP synthase gamma-subunit [Source:RefSeq peptide;Acc:NP_956335]
													SAPD23187	-3.46068	0.413622	3.68523	Cytochrome P450 2J2 EC 1.14.14.1 CYPIIJ2 Arachidonic acid epoxygenase. [Source:Uniprot/SWISSPROTAcc:P51589]	Cytochrome P450 2J2 (EC 1.14.14.1)(CYPIIJ2)(Arachidonic acid epoxygenase) [Source:UniProtKB/Swiss-Prot;Acc:P51589]	Cytochrome P450 2U1 (EC 1.14.14.1) [Source:UniProtKB/Swiss-Prot;Acc:Q7Z449]	Cytochrome P450 2U1 (EC 1.14.14.1) [Source:UniProtKB/Swiss-Prot;Acc:Q7Z449]						SAPD05509	-2.60997	0.295087	3.87184	No match										SAPD22513	-9.66395	0.260974	0.268642	Transmembrane protein 47 Transmembrane 4 superfamily member 10. [Source:Uniprot/SWISSPROTAcc:Q9BQJ4]	Transmembrane protein 47 (Transmembrane 4 superfamily member 10)(Brain cell membrane protein 1) [Source:UniProtKB/Swiss-Prot;Acc:Q9BQJ4]		Transmembrane protein 47 (Transmembrane 4 superfamily member 10)(Brain cell membrane protein 1) [Source:UniProtKB/Swiss-Prot;Acc:Q9BQJ4]	Transmembrane protein 47 (Transmembrane 4 superfamily member 10)(Brain cell membrane protein 1) [Source:UniProtKB/Swiss-Prot;Acc:Q9BQJ4]	Transmembrane protein 47 (Transmembrane 4 superfamily member 10) [Source:UniProtKB/Swiss-Prot;Acc:Q6PFT6]
													SAPD19987	-3.83948	0.414071	2.98104	No match									SAPD25528	-4.71302	0.295604	1.29639	No match										SAPD24847	-7.96192	0.261034	0.268642	No match
													SAPD16897	-3.10165	0.41411	4.07372	Apoptosis regulator Bcl-X Bcl-2-like 1 protein. [Source:Uniprot/SWISSPROTAcc:Q07817]									SAPD08629	-2.83929	0.295964	3.36169	Homolog of Homo sapiens Splice Isoform 1 of Tripartite motif protein 35 [Source:IPIAcc:IPI00012331]	Tripartite motif-containing protein 35 (Hemopoietic lineage switch protein 5) [Source:UniProtKB/Swiss-Prot;Acc:Q9UPQ4]				Si:dkey-44k1.3 protein Fragment [Source:UniProtKB/TrEMBL;Acc:Q502G4]					SAPD12465	-25.2643	0.261346	0	1,4-alpha-glucan branching enzyme EC 2.4.1.18 Glycogen branching enzyme Brancher enzyme. [Source:Uniprot/SWISSPROTAcc:Q04446]	1,4-alpha-glucan-branching enzyme (EC 2.4.1.18)(Glycogen-branching enzyme)(Brancher enzyme) [Source:UniProtKB/Swiss-Prot;Acc:Q04446]	1,4-alpha-glucan-branching enzyme (EC 2.4.1.18)(Glycogen-branching enzyme)(Brancher enzyme) [Source:UniProtKB/Swiss-Prot;Acc:Q04446]	1,4-alpha-glucan-branching enzyme (EC 2.4.1.18)(Glycogen-branching enzyme)(Brancher enzyme) [Source:UniProtKB/Swiss-Prot;Acc:Q04446]	1,4-alpha-glucan-branching enzyme (EC 2.4.1.18)(Glycogen-branching enzyme)(Brancher enzyme) [Source:UniProtKB/Swiss-Prot;Acc:Q04446]	1,4-alpha-glucan-branching enzyme (EC 2.4.1.18)(Glycogen-branching enzyme)(Brancher enzyme) [Source:UniProtKB/Swiss-Prot;Acc:Q04446]
													SAPD12122	-6.02757	0.414376	1.64621	No match									SAPD16962	-8.02414	0.296733	0.975104	No match	RING finger protein 39 (Protein HZFw) [Source:UniProtKB/Swiss-Prot;Acc:Q9H2S5]									SAPD03123	-5.5493	0.261367	0.350587	Oviduct-specific glycoprotein precursor Oviductal glycoprotein Oviductin Estrogen-dependent oviduct protein Mucin-9. [Source:Uniprot/SWISSPROTAcc:Q12889]	Oviduct-specific glycoprotein Precursor (Oviductal glycoprotein)(Oviductin)(Estrogen-dependent oviduct protein)(Mucin-9) [Source:UniProtKB/Swiss-Prot;Acc:Q12889]	Oviduct-specific glycoprotein Precursor (Oviductal glycoprotein)(Oviductin)(Estrogen-dependent oviduct protein)(Mucin-9) [Source:UniProtKB/Swiss-Prot;Acc:Q12889]	Oviduct-specific glycoprotein Precursor (Oviductal glycoprotein)(Oviductin)(Estrogen-dependent oviduct protein)(Mucin-9) [Source:UniProtKB/Swiss-Prot;Acc:Q12889]	Oviduct-specific glycoprotein Precursor (Oviductal glycoprotein)(Oviductin)(Estrogen-dependent oviduct protein)(Mucin-9) [Source:UniProtKB/Swiss-Prot;Acc:Q12889]	hypothetical protein LOC322420 [Source:RefSeq peptide;Acc:NP_955897]
													SAPD24751	-8.55181	0.414756	1.29025	Dyslexia susceptibility 1 candidate gene 1 protein. [Source:Uniprot/SWISSPROTAcc:Q8WXU2]	GPI mannosyltransferase 3 (EC 2.4.1.-)(GPI mannosyltransferase III)(GPI-MT-III)(Phosphatidylinositol-glycan biosynthesis class B protein)(PIG-B) [Source:UniProtKB/Swiss-Prot;Acc:Q92521]		GPI mannosyltransferase 3 (EC 2.4.1.-)(GPI mannosyltransferase III)(GPI-MT-III)(Phosphatidylinositol-glycan biosynthesis class B protein)(PIG-B) [Source:UniProtKB/Swiss-Prot;Acc:Q92521]	GPI mannosyltransferase 3 (EC 2.4.1.-)(GPI mannosyltransferase III)(GPI-MT-III)(Phosphatidylinositol-glycan biosynthesis class B protein)(PIG-B) [Source:UniProtKB/Swiss-Prot;Acc:Q92521]					SAPD15923	-5.5535	0.296859	1.03712	No match										SAPD26419	-5.09078	0.261406	0.420976	No match
													SAPD25025	-4.02807	0.414981	2.65482	Homolog of Brachydanio rerio Mpx protein. [Source:Uniprot/SPTREMBLAcc:Q6NUY7]									SAPD03558	-2.32512	0.296974	5.04817	No match										SAPD13877	-9.72557	0.261799	0.268642	Ankyrin repeat domain-containing protein 22. [Source:Uniprot/SWISSPROTAcc:Q5VYY1]	Ankyrin repeat domain-containing protein 22 [Source:UniProtKB/Swiss-Prot;Acc:Q5VYY1]	Ankyrin repeat domain-containing protein 22 [Source:UniProtKB/Swiss-Prot;Acc:Q5VYY1]	Ankyrin repeat domain-containing protein 22 [Source:UniProtKB/Swiss-Prot;Acc:Q5VYY1]	Ankyrin repeat domain-containing protein 22 [Source:UniProtKB/Swiss-Prot;Acc:Q5VYY1]
													SAPD09191	-3.00594	0.415419	4.07372	MHC class I antigen alpha1 Fragment. [Source:Uniprot/SPTREMBLAcc:Q27IA0]									SAPD23765	-8.59765	0.297058	0.812964	No match										SAPD05513	-12.8103	0.262157	0.268642	No match
													SAPD12041	-6.6969	0.415928	1.46184	Homolog of Homo sapiens CD22 antigen [Source:RefSeq_peptideAcc:NP_001762]									SAPD04849	-2.76896	0.297416	3.36169	Homolog of Homo sapiens Splice Isoform 1 of Single-stranded DNA-binding protein 3 [Source:IPIAcc:IPI00157304]					Novel protein containing a single-stranded DNA binding protein, SSDP domain Fragment [Source:UniProtKB/TrEMBL;Acc:A8DZ65]					SAPD01896	-5.65355	0.262644	0.350587	Homolog of Paralichthys olivaceus Perforin. [Source:Uniprot/SPTREMBLAcc:Q7ZZH8]			Perforin-1 Precursor (P1)(Lymphocyte pore-forming protein)(PFP)(Cytolysin) [Source:UniProtKB/Swiss-Prot;Acc:P14222]	Perforin-1 Precursor (P1)(Lymphocyte pore-forming protein)(PFP)(Cytolysin) [Source:UniProtKB/Swiss-Prot;Acc:P14222]
													SAPD23267	-5.25673	0.416373	1.81837	Fumarate hydratase, mitochondrial precursor EC 4.2.1.2 Fumarase. [Source:Uniprot/SWISSPROTAcc:P07954]	Fumarate hydratase, mitochondrial Precursor (Fumarase)(EC 4.2.1.2) [Source:UniProtKB/Swiss-Prot;Acc:P07954]	Fumarate hydratase, mitochondrial Precursor (Fumarase)(EC 4.2.1.2) [Source:UniProtKB/Swiss-Prot;Acc:P07954]		Fumarate hydratase, mitochondrial Precursor (Fumarase)(EC 4.2.1.2) [Source:UniProtKB/Swiss-Prot;Acc:P07954]	Fumarate hydratase, mitochondrial Precursor (Fumarase)(EC 4.2.1.2) [Source:UniProtKB/Swiss-Prot;Acc:Q7SX99]				SAPD09416	-2.36852	0.297725	5.04817	No match										SAPD11096	-2.8677	0.262803	1.18404	No match
													SAPD15923	-8.38834	0.416831	1.29025	No match									SAPD15506	-2.36853	0.297732	5.04817	No match										SAPD20850	-2.19009	0.263503	2.95389	No match
													SAPD17104	-2.93315	0.41739	4.79772	Peroxisomal carnitine O-octanoyltransferase EC 2.3.1.137 COT. [Source:Uniprot/SWISSPROTAcc:Q9UKG9]	Peroxisomal carnitine O-octanoyltransferase (COT)(EC 2.3.1.137) [Source:UniProtKB/Swiss-Prot;Acc:Q9UKG9]	Carnitine octanoyltransferase. [Source:UniProtKB/TrEMBL;Acc:Q804Z5]	Peroxisomal carnitine O-octanoyltransferase (COT)(EC 2.3.1.137) [Source:UniProtKB/Swiss-Prot;Acc:Q9UKG9]	Peroxisomal carnitine O-octanoyltransferase (COT)(EC 2.3.1.137) [Source:UniProtKB/Swiss-Prot;Acc:Q9UKG9]	peroxisomal carnitine O-octanoyltransferase [Source:RefSeq peptide;Acc:NP_001018161]				SAPD13327	-8.0293	0.297794	0.975104	No match										SAPD19818	-3.05155	0.263727	0.96043	No match
													SAPD07501	-4.24382	0.417614	2.65482	No match									SAPD05676	-2.36862	0.297878	5.04817	No match										SAPD18798	-7.55438	0.263855	0.268642	v-ets erythroblastosis virus E26 oncogene homolog 1 [Source:RefSeq_peptideAcc:NP_001017558]		Protein C-ets-1 (p54) [Source:UniProtKB/Swiss-Prot;Acc:P14921]	Protein C-ets-1 (p54) [Source:UniProtKB/Swiss-Prot;Acc:P14921]	Protein C-ets-1 (p54) [Source:UniProtKB/Swiss-Prot;Acc:P14921]
													SAPD06250	-4.14186	0.418581	2.65482	PREDICTED: hypothetical protein [Danio rerio]									SAPD10372	-2.36864	0.297917	5.04817	Eukaryotic initiation factor 4A-I EC 3.6.1.- ATP-dependent RNA helicase eIF4A-1 eIF4A-I eIF-4A-I. [Source:Uniprot/SWISSPROTAcc:P60842]										SAPD06053	-4.82646	0.264287	0.463683	similar to cyclin I FLJ16793, mRNA [Source:RefSeq_dnaAcc:NM_001039780]	Septin-8 [Source:UniProtKB/Swiss-Prot;Acc:Q92599]	Cyclin-I2 [Source:UniProtKB/Swiss-Prot;Acc:Q6ZMN8]	Cyclin-I2 [Source:UniProtKB/Swiss-Prot;Acc:Q6ZMN8]	Cyclin-I2 [Source:UniProtKB/Swiss-Prot;Acc:Q6ZMN8]	Cyclin-I2 [Source:UniProtKB/Swiss-Prot;Acc:Q6ZMN8]
													SAPD05246	-5.01843	0.419129	1.8606	SRC-like-adapter Src-like-adapter protein 1 hSLAP. [Source:Uniprot/SWISSPROTAcc:Q13239]	SRC-like-adapter (Src-like-adapter protein 1)(hSLAP) [Source:UniProtKB/Swiss-Prot;Acc:Q13239]	SRC-like-adapter (Src-like-adapter protein 1)(hSLAP) [Source:UniProtKB/Swiss-Prot;Acc:Q13239]	SRC-like-adapter (Src-like-adapter protein 1)(hSLAP) [Source:UniProtKB/Swiss-Prot;Acc:Q13239]	SRC-like-adapter (Src-like-adapter protein 1)(hSLAP) [Source:UniProtKB/Swiss-Prot;Acc:Q13239]					SAPD02254	-2.36868	0.297971	5.04817	Homolog of Seriola dumerili Myosin heavy chain. [Source:Uniprot/SPTREMBLAcc:Q9IBD7]	Myosin heavy chain (Fragment). [Source:UniProtKB/TrEMBL;Acc:Q6QUR5]	Myosin heavy chain M000005 (Fragment). [Source:UniProtKB/TrEMBL;Acc:Q2HWP9]		Myosin heavy chain 2 (Fragment). [Source:UniProtKB/TrEMBL;Acc:Q9PRF1]	slow myosin heavy chain 1 [Source:RefSeq peptide;Acc:NP_001018343]					SAPD15949	-10.4913	0.264598	0.268642	No match				SPARC-related modular calcium-binding protein 1 Precursor (Secreted modular calcium-binding protein 1)(SMOC-1) [Source:UniProtKB/Swiss-Prot;Acc:Q9H4F8]
													SAPD08545	-3.34436	0.419208	3.68523	No match									SAPD06723	-2.36877	0.298126	5.04817	No match										SAPD16816	-6.32418	0.264663	0.31618	No match
													SAPD18331	-4.95817	0.419335	1.8606	Choline transporter-like protein 1 Solute carrier family 44 member 1 CD92 antigen CDw92. [Source:Uniprot/SWISSPROTAcc:Q8WWI5]	Choline transporter-like protein 1 (Solute carrier family 44 member 1)(CDw92)(CD92 antigen) [Source:UniProtKB/Swiss-Prot;Acc:Q8WWI5]	Choline transporter-like protein 1 (Solute carrier family 44 member 1)(CDw92)(CD92 antigen) [Source:UniProtKB/Swiss-Prot;Acc:Q8WWI5]		Choline transporter-like protein 1 (Solute carrier family 44 member 1)(CDw92)(CD92 antigen) [Source:UniProtKB/Swiss-Prot;Acc:Q8WWI5]	Solute carrier family 44, member 1 Fragment [Source:UniProtKB/TrEMBL;Acc:B8A445]				SAPD06335	-2.36878	0.298136	5.04817	Endothelin-converting enzyme-like 1 EC 3.4.24.- Xce protein. [Source:Uniprot/SWISSPROTAcc:O95672]		Endothelin-converting enzyme-like 1 (EC 3.4.24.-)(Xce protein) [Source:UniProtKB/Swiss-Prot;Acc:O95672]	Endothelin-converting enzyme-like 1 (EC 3.4.24.-)(Xce protein) [Source:UniProtKB/Swiss-Prot;Acc:O95672]	Endothelin-converting enzyme-like 1 (EC 3.4.24.-)(Xce protein) [Source:UniProtKB/Swiss-Prot;Acc:O95672]						SAPD18990	-33.6064	0.265042	0	No match
													SAPD00498	-4.76043	0.419677	2.1554	Glucosamine-6-phosphate isomerase EC 3.5.99.6 Glucosamine-6- phosphate deaminase GNPDA GlcN6P deaminase Oscillin. [Source:Uniprot/SWISSPROTAcc:P46926]	Glucosamine-6-phosphate isomerase 1 (EC 3.5.99.6)(Glucosamine-6-phosphate deaminase 1)(GlcN6P deaminase 1)(GNPDA 1)(Oscillin) [Source:UniProtKB/Swiss-Prot;Acc:P46926]	Glucosamine-6-phosphate isomerase 1 (EC 3.5.99.6)(Glucosamine-6-phosphate deaminase 1)(GlcN6P deaminase 1)(GNPDA 1)(Oscillin) [Source:UniProtKB/Swiss-Prot;Acc:P46926]	Glucosamine-6-phosphate isomerase 1 (EC 3.5.99.6)(Glucosamine-6-phosphate deaminase 1)(GlcN6P deaminase 1)(GNPDA 1)(Oscillin) [Source:UniProtKB/Swiss-Prot;Acc:P46926]	Glucosamine-6-phosphate isomerase 1 (EC 3.5.99.6)(Glucosamine-6-phosphate deaminase 1)(GlcN6P deaminase 1)(GNPDA 1)(Oscillin) [Source:UniProtKB/Swiss-Prot;Acc:P46926]	glucosamine-6-phosphate deaminase 1 [Source:RefSeq peptide;Acc:NP_001017867]				SAPD11979	-2.36886	0.298267	5.04817	No match										SAPD00830	-9.12159	0.265881	0.268642	keratin 4 [Source:RefSeq_peptideAcc:NP_571584]					Novel protein similar to vertebrate keratin family Fragment [Source:UniProtKB/TrEMBL;Acc:A8E7D1]
													SAPD08875	-2.97674	0.420164	4.07372	KIAA1161 KIAA1161, mRNA [Source:RefSeq_dnaAcc:NM_020702]	Uncharacterized family 31 glucosidase KIAA1161 (EC 3.2.1.-) [Source:UniProtKB/Swiss-Prot;Acc:Q6NSJ0]	Uncharacterized family 31 glucosidase KIAA1161 (EC 3.2.1.-) [Source:UniProtKB/Swiss-Prot;Acc:Q6NSJ0]	Uncharacterized family 31 glucosidase KIAA1161 (EC 3.2.1.-) [Source:UniProtKB/Swiss-Prot;Acc:Q6NSJ0]	Uncharacterized family 31 glucosidase KIAA1161 (EC 3.2.1.-) [Source:UniProtKB/Swiss-Prot;Acc:Q6NSJ0]					SAPD14649	-2.36891	0.298353	5.04817	Homolog of Homo sapiens Splice Isoform 1 of ADP-ribosyl cyclase 1 [Source:IPIAcc:IPI00006071]										SAPD12608	-2.04159	0.266051	3.84684	No match
													SAPD10147	-3.41036	0.420244	3.68523	Feline leukemia virus subgroup C receptor-related protein 2 Calcium- chelate transporter CCT. [Source:Uniprot/SWISSPROTAcc:Q9UPI3]	Feline leukemia virus subgroup C receptor-related protein 1 (Feline leukemia virus subgroup C receptor)(hFLVCR) [Source:UniProtKB/Swiss-Prot;Acc:Q9Y5Y0]	Feline leukemia virus subgroup C receptor-related protein 2 (Calcium-chelate transporter)(CCT) [Source:UniProtKB/Swiss-Prot;Acc:Q9UPI3]	Feline leukemia virus subgroup C receptor-related protein 2 (Calcium-chelate transporter)(CCT) [Source:UniProtKB/Swiss-Prot;Acc:Q9UPI3]	Feline leukemia virus subgroup C receptor-related protein 2 (Calcium-chelate transporter)(CCT) [Source:UniProtKB/Swiss-Prot;Acc:Q9UPI3]					SAPD23310	-2.36893	0.298398	5.04817	No match										SAPD06839	-3.80723	0.266166	0.726944	phenylalanine hydroxylase [Source:RefSeq_peptideAcc:NP_001027850]		phenylalanine hydroxylase [Source:RefSeq_peptide;Acc:NP_001027850]	Phenylalanine-4-hydroxylase (PAH)(EC 1.14.16.1)(Phe-4-monooxygenase) [Source:UniProtKB/Swiss-Prot;Acc:P00439]	Phenylalanine-4-hydroxylase (PAH)(EC 1.14.16.1)(Phe-4-monooxygenase) [Source:UniProtKB/Swiss-Prot;Acc:P00439]	phenylalanine hydroxylase [Source:RefSeq peptide;Acc:NP_956845]
													SAPD04680	-6.54641	0.420545	1.64621	No match									SAPD06149	-2.36897	0.298458	5.04817	No match										SAPD01754	-2.155	0.266341	2.95389	OTTHUMP00000016411 Fragment. [Source:Uniprot/SPTREMBLAcc:Q5T8W0]	60S ribosomal protein L24 (Ribosomal protein L30) [Source:UniProtKB/Swiss-Prot;Acc:P83731]	60S ribosomal protein L24 (Ribosomal protein L30) [Source:UniProtKB/Swiss-Prot;Acc:P83731]	60S ribosomal protein L24 (Ribosomal protein L30) [Source:UniProtKB/Swiss-Prot;Acc:P83731]	60S ribosomal protein L24 (Ribosomal protein L30) [Source:UniProtKB/Swiss-Prot;Acc:P83731]	60S ribosomal protein L24 [Source:UniProtKB/Swiss-Prot;Acc:Q8JGR4]
													SAPD10557	-6.31633	0.420884	1.64621	No match									SAPD00821	-2.36898	0.298469	5.04817	No match										SAPD10375	-3.46681	0.267031	0.803891	No match
													SAPD04357	-3.53122	0.420908	3.232	No match									SAPD00916	-2.36921	0.29884	5.04817	nucleolar and spindle associated protein 1 isoform 2 [Source:RefSeq_peptideAcc:NP_060924]	Nucleolar and spindle-associated protein 1 (NuSAP) [Source:UniProtKB/Swiss-Prot;Acc:Q9BXS6]	Nucleolar and spindle-associated protein 1 (NuSAP) [Source:UniProtKB/Swiss-Prot;Acc:Q9BXS6]	Nucleolar and spindle-associated protein 1 (NuSAP) [Source:UniProtKB/Swiss-Prot;Acc:Q9BXS6]	Nucleolar and spindle-associated protein 1 (NuSAP) [Source:UniProtKB/Swiss-Prot;Acc:Q9BXS6]						SAPD09559	-8.38518	0.267238	0.268642	No match
													SAPD12033	-4.05268	0.421703	2.65482	Rhombotin-1 LIM domain only protein 1 Cysteine-rich protein TTG-1 T-cell translocation protein 1. [Source:Uniprot/SWISSPROTAcc:P25800]	LIM domain only protein 3 (Neuronal-specific transcription factor DAT1)(Rhombotin-3) [Source:UniProtKB/Swiss-Prot;Acc:Q8TAP4]		LIM domain only protein 3 (Neuronal-specific transcription factor DAT1)(Rhombotin-3) [Source:UniProtKB/Swiss-Prot;Acc:Q8TAP4]	LIM domain only protein 3 (Neuronal-specific transcription factor DAT1)(Rhombotin-3) [Source:UniProtKB/Swiss-Prot;Acc:Q8TAP4]	Rhombotin-1 (LIM domain only protein 1) [Source:UniProtKB/Swiss-Prot;Acc:Q8JFQ2]				SAPD02482	-2.36939	0.299136	5.04817	Homolog of Gallus gallus Myosin-binding protein H MyBP-H H-protein 86 kDa protein. [Source:Uniprot/SWISSPROTAcc:Q05623]					hypothetical protein LOC321053 [Source:RefSeq peptide;Acc:NP_001093607]					SAPD10429	-16.5032	0.267264	0.268642	No match
													SAPD05726	-12.1322	0.421894	0.641215	No match									SAPD10628	-2.36948	0.299275	5.04817	No match										SAPD16978	-3.18947	0.267535	0.96043	No match
													SAPD19675	-4.76687	0.422	2.1554	Scavenger receptor class B member 1 SRB1 SR-BI CD36 antigen-like 1 CD36 and LIMPII analogous 1 CLA-1 Collagen type I receptor, thrombospondin receptor-like 1. [Source:Uniprot/SWISSPROTAcc:Q8WTV0]									SAPD26566	-3.7116	0.299532	2.04403	hypothetical protein LOC497162 [Source:RefSeq_peptideAcc:NP_001028265]										SAPD08006	-8.38619	0.267624	0.268642	ATP synthase, H+ transporting, mitochondrial F0 complex, subunit E [Source:RefSeq_peptideAcc:NP_001091951]			ATP synthase subunit e, mitochondrial [Source:UniProtKB/Swiss-Prot;Acc:P56385]
													SAPD18990	-8.53873	0.423362	1.29025	No match									SAPD21306	-5.33506	0.299546	1.03712	No match										SAPD10512	-9.95848	0.268553	0.268642	No match
													SAPD16661	-4.12978	0.423386	2.65482	No match									SAPD25349	-4.21985	0.300022	1.57494	No match										SAPD01410	-2.90451	0.268648	1.18404	FABP2. Fatty acid-binding protein, intestinal I-FABP FABPI. [Source:Uniprot/SWISSPROTAcc:P12104]	Fatty acid-binding protein, intestinal (I-FABP)(FABPI) [Source:UniProtKB/Swiss-Prot;Acc:P12104]	Fatty acid-binding protein, intestinal (I-FABP)(FABPI) [Source:UniProtKB/Swiss-Prot;Acc:P12104]	Fatty acid-binding protein, intestinal (I-FABP)(FABPI) [Source:UniProtKB/Swiss-Prot;Acc:P12104]	Fatty acid-binding protein, intestinal (I-FABP)(FABPI) [Source:UniProtKB/Swiss-Prot;Acc:P12104]	fatty acid binding protein 2, intestinal [Source:RefSeq peptide;Acc:NP_571506]
													SAPD05677	-3.51166	0.423498	3.232	No match									SAPD21136	-10.0754	0.300614	0.776052	Thioesterase superfamily member 2. [Source:Uniprot/SWISSPROTAcc:Q9NPJ3]	Acyl-coenzyme A thioesterase 13 (Acyl-CoA thioesterase 13)(EC 3.1.2.-)(Thioesterase superfamily member 2) [Source:UniProtKB/Swiss-Prot;Acc:Q9NPJ3]	Acyl-coenzyme A thioesterase 13 (Acyl-CoA thioesterase 13)(EC 3.1.2.-)(Thioesterase superfamily member 2) [Source:UniProtKB/Swiss-Prot;Acc:Q9NPJ3]	Acyl-coenzyme A thioesterase 13 (Acyl-CoA thioesterase 13)(EC 3.1.2.-)(Thioesterase superfamily member 2) [Source:UniProtKB/Swiss-Prot;Acc:Q9NPJ3]	Acyl-coenzyme A thioesterase 13 (Acyl-CoA thioesterase 13)(EC 3.1.2.-)(Thioesterase superfamily member 2) [Source:UniProtKB/Swiss-Prot;Acc:Q9NPJ3]	acyl-CoA thioesterase 13 [Source:RefSeq peptide;Acc:NP_001074272]					SAPD13105	-8.18979	0.269643	0.268642	No match
													SAPD25017	-5.56465	0.423588	1.67688	hypothetical protein LOC406638 [Source:RefSeq_peptideAcc:NP_999926]									SAPD15870	-2.37041	0.300767	5.04817	Type II inositol-3,4-bisphosphate 4-phosphatase EC 3.1.3.66 Inositol polyphosphate 4-phosphatase type II. [Source:Uniprot/SWISSPROTAcc:O15327]	Type II inositol-3,4-bisphosphate 4-phosphatase (EC 3.1.3.66)(Inositol polyphosphate 4-phosphatase type II) [Source:UniProtKB/Swiss-Prot;Acc:O15327]	Type II inositol-3,4-bisphosphate 4-phosphatase (EC 3.1.3.66)(Inositol polyphosphate 4-phosphatase type II) [Source:UniProtKB/Swiss-Prot;Acc:O15327]			inositol polyphosphate-4-phosphatase, type II, 105kD [Source:RefSeq peptide;Acc:NP_001139046]					SAPD19147	-8.18948	0.269789	0.268642	Homolog of Homo sapiens PePtidylProlyl isomerase A-like [Source:IPIAcc:IPI00549466]				Peptidyl-prolyl cis-trans isomerase B Precursor (PPIase)(Rotamase)(EC 5.2.1.8)(Cyclophilin B)(S-cyclophilin)(SCYLP)(CYP-S1) [Source:UniProtKB/Swiss-Prot;Acc:P23284]
													SAPD15725	-3.94659	0.423969	2.98104	No match									SAPD15678	-2.37049	0.300907	5.04817	cardiomyopathy associated 1 [Source:RefSeq_peptideAcc:NP_919269]										SAPD21641	-5.33376	0.269813	0.420976	CC Chemokine
													SAPD17690	-3.82463	0.424593	2.98104	No match									SAPD26076	-6.83027	0.301157	1.03712	No match										SAPD24710	-9.30095	0.269911	0.268642	Solute carrier organic anion transporter family member 2A1 Solute carrier family 21 member 2 Prostaglandin transporter PGT. [Source:Uniprot/SWISSPROTAcc:Q92959]
													SAPD14054	-2.97252	0.424765	4.07372	Testis-specific heterogeneous nuclear ribonucleoprotein G-T hnRNP G- T. [Source:Uniprot/SWISSPROTAcc:O75526]									SAPD02537	-2.37062	0.301221	5.04817	similar to CG31855-PA LOC401770, mRNA [Source:RefSeq_dnaAcc:XR_019463]				DET1- and DDB1-associated protein 1 (Placenta cross-immune reaction antigen 1)(PCIA-1) [Source:UniProtKB/Swiss-Prot;Acc:Q9BW61]	DET1- and DDB1-associated protein 1 [Source:UniProtKB/Swiss-Prot;Acc:Q7T2A3]					SAPD16427	-5.85452	0.269955	0.348558	NADH dehydrogenase [ubiquinone] 1 alpha subcomplex subunit 10, mitochondrial precursor EC 1.6.5.3 EC 1.6.99.3 NADH-ubiquinone oxidoreductase 42 kDa subunit Complex I-42kD CI-42kD. [Source:Uniprot/SWISSPROTAcc:O95299]
													SAPD20988	-11.0899	0.424965	0.986484	No match									SAPD11382	-14.5792	0.301504	0	No match										SAPD20968	-9.53279	0.270444	0.268642	No match
													SAPD14046	-6.29933	0.42549	1.64621	ATP synthase mitochondrial F1 complex assembly factor 2, mitochondrial precursor ATP12 homolog. [Source:Uniprot/SWISSPROTAcc:Q8N5M1]									SAPD22854	-2.37143	0.302682	5.04817	No match										SAPD16795	-2.64505	0.270529	1.47825	No match
													SAPD24256	-6.31376	0.426105	1.64621	Acetyl-CoA acetyltransferase, mitochondrial precursor EC 2.3.1.9 Acetoacetyl-CoA thiolase T2. [Source:Uniprot/SWISSPROTAcc:P24752]	Acetyl-CoA acetyltransferase, mitochondrial Precursor (EC 2.3.1.9)(Acetoacetyl-CoA thiolase)(T2) [Source:UniProtKB/Swiss-Prot;Acc:P24752]	Acetyl-CoA acetyltransferase, mitochondrial Precursor (EC 2.3.1.9)(Acetoacetyl-CoA thiolase)(T2) [Source:UniProtKB/Swiss-Prot;Acc:P24752]	Acetyl-CoA acetyltransferase, mitochondrial Precursor (EC 2.3.1.9)(Acetoacetyl-CoA thiolase)(T2) [Source:UniProtKB/Swiss-Prot;Acc:P24752]	Acetyl-CoA acetyltransferase, mitochondrial Precursor (EC 2.3.1.9)(Acetoacetyl-CoA thiolase)(T2) [Source:UniProtKB/Swiss-Prot;Acc:P24752]	Acetyl-CoA acetyltransferase, mitochondrial Precursor (EC 2.3.1.9)(Acetoacetyl-CoA thiolase) [Source:UniProtKB/Swiss-Prot;Acc:Q6AZA0]				SAPD15509	-4.47515	0.302839	1.46742	Sodium- and chloride-dependent taurine transporter. [Source:Uniprot/SWISSPROTAcc:P31641]										SAPD01610	-3.1843	0.270784	0.96043	solute carrier family 25, member 42 [Source:RefSeq_peptideAcc:NP_848621]	Solute carrier family 25 member 42 [Source:UniProtKB/Swiss-Prot;Acc:Q86VD7]	Solute carrier family 25 member 42 [Source:UniProtKB/Swiss-Prot;Acc:Q86VD7]			Solute carrier family 25 member 42 [Source:UniProtKB/Swiss-Prot;Acc:Q0P483]
													SAPD05289	-5.78704	0.426755	1.67688	Novel protein Fragment. [Source:Uniprot/SPTREMBLAcc:A2BIK9]									SAPD04954	-2.90217	0.302965	3.36169	No match										SAPD20214	-2.85165	0.270822	1.18404	No match
													SAPD09627	-3.53357	0.427269	3.232	No match									SAPD11168	-22.2324	0.303305	0	Nuclear protein 1 Protein p8 Candidate of metastasis 1. [Source:Uniprot/SWISSPROTAcc:O60356]										SAPD19721	-9.01229	0.271032	0.268642	No match
													SAPD10242	-5.42018	0.427283	1.81837	Novel protein Fragment. [Source:Uniprot/SPTREMBLAcc:Q5RG90]				Feline leukemia virus subgroup C receptor-related protein 2 (Calcium-chelate transporter)(CCT) [Source:UniProtKB/Swiss-Prot;Acc:Q9UPI3]					SAPD05796	-3.94444	0.303552	1.86927	No match										SAPD18205	-2.73472	0.271183	1.18404	No match
													SAPD08034	-4.6937	0.427292	2.1554	Ectonucleoside triphosphate diphosphohydrolase 1 EC 3.6.1.5 NTPDase 1 Ecto-ATP diphosphohydrolase ATPDase Lymphoid cell activation antigen Ecto-apyrase CD39 antigen. [Source:Uniprot/SWISSPROTAcc:P49961]	Ectonucleoside triphosphate diphosphohydrolase 1 (NTPDase 1)(EC 3.6.1.5)(Ecto-ATP diphosphohydrolase)(ATPDase)(Lymphoid cell activation antigen)(Ecto-apyrase)(CD39 antigen) [Source:UniProtKB/Swiss-Prot;Acc:P49961]	Ectonucleoside triphosphate diphosphohydrolase 1 (NTPDase 1)(EC 3.6.1.5)(Ecto-ATP diphosphohydrolase)(ATPDase)(Lymphoid cell activation antigen)(Ecto-apyrase)(CD39 antigen) [Source:UniProtKB/Swiss-Prot;Acc:P49961]	Ectonucleoside triphosphate diphosphohydrolase 1 (NTPDase 1)(EC 3.6.1.5)(Ecto-ATP diphosphohydrolase)(ATPDase)(Lymphoid cell activation antigen)(Ecto-apyrase)(CD39 antigen) [Source:UniProtKB/Swiss-Prot;Acc:P49961]	Ectonucleoside triphosphate diphosphohydrolase 2 (NTPDase 2)(Ecto-ATPase)(EC 3.6.1.-)(CD39 antigen-like 1) [Source:UniProtKB/Swiss-Prot;Acc:Q9Y5L3]					SAPD04626	-4.6555	0.303811	1.29639	No match										SAPD20414	-21.0933	0.271293	0	No match
													SAPD23382	-6.28365	0.427572	1.64621	glycosyltransferase 8 domain containing 1 [Source:RefSeq_peptideAcc:NP_690909]	Glycosyltransferase 8 domain-containing protein 1 (EC 2.4.1.-) [Source:UniProtKB/Swiss-Prot;Acc:Q68CQ7]	Glycosyltransferase 8 domain-containing protein 1 (EC 2.4.1.-) [Source:UniProtKB/Swiss-Prot;Acc:Q68CQ7]	Glycosyltransferase 8 domain-containing protein 1 (EC 2.4.1.-) [Source:UniProtKB/Swiss-Prot;Acc:Q68CQ7]	Glycosyltransferase 8 domain-containing protein 1 (EC 2.4.1.-) [Source:UniProtKB/Swiss-Prot;Acc:Q68CQ7]	Glycosyltransferase 8 domain-containing protein 1 (EC 2.4.1.-) [Source:UniProtKB/Swiss-Prot;Acc:Q5U3H3]				SAPD20599	-5.94026	0.303975	1.03712	No match										SAPD15659	-3.81071	0.271692	0.726944	C19orf12 protein. [Source:Uniprot/SPTREMBLAcc:Q9BSL7]	Uncharacterized protein C19orf12 [Source:UniProtKB/Swiss-Prot;Acc:Q9NSK7]			Uncharacterized protein C19orf12 [Source:UniProtKB/Swiss-Prot;Acc:Q9NSK7]
													SAPD01284	-5.86094	0.427951	1.67688	Homolog of Homo sapiens thrombospondin 1 precursor [Source:RefSeq_peptideAcc:NP_003237]	Thrombospondin-1 Precursor [Source:UniProtKB/Swiss-Prot;Acc:P07996]	Thrombospondin-1 Precursor [Source:UniProtKB/Swiss-Prot;Acc:P07996]	Thrombospondin-1 Precursor [Source:UniProtKB/Swiss-Prot;Acc:P07996]	Thrombospondin-1 Precursor [Source:UniProtKB/Swiss-Prot;Acc:P07996]	Novel protein similar to vertebrate thrombospondin 1.\n\ Fragment [Source:UniProtKB/TrEMBL;Acc:Q5SPG5]				SAPD13203	-2.3726	0.304368	5.04817	No match										SAPD05339	-14.5645	0.271956	0.268642	No match
													SAPD01415	-5.18288	0.428149	1.8606	No match									SAPD17275	-3.14895	0.304888	2.68659	No match										SAPD19737	-12.6296	0.271958	0.268642	No match
													SAPD07220	-4.49147	0.42841	2.39097	carbonic reductase 4 [Source:RefSeq_peptideAcc:NP_116172]	Carbonyl reductase 4 (EC 1.1.1.-) [Source:UniProtKB/Swiss-Prot;Acc:Q8N4T8]	Carbonyl reductase 4 (EC 1.1.1.-) [Source:UniProtKB/Swiss-Prot;Acc:Q8N4T8]	Carbonyl reductase 4 (EC 1.1.1.-) [Source:UniProtKB/Swiss-Prot;Acc:Q8N4T8]	Carbonyl reductase 4 (EC 1.1.1.-) [Source:UniProtKB/Swiss-Prot;Acc:Q8N4T8]	Carbonyl reductase 4 (EC 1.1.1.-) [Source:UniProtKB/Swiss-Prot;Acc:Q6P0H7]				SAPD14574	-9.98241	0.305085	0.776052	No match										SAPD07843	-3.3674	0.271959	0.803891	Homolog of Oncorhynchus mykiss C1R/C1S subunit of Ca2+-dependent complex. [Source:Uniprot/SPTREMBLAcc:Q70W31]	Complement C1r subcomponent Precursor (EC 3.4.21.41)(Complement component 1, r subcomponent) [Contains Complement C1r subcomponent heavy chain;Complement C1r subcomponent light chain] [Source:UniProtKB/Swiss-Prot;Acc:P00736]	Complement C1r subcomponent Precursor (EC 3.4.21.41)(Complement component 1, r subcomponent) [Contains Complement C1r subcomponent heavy chain;Complement C1r subcomponent light chain] [Source:UniProtKB/Swiss-Prot;Acc:P00736]
													SAPD12167	-7.33	0.428541	1.46184	spermatogenesis associated 5-like 1 [Source:RefSeq_peptideAcc:NP_076968]	Spermatogenesis-associated protein 5-like protein 1 [Source:UniProtKB/Swiss-Prot;Acc:Q9BVQ7]	Spermatogenesis-associated protein 5-like protein 1 [Source:UniProtKB/Swiss-Prot;Acc:Q9BVQ7]	Spermatogenesis-associated protein 5-like protein 1 [Source:UniProtKB/Swiss-Prot;Acc:Q9BVQ7]	Spermatogenesis-associated protein 5-like protein 1 [Source:UniProtKB/Swiss-Prot;Acc:Q9BVQ7]					SAPD05665	-2.37276	0.30517	5.04817	TAR DNA-binding protein 43 TDP-43. [Source:Uniprot/SWISSPROTAcc:Q13148]										SAPD25001	-4.88061	0.272954	0.463683	Novel protein Fragment. [Source:Uniprot/SPTREMBLAcc:A2CEP1]
													SAPD20755	-6.37278	0.429294	1.64621	No match									SAPD21374	-4.23879	0.305484	1.57494	Fn5 protein [Source:RefSeq_peptideAcc:NP_001027770]	UPF0443 protein C11orf75 (Protein FN5) [Source:UniProtKB/Swiss-Prot;Acc:Q9NRQ5]	UPF0443 protein C11orf75 homolog (Protein FN5). [Source:UniProtKB/Swiss-Prot;Acc:Q9I859]	UPF0443 protein C11orf75 (Protein FN5) [Source:UniProtKB/Swiss-Prot;Acc:Q9NRQ5]							SAPD07810	-2.94437	0.273111	1.18404	Peroxisome proliferator-activated receptor delta PPAR-delta PPAR- beta Nuclear hormone receptor 1 NUC1 NUCI. [Source:Uniprot/SWISSPROTAcc:Q03181]	Peroxisome proliferator-activated receptor delta (PPAR-delta)(PPAR-beta)(Nuclear receptor subfamily 1 group C member 2)(Nuclear hormone receptor 1)(NUC1)(NUCI) [Source:UniProtKB/Swiss-Prot;Acc:Q03181]	peroxisome proliferators-activated receptor beta [Source:RefSeq_peptide;Acc:NP_001091097]	Peroxisome proliferator-activated receptor delta (PPAR-delta)(PPAR-beta)(Nuclear receptor subfamily 1 group C member 2)(Nuclear hormone receptor 1)(NUC1)(NUCI) [Source:UniProtKB/Swiss-Prot;Acc:Q03181]		peroxisome proliferator-activated receptor delta b [Source:RefSeq peptide;Acc:NP_571543]
													SAPD07657	-2.94199	0.429904	4.07372	similar to unnamed protein product [Tetraodon nigroviridis]									SAPD13442	-2.37294	0.305787	5.04817	No match										SAPD00158	-10.2558	0.273321	0.268642	Cytohesin-1 PH, SEC7 and coiled-coil domain-containing protein 1 SEC7 homolog B2-1. [Source:Uniprot/SWISSPROTAcc:Q15438]	Cytohesin-1 (PH, SEC7 and coiled-coil domain-containing protein 1)(SEC7 homolog B2-1) [Source:UniProtKB/Swiss-Prot;Acc:Q15438]	Cytohesin-2 (PH, SEC7 and coiled-coil domain-containing protein 2)(ARF nucleotide-binding site opener)(Protein ARNO)(ARF exchange factor) [Source:UniProtKB/Swiss-Prot;Acc:Q99418]	Cytohesin-1 (PH, SEC7 and coiled-coil domain-containing protein 1)(SEC7 homolog B2-1) [Source:UniProtKB/Swiss-Prot;Acc:Q15438]	Cytohesin-1 (PH, SEC7 and coiled-coil domain-containing protein 1)(SEC7 homolog B2-1) [Source:UniProtKB/Swiss-Prot;Acc:Q15438]
													SAPD16089	-3.39435	0.430009	3.68523	No match									SAPD11502	-10.7133	0.306735	0.745505	No match										SAPD19570	-10.0147	0.273867	0.268642	No match
													SAPD09748	-4.23795	0.430034	2.65482	Similar to C3a anaphylatoxin chemotactic receptor	Probable G-protein coupled receptor 152 (G-protein coupled receptor PGR5) [Source:UniProtKB/Swiss-Prot;Acc:Q8TDT2]	Probable G-protein coupled receptor 152 (G-protein coupled receptor PGR5) [Source:UniProtKB/Swiss-Prot;Acc:Q8TDT2]	Probable G-protein coupled receptor 152 (G-protein coupled receptor PGR5) [Source:UniProtKB/Swiss-Prot;Acc:Q8TDT2]	Probable G-protein coupled receptor 152 (G-protein coupled receptor PGR5) [Source:UniProtKB/Swiss-Prot;Acc:Q8TDT2]					SAPD14883	-3.64962	0.306913	2.04403	hypothetical protein LOC565512 [Source:RefSeq_peptideAcc:NP_001070636]										SAPD05578	-3.61836	0.274378	0.726944	No match
													SAPD12668	-14.8862	0.430055	0	ATP synthase mitochondrial F1 complex assembly factor 2, mitochondrial precursor ATP12 homolog. [Source:Uniprot/SWISSPROTAcc:Q8N5M1]									SAPD14975	-16.6684	0.30749	0	No match										SAPD05138	-4.62248	0.27456	0.563983	No match
													SAPD23684	-12.1658	0.43031	0.641215	Phosphatidylinositol N-acetylglucosaminyltransferase subunit H EC 2.4.1.198 Phosphatidylinositol-glycan biosynthesis class H protein PIG-H. [Source:Uniprot/SWISSPROTAcc:Q14442]	Phosphatidylinositol N-acetylglucosaminyltransferase subunit H (EC 2.4.1.198)(Phosphatidylinositol-glycan biosynthesis class H protein)(PIG-H) [Source:UniProtKB/Swiss-Prot;Acc:Q14442]	Phosphatidylinositol N-acetylglucosaminyltransferase subunit H (EC 2.4.1.198)(Phosphatidylinositol-glycan biosynthesis class H protein)(PIG-H) [Source:UniProtKB/Swiss-Prot;Acc:Q14442]	Phosphatidylinositol N-acetylglucosaminyltransferase subunit H (EC 2.4.1.198)(Phosphatidylinositol-glycan biosynthesis class H protein)(PIG-H) [Source:UniProtKB/Swiss-Prot;Acc:Q14442]	Phosphatidylinositol N-acetylglucosaminyltransferase subunit H (EC 2.4.1.198)(Phosphatidylinositol-glycan biosynthesis class H protein)(PIG-H) [Source:UniProtKB/Swiss-Prot;Acc:Q14442]	phosphatidylinositol glycan anchor biosynthesis, class H [Source:RefSeq peptide;Acc:NP_001002565]				SAPD10718	-3.8953	0.307609	1.86927	Transcribed locus [Source:UniGeneAcc:Tru.331]										SAPD20569	-6.55909	0.27458	0.31618	No match
													SAPD10009	-4.8197	0.430496	2.1554	No match									SAPD19298	-8.75714	0.30779	0.812964	No match										SAPD21715	-6.04188	0.274781	0.348558	CC Chemokine (SCYA 124?)
													SAPD22858	-3.42415	0.430852	3.68523	No match									SAPD11703	-4.58282	0.308038	1.29639	No match										SAPD10181	-3.18852	0.274805	0.96043	No match
													SAPD07885	-5.89973	0.431273	1.64621	No match									SAPD02954	-3.43069	0.308347	2.41502	Fast skeletal myosin heavy chain 4 Fragment. [Source:Uniprot/SPTREMBLAcc:Q7T1B7]					myosin, heavy polypeptide 2, fast muscle specific (myhz2), mRNA [Source:RefSeq DNA;Acc:NM_152982]					SAPD22050	-14.3721	0.274828	0.268642	No match
													SAPD23011	-7.62955	0.431336	1.46184	Pyruvate kinase isozymes R/L EC 2.7.1.40 R-type/L-type pyruvate kinase Red cell/liver pyruvate kinase Pyruvate kinase 1. [Source:Uniprot/SWISSPROTAcc:P30613]		Pyruvate kinase (EC 2.7.1.40) (Fragment). [Source:UniProtKB/TrEMBL;Acc:Q8JIP3]			pyruvate kinase, liver and RBC [Source:RefSeq peptide;Acc:NP_958446]				SAPD13596	-5.24484	0.309085	1.04475	Homolog of Homo sapiens C-type lectin superfamily member 9 [Source:IPIAcc:IPI00003869]										SAPD13755	-4.00305	0.274866	0.664679	No match
													SAPD21665	-3.00849	0.432379	4.07372	No match									SAPD09114	-4.08557	0.309406	1.57494	No match										SAPD21584	-7.50945	0.275227	0.268642	hydroxysteroid 17-beta dehydrogenase 6 [Source:RefSeq_peptideAcc:NP_003716]					retinol dehydrogenase 1, like [Source:RefSeq peptide;Acc:NP_955903]
													SAPD26172	-4.40291	0.433047	2.39097	No match									SAPD17862	-7.31506	0.309985	1.03712	No match										SAPD24201	-7.62197	0.275377	0.268642	No match
													SAPD00083	-3.4983	0.433194	3.232	Transcribed locus, moderately similar to XP_212693.2 similar to 60S RIBOSOMAL PROTEIN L5 [Rattus norvegicus] [Source:UniGeneAcc:Tru.327]	60S ribosomal protein L5 [Source:UniProtKB/Swiss-Prot;Acc:P46777]	60S ribosomal protein L5 [Source:UniProtKB/Swiss-Prot;Acc:P46777]	60S ribosomal protein L5 [Source:UniProtKB/Swiss-Prot;Acc:P46777]	60S ribosomal protein L5 [Source:UniProtKB/Swiss-Prot;Acc:P46777]	ribosomal protein L5 [Source:RefSeq peptide;Acc:NP_956050]				SAPD07203	-6.99615	0.31006	1.03712	No match					growth arrest-specific 1a [Source:RefSeq peptide;Acc:NP_001104690]					SAPD18722	-10.459	0.27547	0.268642	No match
													SAPD08387	-6.55184	0.433345	1.64621	No match									SAPD11127	-4.52296	0.310215	1.29639	No match										SAPD12479	-3.20109	0.275626	0.96043	No match
													SAPD24210	-6.0957	0.433703	1.64621	No match									SAPD08024	-2.45439	0.310359	4.41515	No match										SAPD05783	-2.33234	0.276159	2.95389	No match
													SAPD17875	-4.37154	0.434096	2.39097	No match									SAPD10206	-5.42581	0.310893	1.03712	No match										SAPD21138	-2.25382	0.276549	2.95389	EBV-induced G-protein coupled receptor 2 EBI2. [Source:Uniprot/SWISSPROTAcc:P32249]
													SAPD01603	-3.28945	0.434132	3.68523	Coiled-coil domain-containing protein 98. [Source:Uniprot/SWISSPROTAcc:Q6UWZ7]	BRCA1-A complex subunit Abraxas (Coiled-coil domain-containing protein 98)(Protein FAM175A) [Source:UniProtKB/Swiss-Prot;Acc:Q6UWZ7]	BRCA1-A complex subunit Abraxas (Coiled-coil domain-containing protein 98)(Protein FAM175A) [Source:UniProtKB/Swiss-Prot;Acc:Q6UWZ7]	BRCA1-A complex subunit Abraxas (Coiled-coil domain-containing protein 98)(Protein FAM175A) [Source:UniProtKB/Swiss-Prot;Acc:Q6UWZ7]						SAPD06772	-2.40183	0.311021	4.41515	Hypothetical protein Fragment. [Source:Uniprot/SPTREMBLAcc:A0JMQ2]										SAPD14012	-7.38491	0.276674	0.268642	PREDICTED: hypothetical protein [Danio rerio]
													SAPD25851	-4.05655	0.434323	2.65482	No match									SAPD11342	-2.37693	0.311061	5.04817	Tyrosine-protein phosphatase non-receptor type 12 EC 3.1.3.48 Protein-tyrosine phosphatase G1 PTPG1. [Source:Uniprot/SWISSPROTAcc:Q05209]			Tyrosine-protein phosphatase non-receptor type 12 (EC 3.1.3.48)(Protein-tyrosine phosphatase G1)(PTPG1)(PTP-PEST) [Source:UniProtKB/Swiss-Prot;Acc:Q05209]							SAPD16993	-8.11749	0.276682	0.268642	emb|CAG04600.1| unnamed protein product [Tetraodon nigroviridis]
													SAPD19215	-3.07547	0.434328	4.07372	No match									SAPD10577	-13.0137	0.311075	0.578197	No match										SAPD10515	-2.664	0.276947	1.18404	emb|CAJ14130.1| C-type MBL-2 protein [Oncorhynchus mykiss]
													SAPD26437	-8.6458	0.435046	1.29025	No match	Sentrin-specific protease 7 (EC 3.4.22.-)(Sentrin/SUMO-specific protease SENP7)(SUMO-1-specific protease 2) [Source:UniProtKB/Swiss-Prot;Acc:Q9BQF6]			Sentrin-specific protease 7 (EC 3.4.22.-)(Sentrin/SUMO-specific protease SENP7)(SUMO-1-specific protease 2) [Source:UniProtKB/Swiss-Prot;Acc:Q9BQF6]					SAPD07993	-7.22348	0.311209	1.03712	No match										SAPD24427	-9.47045	0.277019	0.268642	No match
													SAPD08375	-3.94871	0.435157	2.98104	No match									SAPD07704	-4.7858	0.311221	1.14506	No match										SAPD09236	-10.6005	0.277047	0.268642	1-phosphatidylinositol-4,5-bisphosphate phosphodiesterase delta 1 EC 3.1.4.11 Phosphoinositide phospholipase C PLC-delta-1 Phospholipase C-delta-1 PLC-III. [Source:Uniprot/SWISSPROTAcc:P51178]	1-phosphatidylinositol-4,5-bisphosphate phosphodiesterase delta-1 (EC 3.1.4.11)(Phosphoinositide phospholipase C)(Phospholipase C-delta-1)(PLC-delta-1)(PLC-III) [Source:UniProtKB/Swiss-Prot;Acc:P51178]	1-phosphatidylinositol-4,5-bisphosphate phosphodiesterase delta-4 (EC 3.1.4.11)(Phosphoinositide phospholipase C delta-4)(Phospholipase C-delta-4)(PLC-delta-4)(hPLCD4) [Source:UniProtKB/Swiss-Prot;Acc:Q9BRC7]	1-phosphatidylinositol-4,5-bisphosphate phosphodiesterase delta-4 (EC 3.1.4.11)(Phosphoinositide phospholipase C delta-4)(Phospholipase C-delta-4)(PLC-delta-4)(hPLCD4) [Source:UniProtKB/Swiss-Prot;Acc:Q9BRC7]	1-phosphatidylinositol-4,5-bisphosphate phosphodiesterase delta-1 (EC 3.1.4.11)(Phosphoinositide phospholipase C)(Phospholipase C-delta-1)(PLC-delta-1)(PLC-III) [Source:UniProtKB/Swiss-Prot;Acc:P51178]	phospholipase C, delta 1a [Source:RefSeq peptide;Acc:NP_001103170]
													SAPD05021	-4.30145	0.435422	2.65482	No match									SAPD13201	-2.79623	0.311256	3.36169	No match										SAPD22006	-5.89917	0.27716	0.348558	No match
													SAPD13101	-2.99086	0.435965	4.07372	Stromal interaction molecule 1 precursor. [Source:Uniprot/SWISSPROTAcc:Q13586]	Stromal interaction molecule 1 Precursor [Source:UniProtKB/Swiss-Prot;Acc:Q13586]		Stromal interaction molecule 1 Precursor [Source:UniProtKB/Swiss-Prot;Acc:Q13586]						SAPD21619	-7.39554	0.311395	1.03712	No match										SAPD06742	-1.98799	0.27725	3.84684	No match
													SAPD03776	-9.11821	0.436045	1.29025	ATP synthase mitochondrial F1 complex assembly factor 2, mitochondrial precursor ATP12 homolog. [Source:Uniprot/SWISSPROTAcc:Q8N5M1]	ATP synthase mitochondrial F1 complex assembly factor 2 Precursor (ATP12 homolog) [Source:UniProtKB/Swiss-Prot;Acc:Q8N5M1]	ATP synthase mitochondrial F1 complex assembly factor 2 Precursor (ATP12 homolog) [Source:UniProtKB/Swiss-Prot;Acc:Q8N5M1]	ATP synthase mitochondrial F1 complex assembly factor 2 Precursor (ATP12 homolog) [Source:UniProtKB/Swiss-Prot;Acc:Q8N5M1]	ATP synthase mitochondrial F1 complex assembly factor 2 Precursor (ATP12 homolog) [Source:UniProtKB/Swiss-Prot;Acc:Q8N5M1]	ATP synthase mitochondrial F1 complex assembly factor 2 [Source:RefSeq peptide;Acc:NP_001076290]				SAPD10335	-5.23674	0.31164	1.04475	No match										SAPD21185	-3.82645	0.277395	0.726944	No match
													SAPD09977	-4.71339	0.436077	2.1554	No match									SAPD16283	-5.33761	0.311952	1.03712	3-hydroxyisobutyrate dehydrogenase, mitochondrial precursor EC 1.1.1.31 HIBADH. [Source:Uniprot/SWISSPROTAcc:P31937]	3-hydroxyisobutyrate dehydrogenase, mitochondrial Precursor (HIBADH)(EC 1.1.1.31) [Source:UniProtKB/Swiss-Prot;Acc:P31937]	3-hydroxyisobutyrate dehydrogenase. [Source:UniProtKB/TrEMBL;Acc:Q1KL24]	3-hydroxyisobutyrate dehydrogenase, mitochondrial Precursor (HIBADH)(EC 1.1.1.31) [Source:UniProtKB/Swiss-Prot;Acc:P31937]	3-hydroxyisobutyrate dehydrogenase, mitochondrial Precursor (HIBADH)(EC 1.1.1.31) [Source:UniProtKB/Swiss-Prot;Acc:P31937]	3-hydroxyisobutyrate dehydrogenase b [Source:RefSeq peptide;Acc:NP_957454]					SAPD24035	-9.93702	0.277406	0.268642	CD59 glycoprotein precursor Membrane attack complex inhibition factor MACIF MAC-inhibitory protein MAC-IP Protectin MEM43 antigen Membrane inhibitor of reactive lysis MIRL 20 kDa homologous restriction factor HRF-20 HRF20 1F5 antige [Source:Uniprot/SWISSPROTAcc:P13987]		CD59 glycoprotein Precursor (Membrane attack complex inhibition factor)(MACIF)(MAC-inhibitory protein)(MAC-IP)(Protectin)(MEM43 antigen)(Membrane inhibitor of reactive lysis)(MIRL)(20 kDa homologous restriction factor)(HRF-20)(HRF20)(1F5 antigen)(CD59 antigen) [Source:UniProtKB/Swiss-Prot;Acc:P13987]	CD59 glycoprotein Precursor (Membrane attack complex inhibition factor)(MACIF)(MAC-inhibitory protein)(MAC-IP)(Protectin)(MEM43 antigen)(Membrane inhibitor of reactive lysis)(MIRL)(20 kDa homologous restriction factor)(HRF-20)(HRF20)(1F5 antigen)(CD59 antigen) [Source:UniProtKB/Swiss-Prot;Acc:P13987]
													SAPD26383	-3.42604	0.436096	3.68523	tweety 3 [Source:RefSeq_peptideAcc:NP_079526]	Protein tweety homolog 3 (hTTY3) [Source:UniProtKB/Swiss-Prot;Acc:Q9C0H2]	Protein tweety homolog 3 (hTTY3) [Source:UniProtKB/Swiss-Prot;Acc:Q9C0H2]	Protein tweety homolog 3 (hTTY3) [Source:UniProtKB/Swiss-Prot;Acc:Q9C0H2]	Protein tweety homolog 3 (hTTY3) [Source:UniProtKB/Swiss-Prot;Acc:Q9C0H2]	Protein tweety homolog 3 [Source:UniProtKB/Swiss-Prot;Acc:Q32LT7]				SAPD25660	-3.9654	0.311986	1.86927	No match										SAPD21706	-16.0094	0.277412	0.268642	Probable ribosome biogenesis protein RLP24 Ribosomal protein L24- like. [Source:Uniprot/SWISSPROTAcc:Q9UHA3]	Probable ribosome biogenesis protein RLP24 (Ribosomal protein L24-like) [Source:UniProtKB/Swiss-Prot;Acc:Q9UHA3]	Probable ribosome biogenesis protein RLP24 (Ribosomal protein L24-like) [Source:UniProtKB/Swiss-Prot;Acc:Q9UHA3]		Probable ribosome biogenesis protein RLP24 (Ribosomal protein L24-like) [Source:UniProtKB/Swiss-Prot;Acc:Q9UHA3]	Probable ribosome biogenesis protein RLP24 [Source:UniProtKB/Swiss-Prot;Acc:Q7ZTZ2]
													SAPD25748	-5.13317	0.436208	1.8606	No match									SAPD10041	-7.9192	0.312038	0.975104	Dyslexia susceptibility 1 candidate gene 1 protein. [Source:Uniprot/SWISSPROTAcc:Q8WXU2]	Cell cycle progression protein 1 (Cell cycle progression restoration protein 8) [Source:UniProtKB/Swiss-Prot;Acc:Q9ULG6]	Cell cycle progression protein 1 (Cell cycle progression restoration protein 8) [Source:UniProtKB/Swiss-Prot;Acc:Q9ULG6]	Cell cycle progression protein 1 (Cell cycle progression restoration protein 8) [Source:UniProtKB/Swiss-Prot;Acc:Q9ULG6]							SAPD08450	-11.5411	0.277452	0.268642	MOSC domain-containing protein 2, mitochondrial precursor EC 1.-.-.-. [Source:Uniprot/SWISSPROTAcc:Q969Z3]					MOSC domain-containing protein 1, mitochondrial Precursor (EC 1.-.-.-) [Source:UniProtKB/Swiss-Prot;Acc:Q58EJ9]
													SAPD11235	-7.76659	0.43722	1.29025	No match	Uncharacterized protein C3orf21 [Source:UniProtKB/Swiss-Prot;Acc:Q8NBI6]		Uncharacterized protein C3orf21 [Source:UniProtKB/Swiss-Prot;Acc:Q8NBI6]	Uncharacterized protein C3orf21 [Source:UniProtKB/Swiss-Prot;Acc:Q8NBI6]					SAPD10874	-4.09015	0.312215	1.57494	No match										SAPD01649	-28.5051	0.277678	0	No match
													SAPD04483	-2.86215	0.437255	4.79772	No match									SAPD07429	-5.84449	0.312312	1.03712	No match										SAPD22851	-5.768	0.27768	0.350587	Integrin alpha-6 precursor VLA-6 CD49f antigen [Contains: Integrin alpha-6 heavy chain Integrin alpha-6 light chain]. [Source:Uniprot/SWISSPROTAcc:P23229]		Integrin alpha-6 Precursor (VLA-6)(CD49 antigen-like family member F)(CD49f antigen) [Contains Integrin alpha-6 heavy chain;Integrin alpha-6 light chain] [Source:UniProtKB/Swiss-Prot;Acc:P23229]	Integrin alpha-6 Precursor (VLA-6)(CD49 antigen-like family member F)(CD49f antigen) [Contains Integrin alpha-6 heavy chain;Integrin alpha-6 light chain] [Source:UniProtKB/Swiss-Prot;Acc:P23229]
													SAPD10429	-6.66105	0.437347	1.46184	No match									SAPD24791	-3.58377	0.312704	2.04403	No match										SAPD15284	-5.62698	0.277868	0.350587	No match
													SAPD23581	-6.43345	0.437637	1.64621	No match									SAPD19965	-9.48273	0.31284	0.776052	39S ribosomal protein L55, mitochondrial precursor L55mt MRP-L55. [Source:Uniprot/SWISSPROTAcc:Q7Z7F7]	39S ribosomal protein L55, mitochondrial Precursor (L55mt)(MRP-L55) [Source:UniProtKB/Swiss-Prot;Acc:Q7Z7F7]	39S ribosomal protein L55, mitochondrial Precursor (L55mt)(MRP-L55) [Source:UniProtKB/Swiss-Prot;Acc:Q7Z7F7]			mitochondrial ribosomal protein L55 [Source:RefSeq peptide;Acc:NP_001104649]					SAPD14283	-12.3757	0.27795	0.268642	No match
													SAPD11480	-3.78611	0.437822	2.98104	transforming acidic coiled coil 3 [Source:RefSeq_peptideAcc:NP_001011729]	Transforming acidic coiled-coil-containing protein 3 (ERIC-1) [Source:UniProtKB/Swiss-Prot;Acc:Q9Y6A5]	transforming, acidic coiled-coil containing protein 3 [Source:RefSeq_peptide;Acc:NP_001011729]	Transforming acidic coiled-coil-containing protein 3 (ERIC-1) [Source:UniProtKB/Swiss-Prot;Acc:Q9Y6A5]	Transforming acidic coiled-coil-containing protein 3 (ERIC-1) [Source:UniProtKB/Swiss-Prot;Acc:Q9Y6A5]					SAPD15015	-2.3782	0.313066	5.04817	No match										SAPD17714	-2.22823	0.278113	2.95389	No match
													SAPD17849	-5.99237	0.437823	1.64621	Polycomb protein SCMH1 Sex comb on midleg homolog 1. [Source:Uniprot/SWISSPROTAcc:Q96GD3]									SAPD23171	-3.69528	0.313319	2.04403	No match										SAPD11763	-2.86063	0.278155	1.18404	Homolog of Homo sapiens All-trans-13,14-dihydroretinol saturase [Source:IPIAcc:IPI00296157]
													SAPD25070	-3.57979	0.438162	3.232	similar to unnamed protein product [Tetraodon nigroviridis]									SAPD24249	-4.32542	0.313369	1.46742	No match										SAPD10368	-11.5308	0.278373	0.268642	No match
													SAPD04168	-6.52076	0.439033	1.64621	No match									SAPD19377	-5.2559	0.313515	1.04475	F-box/LRR-repeat protein 6 F-box and leucine-rich repeat protein 6 F-box protein FBL6 FBL6A. [Source:Uniprot/SWISSPROTAcc:Q8N531]		F-box/LRR-repeat protein 6 (F-box and leucine-rich repeat protein 6)(F-box protein FBL6)(FBL6A) [Source:UniProtKB/Swiss-Prot;Acc:Q8N531]								SAPD18823	-3.4113	0.278525	0.803891	No match
													SAPD19959	-9.20262	0.43904	1.29025	No match									SAPD08825	-5.61268	0.313517	1.03712	No match										SAPD12982	-2.5295	0.278558	1.47825	No match
													SAPD13448	-7.44437	0.439284	1.46184	No match									SAPD25575	-4.37153	0.314624	1.46742	No match										SAPD11865	-3.23147	0.279126	0.96043	No match
													SAPD23941	-3.05556	0.439973	4.07372	No match									SAPD04556	-7.55755	0.314793	1.03712	No match										SAPD11955	-8.00506	0.279306	0.268642	NMD3 homolog [Source:RefSeq_peptideAcc:NP_057022]			60S ribosomal export protein NMD3 (hNMD3) [Source:UniProtKB/Swiss-Prot;Acc:Q96D46]
													SAPD20932	-2.98294	0.440409	4.07372	Homolog of Brachydanio rerio Prosaposin. [Source:Uniprot/SPTREMBLAcc:Q6P3G7]	Pulmonary surfactant-associated protein B Precursor (SP-B)(Pulmonary surfactant-associated proteolipid SPL(Phe))(18 kDa pulmonary-surfactant protein)(6 kDa protein) [Source:UniProtKB/Swiss-Prot;Acc:P07988]		Pulmonary surfactant-associated protein B Precursor (SP-B)(Pulmonary surfactant-associated proteolipid SPL(Phe))(18 kDa pulmonary-surfactant protein)(6 kDa protein) [Source:UniProtKB/Swiss-Prot;Acc:P07988]	Pulmonary surfactant-associated protein B Precursor (SP-B)(Pulmonary surfactant-associated proteolipid SPL(Phe))(18 kDa pulmonary-surfactant protein)(6 kDa protein) [Source:UniProtKB/Swiss-Prot;Acc:P07988]					SAPD21088	-3.29811	0.314954	2.68659	Phosphoglucomutase-like protein 5 Phosphoglucomutase-related protein PGM-RP Aciculin. [Source:Uniprot/SWISSPROTAcc:Q15124]	Phosphoglucomutase-like protein 5 (Phosphoglucomutase-related protein)(PGM-RP)(Aciculin) [Source:UniProtKB/Swiss-Prot;Acc:Q15124]	Phosphoglucomutase-like protein 5 (Phosphoglucomutase-related protein)(PGM-RP)(Aciculin) [Source:UniProtKB/Swiss-Prot;Acc:Q15124]	Phosphoglucomutase-like protein 5 (Phosphoglucomutase-related protein)(PGM-RP)(Aciculin) [Source:UniProtKB/Swiss-Prot;Acc:Q15124]	Phosphoglucomutase-like protein 5 (Phosphoglucomutase-related protein)(PGM-RP)(Aciculin) [Source:UniProtKB/Swiss-Prot;Acc:Q15124]	phosphoglucomutase 5 [Source:RefSeq peptide;Acc:NP_001119868]					SAPD03851	-13.7942	0.279355	0.268642	Bone morphogenetic protein receptor type-2 precursor EC 2.7.11.30 Bone morphogenetic protein receptor type II BMP type II receptor BMPR-II. [Source:Uniprot/SWISSPROTAcc:Q13873]	Bone morphogenetic protein receptor type-2 Precursor (EC 2.7.11.30)(Bone morphogenetic protein receptor type II)(BMP type II receptor)(BMPR-II) [Source:UniProtKB/Swiss-Prot;Acc:Q13873]	Bone morphogenetic protein receptor type-2 Precursor (EC 2.7.11.30)(Bone morphogenetic protein receptor type II)(BMP type II receptor)(BMPR-II) [Source:UniProtKB/Swiss-Prot;Acc:Q13873]	Bone morphogenetic protein receptor type-2 Precursor (EC 2.7.11.30)(Bone morphogenetic protein receptor type II)(BMP type II receptor)(BMPR-II) [Source:UniProtKB/Swiss-Prot;Acc:Q13873]	Bone morphogenetic protein receptor type-2 Precursor (EC 2.7.11.30)(Bone morphogenetic protein receptor type II)(BMP type II receptor)(BMPR-II) [Source:UniProtKB/Swiss-Prot;Acc:Q13873]	bone morphogenetic protein receptor, type II a (serine/threonine kinase) [Source:RefSeq peptide;Acc:NP_001034906]
													SAPD25393	-21.9474	0.44045	0	NudC domain-containing protein 2. [Source:Uniprot/SWISSPROTAcc:Q8WVJ2]	NudC domain-containing protein 2 [Source:UniProtKB/Swiss-Prot;Acc:Q8WVJ2]	NudC domain-containing protein 2 [Source:UniProtKB/Swiss-Prot;Acc:Q8WVJ2]	NudC domain-containing protein 2 [Source:UniProtKB/Swiss-Prot;Acc:Q8WVJ2]	NudC domain-containing protein 2 [Source:UniProtKB/Swiss-Prot;Acc:Q8WVJ2]	NudC domain containing 2 [Source:RefSeq peptide;Acc:NP_001003539]				SAPD06517	-3.40048	0.315551	2.41502	No match										SAPD07315	-8.1766	0.279394	0.268642	No match
													SAPD12021	-6.39341	0.441056	1.64621	No match									SAPD10277	-5.09657	0.316046	1.04475	No match										SAPD24791	-2.14053	0.279727	2.95389	No match
													SAPD17422	-7.45192	0.441075	1.46184	Partitioning defective 6 homolog gamma PAR-6 gamma PAR6D. [Source:Uniprot/SWISSPROTAcc:Q9BYG4]									SAPD24020	-3.69451	0.316333	2.04403	No match										SAPD24885	-5.51168	0.279811	0.350587	Novel protein similar to vertebrate calcium/calmodulin-dependent protein kinase CaM kinase II gamma CAMK2G. [Source:Uniprot/SPTREMBLAcc:A2BGW3]	Calcium/calmodulin-dependent protein kinase type II gamma chain (CaM-kinase II gamma chain)(CaM kinase II subunit gamma)(CaMK-II subunit gamma)(EC 2.7.11.17) [Source:UniProtKB/Swiss-Prot;Acc:Q13555]		Calcium/calmodulin-dependent protein kinase type II gamma chain (CaM-kinase II gamma chain)(CaM kinase II subunit gamma)(CaMK-II subunit gamma)(EC 2.7.11.17) [Source:UniProtKB/Swiss-Prot;Acc:Q13555]	Calcium/calmodulin-dependent protein kinase type II gamma chain (CaM-kinase II gamma chain)(CaM kinase II subunit gamma)(CaMK-II subunit gamma)(EC 2.7.11.17) [Source:UniProtKB/Swiss-Prot;Acc:Q13555]	Calcium/calmodulin-dependent protein kinase type II alpha chain (CaM-kinase II alpha chain)(CaM kinase II subunit alpha)(CaMK-II subunit alpha)(EC 2.7.11.17) [Source:UniProtKB/Swiss-Prot;Acc:Q9UQM7]
													SAPD04501	-4.73671	0.441235	2.1554	Phosducin-like protein 3 Viral IAP-associated factor 1 VIAF-1 HTPHLP. [Source:Uniprot/SWISSPROTAcc:Q9H2J4]	Phosducin-like protein 3 (PhPL3)(Viral IAP-associated factor 1)(VIAF-1)(HTPHLP) [Source:UniProtKB/Swiss-Prot;Acc:Q9H2J4]	Phosducin-like protein 3 (PhPL3)(Viral IAP-associated factor 1)(VIAF-1)(HTPHLP) [Source:UniProtKB/Swiss-Prot;Acc:Q9H2J4]	Phosducin-like protein 3 (PhPL3)(Viral IAP-associated factor 1)(VIAF-1)(HTPHLP) [Source:UniProtKB/Swiss-Prot;Acc:Q9H2J4]	Phosducin-like protein 3 (PhPL3)(Viral IAP-associated factor 1)(VIAF-1)(HTPHLP) [Source:UniProtKB/Swiss-Prot;Acc:Q9H2J4]	Phosducin-like protein 3 (Viral IAP-associated factor 1 homolog) [Source:UniProtKB/Swiss-Prot;Acc:Q6P268]				SAPD16955	-2.3805	0.316571	5.04817	No match										SAPD26080	-5.82097	0.279813	0.350587	No match
													SAPD04343	-3.06824	0.441804	4.07372	No match									SAPD26213	-6.80232	0.316657	1.03712	FK506-binding protein 14 precursor EC 5.2.1.8 Peptidyl-prolyl cis- trans isomerase PPIase Rotamase 22 kDa FK506-binding protein FKBP-22. [Source:Uniprot/SWISSPROTAcc:Q9NWM8]	FK506-binding protein 14 Precursor (EC 5.2.1.8)(Peptidyl-prolyl cis-trans isomerase)(PPIase)(Rotamase)(22 kDa FK506-binding protein)(FKBP-22) [Source:UniProtKB/Swiss-Prot;Acc:Q9NWM8]	FK506-binding protein 14 Precursor (EC 5.2.1.8)(Peptidyl-prolyl cis-trans isomerase)(PPIase)(Rotamase)(22 kDa FK506-binding protein)(FKBP-22) [Source:UniProtKB/Swiss-Prot;Acc:Q9NWM8]	FK506-binding protein 14 Precursor (EC 5.2.1.8)(Peptidyl-prolyl cis-trans isomerase)(PPIase)(Rotamase)(22 kDa FK506-binding protein)(FKBP-22) [Source:UniProtKB/Swiss-Prot;Acc:Q9NWM8]	FK506-binding protein 14 Precursor (EC 5.2.1.8)(Peptidyl-prolyl cis-trans isomerase)(PPIase)(Rotamase)(22 kDa FK506-binding protein)(FKBP-22) [Source:UniProtKB/Swiss-Prot;Acc:Q9NWM8]	FK506 binding protein 14 [Source:RefSeq peptide;Acc:NP_001003471]					SAPD15125	-2.56387	0.279931	1.47825	No match
													SAPD03931	-4.93388	0.441811	1.8606	Homolog of Danio rerio Im:7137941 protein [Source:IPIAcc:IPI00494703]									SAPD19052	-4.0154	0.316839	1.86927	Hepatocellular carcinoma-associated antigen 127. [Source:Uniprot/SWISSPROTAcc:Q9NQZ6]										SAPD10108	-2.56387	0.279937	1.47825	No match
													SAPD14220	-4.38336	0.442025	2.39097	Protein yippee-like 5. [Source:Uniprot/SWISSPROTAcc:P62699]	Protein yippee-like 5 [Source:UniProtKB/Swiss-Prot;Acc:P62699]	Protein yippee-like 5 [Source:UniProtKB/Swiss-Prot;Acc:P62699]		Yippee-like b. [Source:UniProtKB/TrEMBL;Acc:Q65Z53]					SAPD13731	-4.1099	0.316949	1.57494	No match										SAPD09218	-2.5639	0.279966	1.47825	No match
													SAPD17201	-3.70676	0.442383	3.232	GBA protein. [Source:Uniprot/SPTREMBLAcc:Q9BWE2]	glucosidase, beta; acid, pseudogene (GBAP), non-coding RNA [Source:RefSeq DNA;Acc:NR_002188]	glucosidase, beta; acid, pseudogene (GBAP), non-coding RNA [Source:RefSeq DNA;Acc:NR_002188]	glucosidase, beta; acid, pseudogene (GBAP), non-coding RNA [Source:RefSeq DNA;Acc:NR_002188]	glucosidase, beta; acid, pseudogene (GBAP), non-coding RNA [Source:RefSeq DNA;Acc:NR_002188]					SAPD04450	-6.16278	0.317018	1.03712	No match										SAPD01156	-2.56397	0.280041	1.47825	similar to unnamed protein product [Tetraodon nigroviridis]
													SAPD22348	-5.01666	0.442891	1.8606	Homolog of Brachydanio rerio Polyhomeotic Ph1 homolog. [Source:Uniprot/SPTREMBLAcc:Q7T2Y0]					Zgc:193796 protein [Source:UniProtKB/TrEMBL;Acc:B3DGY0]				SAPD04977	-5.50922	0.317065	1.03712	No match										SAPD21597	-2.56398	0.280047	1.47825	Similar to AB181838.1 Pagrus major VgA mRNA for vitellogenin, complete cds				Vitellogenin 1. [Source:UniProtKB/TrEMBL;Acc:Q8UW88]	hypothetical protein LOC678536 [Source:RefSeq peptide;Acc:NP_001038759]
													SAPD09686	-3.29807	0.442904	3.68523	No match									SAPD13512	-2.49585	0.317874	4.41515	No match										SAPD18196	-2.56398	0.280053	1.47825	No match
													SAPD05026	-5.81962	0.443115	1.67688	Histone H1.0 Histone H10 Histone H1. [Source:Uniprot/SWISSPROTAcc:P07305]	Histone H1.0 (Histone H1(0))(Histone H1') [Source:UniProtKB/Swiss-Prot;Acc:P07305]		Histone H1.0 (Histone H1(0))(Histone H1') [Source:UniProtKB/Swiss-Prot;Acc:P07305]	Histone H1.0 (Histone H1(0))(Histone H1') [Source:UniProtKB/Swiss-Prot;Acc:P07305]	H1 histone family, member 0 [Source:RefSeq peptide;Acc:NP_955846]				SAPD09664	-11.3681	0.317926	0.64528	No match										SAPD25961	-3.95207	0.280179	0.664679	Rhesus blood group-associated glycoprotein Rhesus blood group- associated ammonia channel Erythrocyte plasma membrane 50 kDa glycoprotein Rh50A CD241 antigen. [Source:Uniprot/SWISSPROTAcc:Q02094]	Ammonium transporter Rh type A (Rhesus blood group family type A glycoprotein)(Rh family type A glycoprotein)(Rh type A glycoprotein)(Rhesus blood group-associated glycoprotein)(Rhesus blood group-associated ammonia channel)(Erythrocyte membrane glycoprotein Rh50)(Erythrocyte plasma membrane 50 kDa glycoprotein)(Rh50A)(CD241 antigen) [Source:UniProtKB/Swiss-Prot;Acc:Q02094]			Ammonium transporter Rh type A (Rhesus blood group family type A glycoprotein)(Rh family type A glycoprotein)(Rh type A glycoprotein)(Rhesus blood group-associated glycoprotein)(Rhesus blood group-associated ammonia channel)(Erythrocyte membrane glycoprotein Rh50)(Erythrocyte plasma membrane 50 kDa glycoprotein)(Rh50A)(CD241 antigen) [Source:UniProtKB/Swiss-Prot;Acc:Q02094]
													SAPD02721	-4.84586	0.443145	2.1554	HsKin17 protein [Source:RefSeq_peptideAcc:NP_036443]	DNA/RNA-binding protein KIN17 (KIN, antigenic determinant of recA protein homolog)(Binding to curved DNA) [Source:UniProtKB/Swiss-Prot;Acc:O60870]	DNA/RNA-binding protein KIN17 (KIN, antigenic determinant of recA protein homolog)(Binding to curved DNA) [Source:UniProtKB/Swiss-Prot;Acc:O60870]	DNA/RNA-binding protein KIN17 (KIN, antigenic determinant of recA protein homolog)(Binding to curved DNA) [Source:UniProtKB/Swiss-Prot;Acc:O60870]	DNA/RNA-binding protein KIN17 (KIN, antigenic determinant of recA protein homolog)(Binding to curved DNA) [Source:UniProtKB/Swiss-Prot;Acc:O60870]	KIN, antigenic determinant of recA protein homolog [Source:RefSeq peptide;Acc:NP_001025257]				SAPD16207	-8.71108	0.318216	0.812964	No match										SAPD11400	-2.56411	0.28018	1.47825	No match
													SAPD11044	-3.37009	0.444174	3.68523	No match									SAPD04510	-4.16605	0.318366	1.57494	No match										SAPD09745	-2.56417	0.280242	1.47825	GC-rich sequence DNA-binding factor homolog. [Source:Uniprot/SWISSPROTAcc:Q9Y5B6]					GC-rich sequence DNA-binding factor candidate [Source:RefSeq peptide;Acc:NP_001073652]
													SAPD10993	-4.88745	0.444411	2.1554	No match									SAPD10659	-5.351	0.31845	1.03712	No match										SAPD05003	-2.56417	0.280247	1.47825	No match
													SAPD10756	-11.465	0.44443	0.641215	enoyl Coenzyme A hydratase domain containing 2 [Source:RefSeq_peptideAcc:NP_060751]	Enoyl-CoA hydratase domain-containing protein 2, mitochondrial Precursor [Source:UniProtKB/Swiss-Prot;Acc:Q86YB7]	Enoyl-CoA hydratase domain-containing protein 2, mitochondrial Precursor [Source:UniProtKB/Swiss-Prot;Acc:Q86YB7]	Enoyl-CoA hydratase domain-containing protein 2, mitochondrial Precursor [Source:UniProtKB/Swiss-Prot;Acc:Q86YB7]	Enoyl-CoA hydratase domain-containing protein 2, mitochondrial Precursor [Source:UniProtKB/Swiss-Prot;Acc:Q86YB7]	enoyl Coenzyme A hydratase domain containing 2 [Source:RefSeq peptide;Acc:NP_997953]				SAPD19931	-9.32607	0.318498	0.776052	TLC domain containing 1 [Source:RefSeq_peptideAcc:NP_612472]	TLC domain-containing protein 2 [Source:UniProtKB/Swiss-Prot;Acc:A6NGC4]		TLC domain-containing protein 2 [Source:UniProtKB/Swiss-Prot;Acc:A6NGC4]							SAPD14875	-2.56417	0.280249	1.47825	No match
													SAPD12627	-3.21431	0.444631	3.68523	CDNA FLJ26413 fis, clone KDN00221. [Source:Uniprot/SPTREMBLAcc:Q6ZP73]	Uncharacterized protein C8orf80 [Source:UniProtKB/Swiss-Prot;Acc:Q68CJ6]								SAPD22768	-3.67851	0.318563	2.04403	No match										SAPD10406	-3.78463	0.280315	0.726944	No match
													SAPD11921	-3.99365	0.444708	2.98104	No match									SAPD13481	-2.98267	0.318598	2.98719	No match										SAPD21680	-12.3577	0.280329	0.268642	GPI-anchored membrane protein 1 GPI-anchored protein p137 p137GPI Membrane component chromosome 11 surface marker 1. [Source:Uniprot/SWISSPROTAcc:Q14444]	Caprin-1 (Cytoplasmic activation- and proliferation-associated protein 1)(GPI-anchored membrane protein 1)(GPI-anchored protein p137)(GPI-p137)(p137GPI)(Cell cycle-associated protein 1)(Membrane component chromosome 11 surface marker 1) [Source:UniProtKB/Swiss-Prot;Acc:Q14444]	Caprin-1 (Cytoplasmic activation- and proliferation-associated protein 1)(GPI-anchored membrane protein 1)(GPI-anchored protein p137)(GPI-p137)(p137GPI)(Cell cycle-associated protein 1)(Membrane component chromosome 11 surface marker 1) [Source:UniProtKB/Swiss-Prot;Acc:Q14444]	Caprin-1 (Cytoplasmic activation- and proliferation-associated protein 1)(GPI-anchored membrane protein 1)(GPI-anchored protein p137)(GPI-p137)(p137GPI)(Cell cycle-associated protein 1)(Membrane component chromosome 11 surface marker 1) [Source:UniProtKB/Swiss-Prot;Acc:Q14444]	Caprin-1 (Cytoplasmic activation- and proliferation-associated protein 1)(GPI-anchored membrane protein 1)(GPI-anchored protein p137)(GPI-p137)(p137GPI)(Cell cycle-associated protein 1)(Membrane component chromosome 11 surface marker 1) [Source:UniProtKB/Swiss-Prot;Acc:Q14444]	GPI-anchored membrane protein 1 [Source:RefSeq peptide;Acc:NP_001003484]
													SAPD07690	-3.44387	0.444764	3.68523	Homolog of Homo sapiens High-affinity choline transporter 1 [Source:IPIAcc:IPI00029180]									SAPD15460	-5.64249	0.319044	1.03712	No match										SAPD19887	-8.69384	0.280364	0.268642	Succinyl-CoA:3-ketoacid-coenzyme A transferase 2, mitochondrial precursor EC 2.8.3.5 Testis-specific succinyl CoA:3-oxoacid CoA- transferase SCOT-t. [Source:Uniprot/SWISSPROTAcc:Q9BYC2]				Succinyl-CoA:3-ketoacid-coenzyme A transferase 2, mitochondrial Precursor (EC 2.8.3.5)(3-oxoacid-CoA transferase 2A)(Testis-specific succinyl CoA:3-oxoacid CoA-transferase)(SCOT-t) [Source:UniProtKB/Swiss-Prot;Acc:Q9BYC2]	3-oxoacid CoA transferase 1a [Source:RefSeq peptide;Acc:NP_001007292]
													SAPD22250	-11.1454	0.44503	0.986484	No match									SAPD24885	-3.0379	0.319204	2.98719	Novel protein similar to vertebrate calcium/calmodulin-dependent protein kinase CaM kinase II gamma CAMK2G. [Source:Uniprot/SPTREMBLAcc:A2BGW3]	Calcium/calmodulin-dependent protein kinase type II gamma chain (CaM-kinase II gamma chain)(CaM kinase II subunit gamma)(CaMK-II subunit gamma)(EC 2.7.11.17) [Source:UniProtKB/Swiss-Prot;Acc:Q13555]		Calcium/calmodulin-dependent protein kinase type II gamma chain (CaM-kinase II gamma chain)(CaM kinase II subunit gamma)(CaMK-II subunit gamma)(EC 2.7.11.17) [Source:UniProtKB/Swiss-Prot;Acc:Q13555]	Calcium/calmodulin-dependent protein kinase type II gamma chain (CaM-kinase II gamma chain)(CaM kinase II subunit gamma)(CaMK-II subunit gamma)(EC 2.7.11.17) [Source:UniProtKB/Swiss-Prot;Acc:Q13555]	Calcium/calmodulin-dependent protein kinase type II alpha chain (CaM-kinase II alpha chain)(CaM kinase II subunit alpha)(CaMK-II subunit alpha)(EC 2.7.11.17) [Source:UniProtKB/Swiss-Prot;Acc:Q9UQM7]					SAPD16105	-2.56432	0.280402	1.47825	No match
													SAPD09684	-6.57155	0.445031	1.64621	No match									SAPD07643	-2.92907	0.319256	3.36169	snRNA-activating protein complex subunit 3 SNAPc subunit 3 Small nuclear RNA-activating complex polypeptide 3 snRNA-activating protein complex 50 kDa subunit SNAPc 50 kDa subunit Proximal sequence element-binding transcription factor subunit beta [Source:Uniprot/SWISSPROTAcc:Q92966]	snRNA-activating protein complex subunit 3 (SNAPc subunit 3)(Small nuclear RNA-activating complex polypeptide 3)(snRNA-activating protein complex 50 kDa subunit)(SNAPc 50 kDa subunit)(Proximal sequence element-binding transcription factor subunit beta)(PSE-binding factor subunit beta)(PTF subunit beta) [Source:UniProtKB/Swiss-Prot;Acc:Q92966]	snRNA-activating protein complex subunit 3 (SNAPc subunit 3)(Small nuclear RNA-activating complex polypeptide 3)(snRNA-activating protein complex 50 kDa subunit)(SNAPc 50 kDa subunit)(Proximal sequence element-binding transcription factor subunit beta)(PSE-binding factor subunit beta)(PTF subunit beta) [Source:UniProtKB/Swiss-Prot;Acc:Q92966]								SAPD01572	-2.56446	0.28054	1.47825	Pleckstrin homology-like domain family B member 2 Protein LL5-beta. [Source:Uniprot/SWISSPROTAcc:Q86SQ0]	Pleckstrin homology-like domain family B member 2 (Protein LL5-beta) [Source:UniProtKB/Swiss-Prot;Acc:Q86SQ0]	Pleckstrin homology-like domain family B member 1 (Protein LL5-alpha) [Source:UniProtKB/Swiss-Prot;Acc:Q86UU1]	Pleckstrin homology-like domain family B member 1 (Protein LL5-alpha) [Source:UniProtKB/Swiss-Prot;Acc:Q86UU1]	Pleckstrin homology-like domain family B member 1 (Protein LL5-alpha) [Source:UniProtKB/Swiss-Prot;Acc:Q86UU1]
													SAPD22529	-21.3146	0.44539	0	ATP synthase coupling factor 6, mitochondrial precursor EC 3.6.3.14 ATPase subunit F6. [Source:Uniprot/SWISSPROTAcc:P18859]	ATP synthase-coupling factor 6, mitochondrial Precursor (ATPase subunit F6) [Source:UniProtKB/Swiss-Prot;Acc:P18859]		ATP synthase-coupling factor 6, mitochondrial Precursor (ATPase subunit F6) [Source:UniProtKB/Swiss-Prot;Acc:P18859]						SAPD05464	-3.04178	0.319407	2.98719	No match										SAPD10287	-2.56447	0.280558	1.47825	No match
													SAPD14170	-13.6453	0.445469	0	Ribonuclease P protein subunit p29 EC 3.1.26.5 hPOP4. [Source:Uniprot/SWISSPROTAcc:O95707]	Ribonuclease P protein subunit p29 (hPOP4)(EC 3.1.26.5) [Source:UniProtKB/Swiss-Prot;Acc:O95707]	Ribonuclease P protein subunit p29 (hPOP4)(EC 3.1.26.5) [Source:UniProtKB/Swiss-Prot;Acc:O95707]	Ribonuclease P protein subunit p29 (hPOP4)(EC 3.1.26.5) [Source:UniProtKB/Swiss-Prot;Acc:O95707]	Ribonuclease P protein subunit p29 (hPOP4)(EC 3.1.26.5) [Source:UniProtKB/Swiss-Prot;Acc:O95707]	processing of precursor 4 [Source:RefSeq peptide;Acc:NP_001018585]				SAPD18668	-5.91116	0.319422	1.03712	No match										SAPD18068	-42.3148	0.280632	0	No match
													SAPD15295	-3.57937	0.445473	3.232	BCDIN3 domain containing [Source:RefSeq_peptideAcc:NP_859059]	Probable methyltransferase BCDIN3D (EC 2.1.1.-)(BCDIN3 domain-containing protein) [Source:UniProtKB/Swiss-Prot;Acc:Q7Z5W3]	Probable methyltransferase BCDIN3D (EC 2.1.1.-)(BCDIN3 domain-containing protein) [Source:UniProtKB/Swiss-Prot;Acc:Q7Z5W3]		Probable methyltransferase BCDIN3D (EC 2.1.1.-)(BCDIN3 domain-containing protein) [Source:UniProtKB/Swiss-Prot;Acc:Q7Z5W3]					SAPD04311	-2.74921	0.319548	3.87184	No match										SAPD06318	-2.55131	0.280796	1.47825	No match
													SAPD21347	-5.01743	0.446228	1.8606	No match									SAPD15320	-2.38269	0.319857	5.04817	Novel protein containing a carbohydrate kinase domain. [Source:Uniprot/SPTREMBLAcc:Q5T9X3]	carbohydrate kinase domain containing [Source:RefSeq peptide;Acc:NP_060680]	carbohydrate kinase domain containing [Source:RefSeq peptide;Acc:NP_060680]	carbohydrate kinase domain containing [Source:RefSeq peptide;Acc:NP_060680]	carbohydrate kinase domain containing [Source:RefSeq peptide;Acc:NP_060680]	carbohydrate kinase domain containing [Source:RefSeq peptide;Acc:NP_001103590]					SAPD21765	-2.56477	0.280867	1.47825	No match
													SAPD22007	-3.36073	0.446279	3.68523	DALR anticodon binding domain containing 3 isoform 2 [Source:RefSeq_peptideAcc:NP_060584]	DALR anticodon-binding domain-containing protein 3 [Source:UniProtKB/Swiss-Prot;Acc:Q5D0E6]	DALR anticodon-binding domain-containing protein 3 [Source:UniProtKB/Swiss-Prot;Acc:Q5D0E6]	DALR anticodon-binding domain-containing protein 3 [Source:UniProtKB/Swiss-Prot;Acc:Q5D0E6]		DALR anticodon-binding domain-containing protein 3 [Source:UniProtKB/Swiss-Prot;Acc:A0JML8]				SAPD24123	-8.00787	0.320242	0.975104	Homolog of Homo sapiens NADH-ubiquinone oxidoreductase subunit B14.7 [Source:IPIAcc:IPI00329301]										SAPD18100	-2.55138	0.280871	1.47825	No match
													SAPD15712	-3.20022	0.446498	4.07372	5-nucleotidase domain-containing protein 4 Fragment. [Source:Uniprot/SPTREMBLAcc:Q86YG4]	Cytosolic purine 5'-nucleotidase (EC 3.1.3.5)(5'-nucleotidase cytosolic II) [Source:UniProtKB/Swiss-Prot;Acc:P49902]	Cytosolic purine 5'-nucleotidase (EC 3.1.3.5)(5'-nucleotidase cytosolic II) [Source:UniProtKB/Swiss-Prot;Acc:P49902]	Cytosolic purine 5'-nucleotidase (EC 3.1.3.5)(5'-nucleotidase cytosolic II) [Source:UniProtKB/Swiss-Prot;Acc:P49902]						SAPD23581	-7.05175	0.320257	1.03712	No match										SAPD13828	-2.56483	0.28093	1.47825	Homolog of Homo sapiens Splice Isoform 1 of Bromodomain-containing protein 4 [Source:IPIAcc:IPI00440727]	Bromodomain testis-specific protein (RING3-like protein)(Cancer/testis antigen 9)(CT9) [Source:UniProtKB/Swiss-Prot;Acc:Q58F21]		Bromodomain testis-specific protein (RING3-like protein)(Cancer/testis antigen 9)(CT9) [Source:UniProtKB/Swiss-Prot;Acc:Q58F21]	Bromodomain testis-specific protein (RING3-like protein)(Cancer/testis antigen 9)(CT9) [Source:UniProtKB/Swiss-Prot;Acc:Q58F21]
													SAPD22260	-3.28945	0.446561	3.68523	Four and a half LIM domains protein 1 FHL-1 Skeletal muscle LIM- protein 1 SLIM 1 SLIM. [Source:Uniprot/SWISSPROTAcc:Q13642]									SAPD10557	-9.52639	0.320766	0.776052	No match										SAPD01506	-2.56484	0.28094	1.47825	Midline-1 EC 6.3.2.- Tripartite motif-containing protein 18 Putative transcription factor XPRF Midin RING finger protein 59 Midline 1 RING finger protein. [Source:Uniprot/SWISSPROTAcc:O15344]	Midline-1 (EC 6.3.2.-)(Tripartite motif-containing protein 18)(Putative transcription factor XPRF)(Midin)(RING finger protein 59)(Midline 1 RING finger protein) [Source:UniProtKB/Swiss-Prot;Acc:O15344]	Midline-1 (EC 6.3.2.-)(Tripartite motif-containing protein 18)(Putative transcription factor XPRF)(Midin)(RING finger protein 59)(Midline 1 RING finger protein) [Source:UniProtKB/Swiss-Prot;Acc:O15344]	Midline-1 (EC 6.3.2.-)(Tripartite motif-containing protein 18)(Putative transcription factor XPRF)(Midin)(RING finger protein 59)(Midline 1 RING finger protein) [Source:UniProtKB/Swiss-Prot;Acc:O15344]	Midline-1 (EC 6.3.2.-)(Tripartite motif-containing protein 18)(Putative transcription factor XPRF)(Midin)(RING finger protein 59)(Midline 1 RING finger protein) [Source:UniProtKB/Swiss-Prot;Acc:O15344]	Midline-1 (EC 6.3.2.-)(Tripartite motif-containing protein 18)(Putative transcription factor XPRF)(Midin)(RING finger protein 59)(Midline 1 RING finger protein) [Source:UniProtKB/Swiss-Prot;Acc:O15344]
													SAPD18068	-11.1076	0.446908	0.986484	No match									SAPD12321	-9.48555	0.321	0.776052	No match	Ribosomal protein S6 kinase beta-1 (EC 2.7.11.1)(Ribosomal protein S6 kinase I)(S6K1)(S6K)(70 kDa ribosomal protein S6 kinase 1)(p70 S6 kinase alpha)(p70(S6K)-alpha)(p70-S6K)(P70S6K)(p70-alpha) [Source:UniProtKB/Swiss-Prot;Acc:P23443]				ribosomal protein S6 kinase b, polypeptide 1 [Source:RefSeq peptide;Acc:NP_998241]					SAPD08912	-2.59902	0.281054	1.47825	IQ motif and WD repeats 1 isoform a [Source:RefSeq_peptideAcc:NP_060912]	Nuclear receptor interaction protein (NRIP)(IQ motif and WD repeat-containing protein 1)(Androgen receptor complex-associated protein)(ARCAP) [Source:UniProtKB/Swiss-Prot;Acc:Q58WW2]
													SAPD05432	-3.48286	0.447122	3.232	No match									SAPD18752	-7.77297	0.321192	0.975104	No match										SAPD07594	-2.56497	0.281076	1.47825	tweety 3 [Source:RefSeq_peptideAcc:NP_079526]		Protein tweety homolog 3 (hTTY3) [Source:UniProtKB/Swiss-Prot;Acc:Q9C0H2]		Protein tweety homolog 3 (hTTY3) [Source:UniProtKB/Swiss-Prot;Acc:Q9C0H2]
													SAPD14923	-5.80602	0.447399	1.67688	No match									SAPD23382	-9.8768	0.321296	0.776052	glycosyltransferase 8 domain containing 1 [Source:RefSeq_peptideAcc:NP_690909]	Glycosyltransferase 8 domain-containing protein 1 (EC 2.4.1.-) [Source:UniProtKB/Swiss-Prot;Acc:Q68CQ7]	Glycosyltransferase 8 domain-containing protein 1 (EC 2.4.1.-) [Source:UniProtKB/Swiss-Prot;Acc:Q68CQ7]	Glycosyltransferase 8 domain-containing protein 1 (EC 2.4.1.-) [Source:UniProtKB/Swiss-Prot;Acc:Q68CQ7]	Glycosyltransferase 8 domain-containing protein 1 (EC 2.4.1.-) [Source:UniProtKB/Swiss-Prot;Acc:Q68CQ7]	Glycosyltransferase 8 domain-containing protein 1 (EC 2.4.1.-) [Source:UniProtKB/Swiss-Prot;Acc:Q5U3H3]					SAPD00474	-2.55161	0.281112	1.47825	No match
													SAPD06238	-3.44984	0.44792	3.68523	Heme oxygenase 1 EC 1.14.99.3 HO-1. [Source:Uniprot/SWISSPROTAcc:P09601]	Heme oxygenase 1 (HO-1)(EC 1.14.99.3) [Source:UniProtKB/Swiss-Prot;Acc:P09601]	Heme oxygenase (EC 1.14.99.3) (HO). [Source:UniProtKB/Swiss-Prot;Acc:O73688]	Heme oxygenase 1 (HO-1)(EC 1.14.99.3) [Source:UniProtKB/Swiss-Prot;Acc:P09601]	Heme oxygenase 1 (HO-1)(EC 1.14.99.3) [Source:UniProtKB/Swiss-Prot;Acc:P09601]	Heme oxygenase 2 (HO-2)(EC 1.14.99.3) [Source:UniProtKB/Swiss-Prot;Acc:P30519]				SAPD09465	-4.16126	0.322727	1.57494	Homolog of Homo sapiens C-type lectin superfamily member 9 [Source:IPIAcc:IPI00003869]										SAPD16791	-2.56505	0.281152	1.47825	M-phase phosphoprotein 8. [Source:Uniprot/SWISSPROTAcc:Q99549]	M-phase phosphoprotein 8 (Two hybrid-associated protein 3 with RanBPM)(Twa3) [Source:UniProtKB/Swiss-Prot;Acc:Q99549]	M-phase phosphoprotein 8 (Two hybrid-associated protein 3 with RanBPM)(Twa3) [Source:UniProtKB/Swiss-Prot;Acc:Q99549]	M-phase phosphoprotein 8 (Two hybrid-associated protein 3 with RanBPM)(Twa3) [Source:UniProtKB/Swiss-Prot;Acc:Q99549]		M-phase phosphoprotein 8 [Source:RefSeq peptide;Acc:NP_001119905]
													SAPD10624	-16.1671	0.44808	0	No match									SAPD18375	-8.71644	0.322985	0.812964	No match										SAPD07414	-2.55177	0.281285	1.47825	Homolog of Homo sapiens Splice Isoform 8 of Zinc finger protein 41 [Source:IPIAcc:IPI00221200]
													SAPD16688	-4.20951	0.448216	2.65482	hypothetical protein LOC436877 [Source:RefSeq_peptideAcc:NP_001002604]									SAPD22393	-9.7371	0.32313	0.776052	Homolog of Fugu rubripes Skin mucus lectin. [Source:Uniprot/SPTREMBLAcc:Q805E0]										SAPD05692	-2.55181	0.281322	1.47825	No match
													SAPD18654	-4.37587	0.448467	2.39097	hypothetical protein LOC405871 [Source:RefSeq_peptideAcc:NP_998100]					acyl-CoA dehydrogenase-like [Source:RefSeq peptide;Acc:NP_998100]				SAPD08972	-7.29811	0.323405	1.03712	No match										SAPD03692	-2.5519	0.281418	1.47825	No match
													SAPD08808	-3.7243	0.448676	3.232	No match									SAPD11558	-21.3358	0.323737	0	Growth factor receptor-bound protein 14 GRB14 adapter protein. [Source:Uniprot/SWISSPROTAcc:Q14449]										SAPD09187	-2.55191	0.281434	1.47825	No match
													SAPD26125	-3.3497	0.449453	3.68523	No match									SAPD14953	-3.13005	0.324207	2.98719	No match										SAPD04456	-2.552	0.28153	1.47825	Homolog of Oryzias latipes CIZ protein. [Source:Uniprot/SPTREMBLAcc:Q8UUL0]	Zinc finger protein 362 [Source:UniProtKB/Swiss-Prot;Acc:Q5T0B9]	Zinc finger protein 362 [Source:UniProtKB/Swiss-Prot;Acc:Q5T0B9]	Zinc finger protein 362 [Source:UniProtKB/Swiss-Prot;Acc:Q5T0B9]	Zinc finger protein 362 [Source:UniProtKB/Swiss-Prot;Acc:Q5T0B9]	hypothetical protein LOC777625 [Source:RefSeq peptide;Acc:NP_001071201]
													SAPD04728	-4.51428	0.44959	2.39097	No match									SAPD14757	-3.5387	0.324511	2.41502	No match										SAPD06873	-3.90222	0.281565	0.726944	Homolog of Perca flavescens Microtubule aggregate protein homolog. [Source:Uniprot/SPTREMBLAcc:O93561]
													SAPD03868	-5.07072	0.449679	1.8606	Cytochrome P450 1A2 EC 1.14.14.1 CYPIA2 P450-P3 P3450 P450 4. [Source:Uniprot/SWISSPROTAcc:P05177]		Cytochrome P450 1A2 (EC 1.14.14.1)(CYPIA2)(P450-P3)(P(3)450)(P450 4) [Source:UniProtKB/Swiss-Prot;Acc:P05177]	Cytochrome P450 1A2 (EC 1.14.14.1)(CYPIA2)(P450-P3)(P(3)450)(P450 4) [Source:UniProtKB/Swiss-Prot;Acc:P05177]	Cytochrome P450 1A1 (EC 1.14.14.1) (CYPIA1). [Source:UniProtKB/Swiss-Prot;Acc:Q6JZS3]	cytochrome P450, family 1, subfamily A [Source:RefSeq peptide;Acc:NP_571954]				SAPD15275	-2.38596	0.324754	5.04817	Mitotic checkpoint protein BUB3. [Source:Uniprot/SWISSPROTAcc:O43684]	Mitotic checkpoint protein BUB3 [Source:UniProtKB/Swiss-Prot;Acc:O43684]	Mitotic checkpoint protein BUB3 [Source:UniProtKB/Swiss-Prot;Acc:O43684]		Mitotic checkpoint protein BUB3 [Source:UniProtKB/Swiss-Prot;Acc:O43684]						SAPD18895	-2.5522	0.281742	1.47825	ref|XP_001343784.1| PREDICTED: similar to ReO_6 [Danio rerio]
													SAPD11842	-15.951	0.449777	0	No match									SAPD15351	-4.34231	0.324948	1.46742	Semaphorin-3C precursor Semaphorin E Sema E. [Source:Uniprot/SWISSPROTAcc:Q99985]	Semaphorin-3C Precursor (Semaphorin-E)(Sema E) [Source:UniProtKB/Swiss-Prot;Acc:Q99985]	Semaphorin-3C Precursor (Semaphorin-E)(Sema E) [Source:UniProtKB/Swiss-Prot;Acc:Q99985]	Semaphorin-3C Precursor (Semaphorin-E)(Sema E) [Source:UniProtKB/Swiss-Prot;Acc:Q99985]	Semaphorin-3C Precursor (Semaphorin-E)(Sema E) [Source:UniProtKB/Swiss-Prot;Acc:Q99985]	Novel protein similar to vertebrate semaphorin 3C (SEMA3C) Fragment [Source:UniProtKB/TrEMBL;Acc:Q5RGH9]					SAPD06006	-4.20198	0.281743	0.664679	MGC40405 protein Fragment. [Source:Uniprot/SPTREMBLAcc:Q6P5S6]		Protein FAM133B [Source:UniProtKB/Swiss-Prot;Acc:Q5BKY9]	Protein FAM133B [Source:UniProtKB/Swiss-Prot;Acc:Q5BKY9]	Protein FAM133B [Source:UniProtKB/Swiss-Prot;Acc:Q5BKY9]	Protein FAM133 [Source:UniProtKB/Swiss-Prot;Acc:A1A5I1]
													SAPD00007	-2.83834	0.45005	4.79772	Phenylalanyl-tRNA synthetase alpha chain EC 6.1.1.20 Phenylalanine--tRNA ligase alpha chain PheRS. [Source:Uniprot/SWISSPROTAcc:Q1JPX3]	Phenylalanyl-tRNA synthetase alpha chain (EC 6.1.1.20)(Phenylalanine--tRNA ligase alpha chain)(PheRS)(CML33) [Source:UniProtKB/Swiss-Prot;Acc:Q9Y285]	Phenylalanyl-tRNA synthetase alpha chain (EC 6.1.1.20)(Phenylalanine--tRNA ligase alpha chain)(PheRS)(CML33) [Source:UniProtKB/Swiss-Prot;Acc:Q9Y285]	Phenylalanyl-tRNA synthetase alpha chain (EC 6.1.1.20)(Phenylalanine--tRNA ligase alpha chain)(PheRS)(CML33) [Source:UniProtKB/Swiss-Prot;Acc:Q9Y285]	Phenylalanyl-tRNA synthetase alpha chain (EC 6.1.1.20)(Phenylalanine--tRNA ligase alpha chain)(PheRS)(CML33) [Source:UniProtKB/Swiss-Prot;Acc:Q9Y285]	Phenylalanyl-tRNA synthetase alpha chain (EC 6.1.1.20)(Phenylalanine--tRNA ligase alpha chain)(PheRS) [Source:UniProtKB/Swiss-Prot;Acc:Q1JPX3]				SAPD04328	-5.09438	0.325225	1.04475	No match										SAPD09921	-7.23392	0.281885	0.268642	No match
													SAPD24371	-3.36771	0.450191	3.68523	PREDICTED: hypothetical protein [Danio rerio]									SAPD22260	-4.48992	0.325791	1.46742	Four and a half LIM domains protein 1 FHL-1 Skeletal muscle LIM- protein 1 SLIM 1 SLIM. [Source:Uniprot/SWISSPROTAcc:Q13642]										SAPD07182	-2.55241	0.281965	1.47825	No match
													SAPD13406	-3.28102	0.45027	3.68523	No match									SAPD13593	-14.2337	0.3258	0.578197	No match										SAPD07706	-2.55242	0.281979	1.47825	AP2-associated protein kinase 1 EC 2.7.11.1 Adaptor-associated kinase 1. [Source:Uniprot/SWISSPROTAcc:Q2M2I8]	AP2-associated protein kinase 1 (EC 2.7.11.1)(Adaptor-associated kinase 1) [Source:UniProtKB/Swiss-Prot;Acc:Q2M2I8]	Putative BMP-2-inducible kinase-like protein [Source:UniProtKB/Swiss-Prot;Acc:Q5H9B9]	AP2-associated protein kinase 1 (EC 2.7.11.1)(Adaptor-associated kinase 1) [Source:UniProtKB/Swiss-Prot;Acc:Q2M2I8]	AP2-associated protein kinase 1 (EC 2.7.11.1)(Adaptor-associated kinase 1) [Source:UniProtKB/Swiss-Prot;Acc:Q2M2I8]	BMP2 inducible kinase [Source:RefSeq peptide;Acc:NP_001008644]
													SAPD10838	-13.9486	0.450564	0	No match									SAPD10797	-2.32701	0.326415	5.04817	No match										SAPD19675	-14.6942	0.282074	0.268642	Scavenger receptor class B member 1 SRB1 SR-BI CD36 antigen-like 1 CD36 and LIMPII analogous 1 CLA-1 Collagen type I receptor, thrombospondin receptor-like 1. [Source:Uniprot/SWISSPROTAcc:Q8WTV0]
													SAPD13493	-3.70456	0.450649	3.232	No match									SAPD26437	-4.474	0.326416	1.46742	No match	Sentrin-specific protease 7 (EC 3.4.22.-)(Sentrin/SUMO-specific protease SENP7)(SUMO-1-specific protease 2) [Source:UniProtKB/Swiss-Prot;Acc:Q9BQF6]			Sentrin-specific protease 7 (EC 3.4.22.-)(Sentrin/SUMO-specific protease SENP7)(SUMO-1-specific protease 2) [Source:UniProtKB/Swiss-Prot;Acc:Q9BQF6]						SAPD01010	-5.12698	0.282123	0.420976	Homolog of Brachydanio rerio Sulfotransferase family 1, cytosolic sulfotransferase 3. [Source:Uniprot/SPTREMBLAcc:Q6DHG7]					Cytosolic sulfotransferase 3 (EC 2.8.2.-)(SULT1 ST3) [Source:UniProtKB/Swiss-Prot;Acc:Q7T2V2]
													SAPD18969	-5.2906	0.450755	1.81837	THO complex subunit 6 homolog WD repeat protein 58. [Source:Uniprot/SWISSPROTAcc:Q86W42]	THO complex subunit 6 homolog (WD repeat-containing protein 58) [Source:UniProtKB/Swiss-Prot;Acc:Q86W42]	THO complex subunit 6 homolog (WD repeat-containing protein 58) [Source:UniProtKB/Swiss-Prot;Acc:Q86W42]	THO complex subunit 6 homolog (WD repeat-containing protein 58) [Source:UniProtKB/Swiss-Prot;Acc:Q86W42]		THO complex subunit 6 homolog (WD repeat-containing protein 58) [Source:UniProtKB/Swiss-Prot;Acc:Q5XJS5]				SAPD13105	-5.22307	0.326455	1.04475	No match										SAPD16927	-2.55257	0.282126	1.47825	Sorting and assembly machinery component 50 homolog. [Source:Uniprot/SWISSPROTAcc:Q9Y512]	Sorting and assembly machinery component 50 homolog [Source:UniProtKB/Swiss-Prot;Acc:Q9Y512]	Sorting and assembly machinery component 50 homolog [Source:UniProtKB/Swiss-Prot;Acc:Q9Y512]	Sorting and assembly machinery component 50 homolog [Source:UniProtKB/Swiss-Prot;Acc:Q9Y512]	Sorting and assembly machinery component 50 homolog [Source:UniProtKB/Swiss-Prot;Acc:Q9Y512]
													SAPD23823	-4.67984	0.451083	2.1554	No match									SAPD04435	-5.49987	0.32668	1.03712	No match										SAPD20696	-2.566	0.282132	1.47825	No match
													SAPD24188	-6.64874	0.451423	1.46184	No match									SAPD05049	-3.03469	0.327208	2.98719	No match										SAPD17794	-2.55264	0.282216	1.47825	No match
													SAPD20656	-11.4879	0.451577	0.641215	No match									SAPD19487	-30.0632	0.327339	0	No match										SAPD19209	-2.56612	0.282248	1.47825	solute carrier family 35, member F2 [Source:RefSeq_peptideAcc:NP_059985]	Solute carrier family 35 member F2 [Source:UniProtKB/Swiss-Prot;Acc:Q8IXU6]	Solute carrier family 35 member F2 [Source:UniProtKB/Swiss-Prot;Acc:Q8IXU6]	Solute carrier family 35 member F2 [Source:UniProtKB/Swiss-Prot;Acc:Q8IXU6]	Solute carrier family 35 member F2 [Source:UniProtKB/Swiss-Prot;Acc:Q8IXU6]	solute carrier family 35, member F2 [Source:RefSeq peptide;Acc:NP_001070024]
													SAPD20414	-7.81169	0.45159	1.29025	No match									SAPD14223	-9.09736	0.327369	0.812964	No match										SAPD04357	-5.14544	0.282282	0.420976	No match
													SAPD20569	-3.27216	0.45163	3.68523	No match									SAPD08577	-6.1446	0.327611	1.03712	No match										SAPD05432	-21.5782	0.282429	0	No match
													SAPD22751	-4.05561	0.451696	2.65482	No match									SAPD14316	-9.51698	0.327721	0.776052	diphthamide biosynthesis protein 2 isoform a [Source:RefSeq_peptideAcc:NP_001375]										SAPD10059	-6.2456	0.282502	0.348558	No match
													SAPD21483	-4.38445	0.452028	2.39097	No match									SAPD12971	-3.92063	0.328085	1.86927	Homolog of Homo sapiens C-type lectin superfamily member 9 [Source:IPIAcc:IPI00003869]										SAPD16356	-2.55295	0.282549	1.47825	No match
													SAPD19274	-5.98743	0.452181	1.64621	Probable palmitoyltransferase ZDHHC4 EC 2.3.1.- Zinc finger DHHC domain-containing protein 4 DHHC-4 Zinc finger protein 374. [Source:Uniprot/SWISSPROTAcc:Q9NPG8]	Probable palmitoyltransferase ZDHHC4 (EC 2.3.1.-)(Zinc finger DHHC domain-containing protein 4)(DHHC-4)(Zinc finger protein 374) [Source:UniProtKB/Swiss-Prot;Acc:Q9NPG8]		Probable palmitoyltransferase ZDHHC4 (EC 2.3.1.-)(Zinc finger DHHC domain-containing protein 4)(DHHC-4)(Zinc finger protein 374) [Source:UniProtKB/Swiss-Prot;Acc:Q9NPG8]						SAPD05919	-3.12773	0.328218	2.98719	Putative tyrosine-protein phosphatase TPTE EC 3.1.3.48 Transmembrane phosphatase with tensin homology Protein BJ-HCC-5. [Source:Uniprot/SWISSPROTAcc:P56180]	Putative tyrosine-protein phosphatase TPTE (EC 3.1.3.48)(Transmembrane phosphatase with tensin homology)(Tumor antigen BJ-HCC-5)(Cancer/testis antigen 44)(CT44) [Source:UniProtKB/Swiss-Prot;Acc:P56180]	Putative tyrosine-protein phosphatase TPTE (EC 3.1.3.48)(Transmembrane phosphatase with tensin homology)(Tumor antigen BJ-HCC-5)(Cancer/testis antigen 44)(CT44) [Source:UniProtKB/Swiss-Prot;Acc:P56180]	Putative tyrosine-protein phosphatase TPTE (EC 3.1.3.48)(Transmembrane phosphatase with tensin homology)(Tumor antigen BJ-HCC-5)(Cancer/testis antigen 44)(CT44) [Source:UniProtKB/Swiss-Prot;Acc:P56180]	Putative tyrosine-protein phosphatase TPTE (EC 3.1.3.48)(Transmembrane phosphatase with tensin homology)(Tumor antigen BJ-HCC-5)(Cancer/testis antigen 44)(CT44) [Source:UniProtKB/Swiss-Prot;Acc:P56180]	transmembrane phosphatase with tensin homology [Source:RefSeq peptide;Acc:NP_001020629]					SAPD06817	-2.05883	0.282567	3.84684	No match
													SAPD24563	-5.10058	0.453589	1.8606	No match									SAPD19794	-7.96829	0.329259	0.975104	No match										SAPD04488	-2.32073	0.28264	2.95389	No match
													SAPD08135	-3.75478	0.454327	2.98104	No match									SAPD17900	-4.17168	0.329544	1.57494	Wu:fi04h10 protein Fragment. [Source:Uniprot/SPTREMBLAcc:Q7SXL8]	Bromodomain-containing protein 3 (RING3-like protein) [Source:UniProtKB/Swiss-Prot;Acc:Q15059]									SAPD11177	-2.55337	0.282994	1.47825	Homolog of Homo sapiens L-SIGN variant [Source:IPIAcc:IPI00465229]
													SAPD24874	-7.94006	0.454368	1.29025	Complement C1q subcomponent subunit C precursor. [Source:Uniprot/SWISSPROTAcc:P02747]	Complement C1q subcomponent subunit C Precursor [Source:UniProtKB/Swiss-Prot;Acc:P02747]		Complement C1q subcomponent subunit C Precursor [Source:UniProtKB/Swiss-Prot;Acc:P02747]	Complement C1q subcomponent subunit C Precursor [Source:UniProtKB/Swiss-Prot;Acc:P02747]					SAPD05344	-15.7026	0.329603	0	nuclear receptor subfamily 2, group F, member 2 [Source:RefSeq_peptideAcc:NP_571258]					nuclear receptor subfamily 2, group F, member 2 [Source:RefSeq peptide;Acc:NP_571258]					SAPD12541	-9.12343	0.283107	0.268642	No match
													SAPD06781	-5.09393	0.454709	1.8606	LYR motif-containing protein 1. [Source:Uniprot/SWISSPROTAcc:O43325]	LYR motif-containing protein 1 [Source:UniProtKB/Swiss-Prot;Acc:O43325]	LYR motif-containing protein 1 [Source:UniProtKB/Swiss-Prot;Acc:O43325]	LYR motif-containing protein 1 [Source:UniProtKB/Swiss-Prot;Acc:O43325]	LYR motif-containing protein 1 [Source:UniProtKB/Swiss-Prot;Acc:O43325]	LYR motif containing 1 [Source:UniProtKB/Swiss-Prot;Acc:Q6DGP7]				SAPD16089	-5.93591	0.329666	1.03712	No match										SAPD00348	-6.45039	0.283124	0.31618	No match
													SAPD04815	-3.04593	0.454863	4.07372	No match									SAPD09415	-3.84627	0.329742	1.86927	No match										SAPD15390	-2.56705	0.283314	1.47825	No match
													SAPD25738	-10.9095	0.455271	0.986484	No match									SAPD24218	-6.09964	0.329894	1.03712	No match										SAPD24225	-7.74437	0.283365	0.268642	No match
													SAPD26575	-6.19467	0.455332	1.64621	Hemoglobin subunit beta-1 Hemoglobin beta-1 chain Beta-1-globin Beta-A1-globin. [Source:Uniprot/SWISSPROTAcc:Q90486]									SAPD14193	-5.43804	0.331192	1.03712	No match										SAPD06958	-6.97945	0.283404	0.282901	No match
													SAPD03642	-5.14994	0.455466	1.8606	Golgin subfamily A member 5 Golgin-84. [Source:Uniprot/SWISSPROTAcc:Q7SXE4]			Golgin subfamily A member 5 (Golgin-84)(RET-fused gene 5 protein)(Ret-II protein) [Source:UniProtKB/Swiss-Prot;Acc:Q8TBA6]						SAPD10616	-3.27104	0.331358	2.68659	No match										SAPD07103	-3.33859	0.283555	0.803891	No match
													SAPD07921	-8.80386	0.455764	1.29025	Shwachman-Bodian-Diamond syndrome protein. [Source:Uniprot/SWISSPROTAcc:Q9Y3A5]	Ribosome maturation protein SBDS (Shwachman-Bodian-Diamond syndrome protein) [Source:UniProtKB/Swiss-Prot;Acc:Q9Y3A5]	Ribosome maturation protein SBDS (Shwachman-Bodian-Diamond syndrome protein) [Source:UniProtKB/Swiss-Prot;Acc:Q9Y3A5]	Ribosome maturation protein SBDS (Shwachman-Bodian-Diamond syndrome protein) [Source:UniProtKB/Swiss-Prot;Acc:Q9Y3A5]	Ribosome maturation protein SBDS (Shwachman-Bodian-Diamond syndrome protein) [Source:UniProtKB/Swiss-Prot;Acc:Q9Y3A5]	Shwachman-Bodian-Diamond syndrome [Source:RefSeq peptide;Acc:NP_957415]				SAPD12555	-3.46427	0.332325	2.41502	No match										SAPD14595	-3.36777	0.283599	0.803891	No match
													SAPD13914	-4.40143	0.455765	2.39097	No match									SAPD10133	-11.553	0.333224	0.64528	Integrin alpha-6 precursor VLA-6 CD49f antigen [Contains: Integrin alpha-6 heavy chain Integrin alpha-6 light chain]. [Source:Uniprot/SWISSPROTAcc:P23229]	Integrin alpha-6 Precursor (VLA-6)(CD49 antigen-like family member F)(CD49f antigen) [Contains Integrin alpha-6 heavy chain;Integrin alpha-6 light chain] [Source:UniProtKB/Swiss-Prot;Acc:P23229]	Integrin alpha-6 Precursor (VLA-6)(CD49 antigen-like family member F)(CD49f antigen) [Contains Integrin alpha-6 heavy chain;Integrin alpha-6 light chain] [Source:UniProtKB/Swiss-Prot;Acc:P23229]	Integrin alpha-6 Precursor (VLA-6)(CD49 antigen-like family member F)(CD49f antigen) [Contains Integrin alpha-6 heavy chain;Integrin alpha-6 light chain] [Source:UniProtKB/Swiss-Prot;Acc:P23229]	Integrin alpha-6 Precursor (VLA-6)(CD49 antigen-like family member F)(CD49f antigen) [Contains Integrin alpha-6 heavy chain;Integrin alpha-6 light chain] [Source:UniProtKB/Swiss-Prot;Acc:P23229]						SAPD00967	-5.42095	0.283618	0.420976	C-1-tetrahydrofolate synthase, cytoplasmic C1-THF synthase [Includes: Methylenetetrahydrofolate dehydrogenase EC 1.5.1.5 Methenyltetrahydrofolate cyclohydrolase EC 3.5.4.9 Formyltetrahydrofolate synthetase EC 6.3.4.3]. [Source:Uniprot/SWISSPROTAcc:P11586]	C-1-tetrahydrofolate synthase, cytoplasmic (C1-THF synthase) [Includes Methylenetetrahydrofolate dehydrogenase(EC 1.5.1.5);Methenyltetrahydrofolate cyclohydrolase(EC 3.5.4.9);Formyltetrahydrofolate synthetase(EC 6.3.4.3)] [Source:UniProtKB/Swiss-Prot;Acc:P11586]	C-1-tetrahydrofolate synthase, cytoplasmic (C1-THF synthase) [Includes Methylenetetrahydrofolate dehydrogenase(EC 1.5.1.5);Methenyltetrahydrofolate cyclohydrolase(EC 3.5.4.9);Formyltetrahydrofolate synthetase(EC 6.3.4.3)] [Source:UniProtKB/Swiss-Prot;Acc:P11586]	C-1-tetrahydrofolate synthase, cytoplasmic (C1-THF synthase) [Includes Methylenetetrahydrofolate dehydrogenase(EC 1.5.1.5);Methenyltetrahydrofolate cyclohydrolase(EC 3.5.4.9);Formyltetrahydrofolate synthetase(EC 6.3.4.3)] [Source:UniProtKB/Swiss-Prot;Acc:P11586]	C-1-tetrahydrofolate synthase, cytoplasmic (C1-THF synthase) [Includes Methylenetetrahydrofolate dehydrogenase(EC 1.5.1.5);Methenyltetrahydrofolate cyclohydrolase(EC 3.5.4.9);Formyltetrahydrofolate synthetase(EC 6.3.4.3)] [Source:UniProtKB/Swiss-Prot;Acc:P11586]
													SAPD04878	-3.36987	0.456083	3.68523	Long-chain-fatty-acid--CoA ligase 6 EC 6.2.1.3 Long-chain acyl-CoA synthetase 6 LACS 6. [Source:Uniprot/SWISSPROTAcc:Q9UKU0]	Long-chain-fatty-acid--CoA ligase 6 (EC 6.2.1.3)(Long-chain acyl-CoA synthetase 6)(LACS 6) [Source:UniProtKB/Swiss-Prot;Acc:Q9UKU0]	Long-chain-fatty-acid--CoA ligase 6 (EC 6.2.1.3)(Long-chain acyl-CoA synthetase 6)(LACS 6) [Source:UniProtKB/Swiss-Prot;Acc:Q9UKU0]	Long-chain-fatty-acid--CoA ligase 6 (EC 6.2.1.3)(Long-chain acyl-CoA synthetase 6)(LACS 6) [Source:UniProtKB/Swiss-Prot;Acc:Q9UKU0]	Long-chain-fatty-acid--CoA ligase 6 (EC 6.2.1.3)(Long-chain acyl-CoA synthetase 6)(LACS 6) [Source:UniProtKB/Swiss-Prot;Acc:Q9UKU0]					SAPD22399	-3.39636	0.333287	2.41502	No match										SAPD06182	-5.45925	0.283666	0.350587	No match
													SAPD19515	-5.59882	0.456091	1.67688	hydrogen voltage-gated channel 1 [Source:RefSeq_peptideAcc:NP_001035196]	Voltage-gated hydrogen channel 1 (Hydrogen voltage-gated channel 1)(HV1)(Voltage sensor domain-only protein) [Source:UniProtKB/Swiss-Prot;Acc:Q96D96]	Voltage-gated hydrogen channel 1 (Hydrogen voltage-gated channel 1)(HV1)(Voltage sensor domain-only protein) [Source:UniProtKB/Swiss-Prot;Acc:Q96D96]	Voltage-gated hydrogen channel 1 (Hydrogen voltage-gated channel 1)(HV1)(Voltage sensor domain-only protein) [Source:UniProtKB/Swiss-Prot;Acc:Q96D96]	Voltage-gated hydrogen channel 1 (Hydrogen voltage-gated channel 1)(HV1)(Voltage sensor domain-only protein) [Source:UniProtKB/Swiss-Prot;Acc:Q96D96]	Voltage-gated hydrogen channel 1 (Hydrogen voltage-gated channel 1)(HV1)(Voltage sensor domain-only protein) [Source:UniProtKB/Swiss-Prot;Acc:Q96D96]				SAPD02453	-4.70045	0.333433	1.29639	No match										SAPD08879	-2.56757	0.283735	1.47825	WD repeat protein 60. [Source:Uniprot/SWISSPROTAcc:Q8WVS4]	WD repeat-containing protein 60 [Source:UniProtKB/Swiss-Prot;Acc:Q8WVS4]	WD repeat-containing protein 60 [Source:UniProtKB/Swiss-Prot;Acc:Q8WVS4]	WD repeat-containing protein 60 [Source:UniProtKB/Swiss-Prot;Acc:Q8WVS4]	WD repeat-containing protein 60 [Source:UniProtKB/Swiss-Prot;Acc:Q8WVS4]
													SAPD14253	-5.26595	0.45622	1.81837	No match									SAPD15295	-4.54742	0.334145	1.29639	BCDIN3 domain containing [Source:RefSeq_peptideAcc:NP_859059]	Probable methyltransferase BCDIN3D (EC 2.1.1.-)(BCDIN3 domain-containing protein) [Source:UniProtKB/Swiss-Prot;Acc:Q7Z5W3]	Probable methyltransferase BCDIN3D (EC 2.1.1.-)(BCDIN3 domain-containing protein) [Source:UniProtKB/Swiss-Prot;Acc:Q7Z5W3]		Probable methyltransferase BCDIN3D (EC 2.1.1.-)(BCDIN3 domain-containing protein) [Source:UniProtKB/Swiss-Prot;Acc:Q7Z5W3]						SAPD06402	-4.19289	0.283894	0.664679	Transducin-like enhancer protein 1 ESG1 ESp1 homolog. [Source:Uniprot/SWISSPROTAcc:Q04724]	Transducin-like enhancer protein 1 (Enhancer of split groucho-like protein 1)(ESG1)(E(Sp1) homolog) [Source:UniProtKB/Swiss-Prot;Acc:Q04724]	Transducin-like enhancer protein 1 (Enhancer of split groucho-like protein 1)(ESG1)(E(Sp1) homolog) [Source:UniProtKB/Swiss-Prot;Acc:Q04724]		Tle1 (Fragment). [Source:UniProtKB/TrEMBL;Acc:Q7T1J7]
													SAPD12559	-2.8301	0.456288	4.79772	No match									SAPD01410	-4.18728	0.334208	1.57494	FABP2. Fatty acid-binding protein, intestinal I-FABP FABPI. [Source:Uniprot/SWISSPROTAcc:P12104]	Fatty acid-binding protein, intestinal (I-FABP)(FABPI) [Source:UniProtKB/Swiss-Prot;Acc:P12104]	Fatty acid-binding protein, intestinal (I-FABP)(FABPI) [Source:UniProtKB/Swiss-Prot;Acc:P12104]	Fatty acid-binding protein, intestinal (I-FABP)(FABPI) [Source:UniProtKB/Swiss-Prot;Acc:P12104]	Fatty acid-binding protein, intestinal (I-FABP)(FABPI) [Source:UniProtKB/Swiss-Prot;Acc:P12104]	fatty acid binding protein 2, intestinal [Source:RefSeq peptide;Acc:NP_571506]					SAPD19213	-2.55428	0.283962	1.47825	No match
													SAPD10939	-3.82817	0.456563	2.98104	No match									SAPD20006	-5.40647	0.334789	1.03712	No match										SAPD11945	-2.55433	0.283987	1.47825	No match
													SAPD23839	-3.63577	0.457165	3.232	6-phosphofructo-2-kinase/fructose-2,6-biphosphatase 4 6PF-2-K/Fru- 2,6-P2ASE testis-type isozyme [Includes: 6-phosphofructo-2-kinase EC 2.7.1.105 Fructose-2,6-bisphosphatase EC 3.1.3.46]. [Source:Uniprot/SWISSPROTAcc:Q16877]	6-phosphofructo-2-kinase/fructose-2,6-biphosphatase 4 (6PF-2-K/Fru-2,6-P2ASE testis-type isozyme) [Includes 6-phosphofructo-2-kinase(EC 2.7.1.105);Fructose-2,6-bisphosphatase(EC 3.1.3.46)] [Source:UniProtKB/Swiss-Prot;Acc:Q16877]	6-phosphofructo-2-kinase/fructose-2,6-biphosphatase 2 (PFK-2/FBPase-2)(6PF-2-K/Fru-2,6-P2ASE heart-type isozyme) [Includes 6-phosphofructo-2-kinase(EC 2.7.1.105);Fructose-2,6-bisphosphatase(EC 3.1.3.46)] [Source:UniProtKB/Swiss-Prot;Acc:O60825]	6-phosphofructo-2-kinase/fructose-2,6-biphosphatase 4 (6PF-2-K/Fru-2,6-P2ASE testis-type isozyme) [Includes 6-phosphofructo-2-kinase(EC 2.7.1.105);Fructose-2,6-bisphosphatase(EC 3.1.3.46)] [Source:UniProtKB/Swiss-Prot;Acc:Q16877]	6-phosphofructo-2-kinase/fructose-2,6-biphosphatase 4 (6PF-2-K/Fru-2,6-P2ASE testis-type isozyme) [Includes 6-phosphofructo-2-kinase(EC 2.7.1.105);Fructose-2,6-bisphosphatase(EC 3.1.3.46)] [Source:UniProtKB/Swiss-Prot;Acc:Q16877]					SAPD06908	-3.23302	0.334943	2.68659	Homolog of Homo sapiens Core1 UDP-galactose:N-acetylgalactosamine-alpha-R beta 1,3- galactosyltransferase [Source:IPIAcc:IPI00024566]					Glycoprotein-N-acetylgalactosamine 3-beta-galactosyltransferase 1-B (EC 2.4.1.122)(Core 1 beta1,3-galactosyltransferase 1-B)(Core 1 beta3-Gal-T-B)(C1GalT1-B)(Core1 UDP-galactose:N-acetylgalactosamine-alpha-R beta 1,3-galactosyltransferase 1-B)(Core 1 O-glycan T-synthase B) [Source:UniProtKB/Swiss-Prot;Acc:Q7SYI5]					SAPD12356	-2.56775	0.284025	1.47825	No match
													SAPD06932	-6.85803	0.457276	1.46184	KIAA1797 KIAA1797, mRNA [Source:RefSeq_dnaAcc:NM_017794]	Uncharacterized protein KIAA1797 [Source:UniProtKB/Swiss-Prot;Acc:Q5VW36]			Protein tyrosine phosphatase-like protein PTPLAD2 (Protein-tyrosine phosphatase-like A domain-containing protein 2) [Source:UniProtKB/Swiss-Prot;Acc:Q5VWC8]					SAPD07044	-5.39272	0.335059	1.03712	No match	G-protein coupled estrogen receptor 1 (Membrane estrogen receptor)(mER)(G-protein coupled receptor 30)(Chemokine receptor-like 2)(IL8-related receptor DRY12)(Flow-induced endothelial G-protein coupled receptor 1)(FEG-1)(Lymphocyte-derived G-protein coupled receptor)(LYGPR)(GPCR-BR) [Source:UniProtKB/Swiss-Prot;Acc:Q99527]									SAPD01952	-6.17796	0.284063	0.348558	No match
													SAPD07639	-40.5243	0.457397	0	PREDICTED: hypothetical protein [Danio rerio]									SAPD21661	-2.94311	0.335063	3.36169	Homolog of Homo sapiens Macrophage mannose receptor precursor [Source:IPIAcc:IPI00027848]										SAPD08684	-3.03952	0.284333	0.96043	PolyA-binding protein. [Source:Uniprot/SPTREMBLAcc:Q8QGJ7]	poly(A) binding protein, cytoplasmic 4-like [Source:RefSeq peptide;Acc:NP_001108206]	PolyA-binding protein. [Source:UniProtKB/TrEMBL;Acc:Q8QGJ7]	poly(A) binding protein, cytoplasmic 4-like [Source:RefSeq peptide;Acc:NP_001108206]	poly(A) binding protein, cytoplasmic 4-like [Source:RefSeq peptide;Acc:NP_001108206]
													SAPD12235	-8.04918	0.45751	1.29025	No match									SAPD06047	-4.37427	0.335065	1.46742	No match										SAPD10858	-4.17793	0.284432	0.664679	No match
													SAPD21375	-3.66108	0.457671	3.232	No match									SAPD19215	-2.5427	0.335429	4.41515	No match										SAPD04085	-7.55565	0.284513	0.268642	No match
													SAPD13350	-4.63336	0.457892	2.1554	MYC induced nuclear antigen isoform b [Source:RefSeq_peptideAcc:NP_116167]	MYC-induced nuclear antigen (Mineral dust-induced gene protein)(Nucleolar protein 52) [Source:UniProtKB/Swiss-Prot;Acc:Q8IUF8]				MYC induced nuclear antigen-like [Source:RefSeq peptide;Acc:NP_956631]				SAPD03727	-2.39339	0.335647	4.41515	Flavin-containing amine oxidase domain-containing protein 1 EC 1.-.-.-. [Source:Uniprot/SWISSPROTAcc:Q8NB78]	Flavin-containing amine oxidase domain-containing protein 1 (EC 1.-.-.-) [Source:UniProtKB/Swiss-Prot;Acc:Q8NB78]	Flavin-containing amine oxidase domain-containing protein 1 (EC 1.-.-.-) [Source:UniProtKB/Swiss-Prot;Acc:Q8NB78]		Flavin-containing amine oxidase domain-containing protein 1 (EC 1.-.-.-) [Source:UniProtKB/Swiss-Prot;Acc:Q8NB78]						SAPD15222	-20.3002	0.284624	0	No match
													SAPD26588	-6.32198	0.458071	1.64621	Interferon regulatory factor 1 IRF-1. [Source:Uniprot/SWISSPROTAcc:P10914]	Interferon regulatory factor 2 (IRF-2) [Source:UniProtKB/Swiss-Prot;Acc:P14316]				interferon regulatory factor 1 [Source:RefSeq peptide;Acc:NP_991310]				SAPD22330	-3.0951	0.335685	2.98719	No match										SAPD22221	-26.187	0.285363	0	No match
													SAPD21715	-4.18457	0.458158	2.65482	CC Chemokine (SCYA 124?)									SAPD01161	-12.9842	0.335805	0.578197	No match										SAPD10208	-13.0897	0.285389	0.268642	Dihydrodipicolinate synthase-like, mitochondrial precursor EC 4.-.-.- DHDPS-like protein. [Source:Uniprot/SWISSPROTAcc:Q86XE5]		Dihydrodipicolinate synthase-like, mitochondrial Precursor (DHDPS-like protein)(EC 4.-.-.-) [Source:UniProtKB/Swiss-Prot;Acc:Q86XE5]	Dihydrodipicolinate synthase-like, mitochondrial Precursor (DHDPS-like protein)(EC 4.-.-.-) [Source:UniProtKB/Swiss-Prot;Acc:Q86XE5]	Dihydrodipicolinate synthase-like, mitochondrial Precursor (DHDPS-like protein)(EC 4.-.-.-) [Source:UniProtKB/Swiss-Prot;Acc:Q86XE5]	Dihydrodipicolinate synthase-like, mitochondrial Precursor (DHDPS-like protein)(EC 4.-.-.-) [Source:UniProtKB/Swiss-Prot;Acc:Q6NY77]
													SAPD07896	-2.88709	0.458403	4.79772	Kynureninase EC 3.7.1.3 L-kynurenine hydrolase. [Source:Uniprot/SWISSPROTAcc:Q16719]	Kynureninase (EC 3.7.1.3)(L-kynurenine hydrolase) [Source:UniProtKB/Swiss-Prot;Acc:Q16719]	Kynureninase (EC 3.7.1.3)(L-kynurenine hydrolase) [Source:UniProtKB/Swiss-Prot;Acc:Q16719]	Kynureninase (EC 3.7.1.3)(L-kynurenine hydrolase) [Source:UniProtKB/Swiss-Prot;Acc:Q16719]	Kynureninase (EC 3.7.1.3)(L-kynurenine hydrolase) [Source:UniProtKB/Swiss-Prot;Acc:Q16719]					SAPD20715	-5.26827	0.336005	1.04475	No match										SAPD09440	-3.10763	0.28567	0.96043	No match
													SAPD19114	-3.19489	0.458698	4.07372	Maspardin Spastic paraplegia 21 autosomal recessive Mast syndrome protein Acid cluster protein 33. [Source:Uniprot/SWISSPROTAcc:Q9NZD8]	Maspardin (Spastic paraplegia 21 autosomal recessive Mast syndrome protein)(Acid cluster protein 33) [Source:UniProtKB/Swiss-Prot;Acc:Q9NZD8]	Maspardin (Spastic paraplegia 21 autosomal recessive Mast syndrome protein)(Acid cluster protein 33) [Source:UniProtKB/Swiss-Prot;Acc:Q9NZD8]	Maspardin (Spastic paraplegia 21 autosomal recessive Mast syndrome protein)(Acid cluster protein 33) [Source:UniProtKB/Swiss-Prot;Acc:Q9NZD8]	Maspardin (Spastic paraplegia 21 autosomal recessive Mast syndrome protein)(Acid cluster protein 33) [Source:UniProtKB/Swiss-Prot;Acc:Q9NZD8]	Maspardin (Spastic paraplegia 21 autosomal recessive Mast syndrome protein homolog) [Source:UniProtKB/Swiss-Prot;Acc:Q6PC62]				SAPD25699	-2.96399	0.336071	2.98719	zinc finger protein 262 [Source:RefSeq_peptideAcc:NP_005086]	Zinc finger MYM-type protein 2 (Zinc finger protein 198)(Fused in myeloproliferative disorders protein)(Rearranged in atypical myeloproliferative disorder protein) [Source:UniProtKB/Swiss-Prot;Acc:Q9UBW7]									SAPD04313	-11.9253	0.285716	0.268642	No match
													SAPD13162	-3.01455	0.459197	4.07372	No match									SAPD10982	-2.34414	0.336221	5.04817	No match										SAPD16962	-10.7908	0.285739	0.268642	No match	RING finger protein 39 (Protein HZFw) [Source:UniProtKB/Swiss-Prot;Acc:Q9H2S5]
													SAPD07592	-6.19677	0.459451	1.64621	Rab3 GTPase-activating protein catalytic subunit RAB3 GTPase- activating protein 130 kDa subunit Rab3-GAP p130 Rab3-GAP. [Source:Uniprot/SWISSPROTAcc:Q15042]	Rab3 GTPase-activating protein catalytic subunit (RAB3 GTPase-activating protein 130 kDa subunit)(Rab3-GAP p130)(Rab3-GAP) [Source:UniProtKB/Swiss-Prot;Acc:Q15042]	Rab3 GTPase-activating protein catalytic subunit (RAB3 GTPase-activating protein 130 kDa subunit)(Rab3-GAP p130)(Rab3-GAP) [Source:UniProtKB/Swiss-Prot;Acc:Q15042]	Rab3 GTPase-activating protein catalytic subunit (RAB3 GTPase-activating protein 130 kDa subunit)(Rab3-GAP p130)(Rab3-GAP) [Source:UniProtKB/Swiss-Prot;Acc:Q15042]	Rab3 GTPase-activating protein catalytic subunit (RAB3 GTPase-activating protein 130 kDa subunit)(Rab3-GAP p130)(Rab3-GAP) [Source:UniProtKB/Swiss-Prot;Acc:Q15042]					SAPD24358	-5.71235	0.336348	1.03712	No match										SAPD06116	-4.08958	0.285763	0.664679	No match
													SAPD17013	-3.81821	0.459486	2.98104	Para-hydroxybenzoate--polyprenyltransferase, mitochondrial precursor EC 2.5.1.- PHB:polyprenyltransferase hCOQ2. [Source:Uniprot/SWISSPROTAcc:Q96H96]	Para-hydroxybenzoate--polyprenyltransferase, mitochondrial Precursor (PHB:polyprenyltransferase)(hCOQ2)(EC 2.5.1.-) [Source:UniProtKB/Swiss-Prot;Acc:Q96H96]	Para-hydroxybenzoate--polyprenyltransferase, mitochondrial Precursor (PHB:polyprenyltransferase)(hCOQ2)(EC 2.5.1.-) [Source:UniProtKB/Swiss-Prot;Acc:Q96H96]	Para-hydroxybenzoate--polyprenyltransferase, mitochondrial Precursor (PHB:polyprenyltransferase)(hCOQ2)(EC 2.5.1.-) [Source:UniProtKB/Swiss-Prot;Acc:Q96H96]		para-hydroxybenzoate-polyprenyltransferase, mitochondrial [Source:RefSeq peptide;Acc:NP_001082955]				SAPD19441	-3.5803	0.337449	2.04403	Homolog of Brachydanio rerio Flavin containing monooxygenase 5. [Source:Uniprot/SPTREMBLAcc:Q5RGM4]										SAPD07140	-2.56985	0.286046	1.47825	Homolog of Homo sapiens Growth factor independent 1B potential regulator of CDKN1A, translocated in CML [Source:UniGeneAcc:Hs.118539]	Zinc finger protein Gfi-1b (Growth factor independent protein 1B)(Potential regulator of CDKN1A translocated in CML) [Source:UniProtKB/Swiss-Prot;Acc:Q5VTD9]	Zinc finger protein Gfi-1b (Growth factor independent protein 1B)(Potential regulator of CDKN1A translocated in CML) [Source:UniProtKB/Swiss-Prot;Acc:Q5VTD9]	Zinc finger protein Gfi-1 (Growth factor independent protein 1)(Zinc finger protein 163) [Source:UniProtKB/Swiss-Prot;Acc:Q99684]	Zinc finger protein Gfi-1b (Growth factor independent protein 1B)(Potential regulator of CDKN1A translocated in CML) [Source:UniProtKB/Swiss-Prot;Acc:Q5VTD9]
													SAPD19052	-5.87709	0.460056	1.64621	Hepatocellular carcinoma-associated antigen 127. [Source:Uniprot/SWISSPROTAcc:Q9NQZ6]									SAPD23302	-2.39459	0.337549	4.41515	No match										SAPD06647	-15.9487	0.286181	0.268642	immune-related, lectin-like receptor 4 [Source:RefSeq_peptideAcc:NP_001035129]
													SAPD13131	-4.07438	0.460297	2.65482	No match									SAPD00065	-12.3711	0.33777	0.578197	No match										SAPD11605	-2.57027	0.286773	1.47825	No match
													SAPD21020	-6.01164	0.460664	1.64621	No match									SAPD14144	-5.09979	0.337777	1.04475	No match										SAPD14669	-2.5705	0.286789	1.47825	fibronectin type III and SPRY domain containing 2 [Source:RefSeq_peptideAcc:NP_001007123]	Fibronectin type III and SPRY domain-containing protein 2 (SPRY domain-containing protein 1) [Source:UniProtKB/Swiss-Prot;Acc:A1L4K1]	Fibronectin type III and SPRY domain-containing protein 2 (SPRY domain-containing protein 1) [Source:UniProtKB/Swiss-Prot;Acc:A1L4K1]	Fibronectin type III and SPRY domain-containing protein 2 (SPRY domain-containing protein 1) [Source:UniProtKB/Swiss-Prot;Acc:A1L4K1]	Fibronectin type III and SPRY domain-containing protein 2 (SPRY domain-containing protein 1) [Source:UniProtKB/Swiss-Prot;Acc:A1L4K1]
													SAPD10568	-7.24803	0.460765	1.46184	Secernin-2. [Source:Uniprot/SWISSPROTAcc:Q96FV2]	Secernin-2 [Source:UniProtKB/Swiss-Prot;Acc:Q96FV2]	Secernin-2 [Source:UniProtKB/Swiss-Prot;Acc:Q96FV2]	Secernin-2 [Source:UniProtKB/Swiss-Prot;Acc:Q96FV2]	Secernin-2 [Source:UniProtKB/Swiss-Prot;Acc:Q96FV2]	Secernin-2 [Source:UniProtKB/Swiss-Prot;Acc:Q5TYS5]				SAPD01929	-2.57946	0.337931	3.87184	UPF0414 transmembrane protein C20orf30. [Source:Uniprot/SWISSPROTAcc:Q96A57]	10-formyltetrahydrofolate dehydrogenase (10-FTHFDH)(EC 1.5.1.6)(Aldehyde dehydrogenase family 1 member L1) [Source:UniProtKB/Swiss-Prot;Acc:O75891]	10-formyltetrahydrofolate dehydrogenase (10-FTHFDH)(EC 1.5.1.6)(Aldehyde dehydrogenase family 1 member L1) [Source:UniProtKB/Swiss-Prot;Acc:O75891]	10-formyltetrahydrofolate dehydrogenase (10-FTHFDH)(EC 1.5.1.6)(Aldehyde dehydrogenase family 1 member L1) [Source:UniProtKB/Swiss-Prot;Acc:O75891]	UPF0414 transmembrane protein C20orf30 [Source:UniProtKB/Swiss-Prot;Acc:Q96A57]						SAPD16538	-6.43989	0.286899	0.31618	coiled-coil domain containing 32 isoform b [Source:RefSeq_peptideAcc:NP_001074260]
													SAPD04725	-8.04672	0.460984	1.29025	No match									SAPD07959	-6.0473	0.338028	1.03712	No match										SAPD08753	-2.53992	0.287119	1.47825	No match
													SAPD12594	-3.76832	0.461831	2.98104	No match									SAPD24251	-15.5792	0.338227	0	Protein FAM36A. [Source:Uniprot/SWISSPROTAcc:Q5RI15]	Protein FAM36A [Source:UniProtKB/Swiss-Prot;Acc:Q5RI15]		Protein FAM36A [Source:UniProtKB/Swiss-Prot;Acc:Q5RI15]	Protein FAM36A [Source:UniProtKB/Swiss-Prot;Acc:Q5RI15]						SAPD07704	-7.05975	0.287215	0.282901	No match
[truncated: 3,648 more rows]
