# Supplementary material for: Liver transcriptome analysis in gilthead sea bream upon exposure to low temperature
Source: BMC Genomics. 2014 Sep 6;15(1):765. doi: 10.1186/1471-2164-15-765 (PMC4167152; doi:10.1186/1471-2164-15-765)
Supplement: Supplementary file 2 — Additional file 2: Enriched Biological Processes (BP) among differentially expressed genes at 0 h, 6 h, 24 h and 21 d. At 24 h and 21d, enrichment analysis was carried separately for over- and under-expressed DEGs. (XLSX 54 KB) [file 12864_2014_6443_MOESM2_ESM.xlsx]

## Sheet: Foglio1
0 hours									6 hours								24 hours: UNDER-EXPRESSED GENES								day 21: UNDER-EXPRESSED GENES
Category	Term	Count	Genes	PValue	Fold Enrichment				Category	Term	Count	Genes	PValue	Fold Enrichment			Category	Term	Count	Genes	PValue	Fold Enrichment			Category	Term	Count	Genes	PValue	Fold Enrichment
GOTERM_BP	GO:0043433~negative regulation of transcription factor activity	3	ENSG00000175197, ENSG00000100292, ENSG00000153879	0.0050368	27.3293				GOTERM_BP	GO:0044255~cellular lipid metabolic process	31	ENSG00000145545, ENSG00000131069, ENSG00000187134, ENSG00000005469, ENSG00000119673, ENSG00000170231, ENSG00000160752, ENSG00000197746, ENSG00000160752, ENSG00000068366, ENSG00000088002, ENSG00000175445, ENSG00000177628, ENSG00000112033, ENSG00000138308, ENSG00000164120, ENSG00000100564, ENSG00000150787, ENSG00000119927, ENSG00000122971, ENSG00000184381, ENSG00000115361, ENSG00000019582, ENSG0000…	0.000209354	2.01946			GOTERM_BP	GO:0044255~cellular lipid metabolic process	34	ENSG00000145545, ENSG00000187134, ENSG00000131069, ENSG00000141179, ENSG00000119673, ENSG00000138061, ENSG00000084674, ENSG00000133027, ENSG00000104823, ENSG00000170231, ENSG00000145384, ENSG00000160752, ENSG00000167508, ENSG00000095321, ENSG00000122787, ENSG00000197746, ENSG00000187091, ENSG00000133731, ENSG00000160752, ENSG00000138308, ENSG00000030582, ENSG00000164120, ENSG00000100564, ENSG0000…	5.85954e-05	2.06462			GOTERM_BP	GO:0019752~carboxylic acid metabolic process	58	ENSG00000184557, ENSG00000187134, ENSG00000125378, ENSG00000142405, ENSG00000153086, ENSG00000179148, ENSG00000171759, ENSG00000112033, ENSG00000122121, ENSG00000115866, ENSG00000196636, ENSG00000164120, ENSG00000171759, ENSG00000159650, ENSG00000139631, ENSG00000135821, ENSG00000115919, ENSG00000178445, ENSG00000136872, ENSG00000148672, ENSG00000115361, ENSG00000019582, ENSG00000136480, ENSG0000…	9.13001e-05	1.6363
GOTERM_BP	GO:0051098~regulation of binding	4	ENSG00000175197, ENSG00000100292, ENSG00000175387, ENSG00000153879	0.00553282	10.7174				GOTERM_BP	GO:0019752~carboxylic acid metabolic process	36	ENSG00000184557, ENSG00000187134, ENSG00000137106, ENSG00000005469, ENSG00000161270, ENSG00000119673, ENSG00000182054, ENSG00000160255, ENSG00000142405, ENSG00000179115, ENSG00000008311, ENSG00000068366, ENSG00000175445, ENSG00000112033, ENSG00000115866, ENSG00000196636, ENSG00000164120, ENSG00000150787, ENSG00000159650, ENSG00000122971, ENSG00000115919, ENSG00000113924, ENSG00000115361, ENSG0000…	0.000850484	1.76117			GOTERM_BP	GO:0032787~monocarboxylic acid metabolic process	22	ENSG00000164120, ENSG00000187134, ENSG00000136010, ENSG00000105220, ENSG00000119673, ENSG00000104823, ENSG00000103089, ENSG00000179477, ENSG00000145384, ENSG00000095321, ENSG00000122787, ENSG00000116882, ENSG00000172482, ENSG00000167315, ENSG00000121310, ENSG00000133835, ENSG00000148344, ENSG00000134716, ENSG00000167910, ENSG00000105220, ENSG00000116906, ENSG00000196636,	0.0004295	2.28172			GOTERM_BP	GO:0044255~cellular lipid metabolic process	43	ENSG00000187134, ENSG00000170835, ENSG00000131069, ENSG00000198691, ENSG00000073737, ENSG00000163586, ENSG00000162407, ENSG00000197943, ENSG00000087237, ENSG00000084674, ENSG00000104823, ENSG00000170231, ENSG00000099377, ENSG00000073060, ENSG00000145384, ENSG00000197746, ENSG00000169714, ENSG00000187091, ENSG00000183044, ENSG00000079156, ENSG00000179148, ENSG00000133935, ENSG00000088002, ENSG0000…	0.00119993	1.6154
GOTERM_BP	GO:0042108~positive regulation of cytokine biosynthetic process	3	ENSG00000100292, ENSG00000126561, ENSG00000153879	0.00571362	25.6212				GOTERM_BP	GO:0006082~organic acid metabolic process	36	ENSG00000184557, ENSG00000187134, ENSG00000137106, ENSG00000005469, ENSG00000161270, ENSG00000119673, ENSG00000182054, ENSG00000160255, ENSG00000142405, ENSG00000179115, ENSG00000008311, ENSG00000068366, ENSG00000175445, ENSG00000112033, ENSG00000115866, ENSG00000196636, ENSG00000164120, ENSG00000150787, ENSG00000159650, ENSG00000122971, ENSG00000115919, ENSG00000113924, ENSG00000115361, ENSG0000…	0.000913635	1.75434			GOTERM_BP	GO:0006629~lipid metabolic process	36	ENSG00000145545, ENSG00000187134, ENSG00000131069, ENSG00000141179, ENSG00000119673, ENSG00000138061, ENSG00000084674, ENSG00000133027, ENSG00000104823, ENSG00000170231, ENSG00000145384, ENSG00000167508, ENSG00000095321, ENSG00000160752, ENSG00000122787, ENSG00000197746, ENSG00000187091, ENSG00000133731, ENSG00000160752, ENSG00000079462, ENSG00000138308, ENSG00000030582, ENSG00000164120, ENSG0000…	0.00049782	1.81078			GOTERM_BP	GO:0048513~organ development	70	ENSG00000157404, ENSG00000077782, ENSG00000166825, ENSG00000092054, ENSG00000183091, ENSG00000136110, ENSG00000182718, ENSG00000130699, ENSG00000125378, ENSG00000124766, ENSG00000187045, ENSG00000134954, ENSG00000180447, ENSG00000100811, ENSG00000112964, ENSG00000114113, ENSG00000010327, ENSG00000168421, ENSG00000118308, ENSG00000112033, ENSG00000137801, ENSG00000145192, ENSG00000169035, ENSG0000…	0.00164057	1.40982
GOTERM_BP	GO:0043392~negative regulation of DNA binding	3	ENSG00000175197, ENSG00000100292, ENSG00000153879	0.00642979	24.1141				GOTERM_BP	GO:0006629~lipid metabolic process	33	ENSG00000145545, ENSG00000131069, ENSG00000187134, ENSG00000005469, ENSG00000119673, ENSG00000170231, ENSG00000160752, ENSG00000197746, ENSG00000160752, ENSG00000068366, ENSG00000088002, ENSG00000175445, ENSG00000177628, ENSG00000112033, ENSG00000138308, ENSG00000164120, ENSG00000100523, ENSG00000100564, ENSG00000150787, ENSG00000119927, ENSG00000122971, ENSG00000184381, ENSG00000115361, ENSG0000…	0.0012308	1.78069			GOTERM_BP	GO:0008610~lipid biosynthetic process	16	ENSG00000164120, ENSG00000145545, ENSG00000100564, ENSG00000131069, ENSG00000133027, ENSG00000103089, ENSG00000179477, ENSG00000167508, ENSG00000160752, ENSG00000122787, ENSG00000067064, ENSG00000133731, ENSG00000160752, ENSG00000167315, ENSG00000167910, ENSG00000116906,	0.00256631	2.34395			GOTERM_BP	GO:0009887~organ morphogenesis	28	ENSG00000077782, ENSG00000130005, ENSG00000092054, ENSG00000204103, ENSG00000166825, ENSG00000136110, ENSG00000163586, ENSG00000125378, ENSG00000181449, ENSG00000091409, ENSG00000187045, ENSG00000100811, ENSG00000180447, ENSG00000022267, ENSG00000010327, ENSG00000175183, ENSG00000112312, ENSG00000137801, ENSG00000185650, ENSG00000196781, ENSG00000066056, ENSG00000204291, ENSG00000049130, ENSG0000…	0.00170132	1.82896
GOTERM_BP	GO:0051100~negative regulation of binding	3	ENSG00000175197, ENSG00000100292, ENSG00000153879	0.00852769	20.8444				GOTERM_BP	GO:0009308~amine metabolic process	28	ENSG00000184557, ENSG00000137106, ENSG00000133063, ENSG00000161270, ENSG00000160255, ENSG00000151655, ENSG00000197406, ENSG00000142405, ENSG00000115665, ENSG00000133063, ENSG00000179115, ENSG00000008311, ENSG00000113552, ENSG00000162066, ENSG00000115866, ENSG00000131446, ENSG00000150787, ENSG00000159650, ENSG00000115919, ENSG00000113924, ENSG00000123505, ENSG00000162267, ENSG00000172482, ENSG0000…	0.00243839	1.81463			GOTERM_BP	GO:0008203~cholesterol metabolic process	8	ENSG00000067064, ENSG00000160752, ENSG00000141179, ENSG00000167315, ENSG00000167910, ENSG00000084674, ENSG00000122787, ENSG00000167508,	0.00293969	3.90659			GOTERM_BP	GO:0008202~steroid metabolic process	17	ENSG00000170835, ENSG00000187134, ENSG00000073737, ENSG00000148926, ENSG00000087237, ENSG00000084674, ENSG00000099377, ENSG00000170231, ENSG00000073060, ENSG00000169714, ENSG00000079156, ENSG00000167315, ENSG00000133935, ENSG00000088002, ENSG00000167910, ENSG00000103266, ENSG00000112033,	0.00176599	2.28257
GOTERM_BP	GO:0042981~regulation of apoptosis	7	ENSG00000164418, ENSG00000175197, ENSG00000100292, ENSG00000126561, ENSG00000121380, ENSG00000153879, ENSG00000187288	0.010379	3.56912				GOTERM_BP	GO:0044238~primary metabolic process	219	ENSG00000107581, ENSG00000131069, ENSG00000100304, ENSG00000115317, ENSG00000119673, ENSG00000106992, ENSG00000109586, ENSG00000062370, ENSG00000197406, ENSG00000115665, ENSG00000079999, ENSG00000175445, ENSG00000115524, ENSG00000188229, ENSG00000149257, ENSG00000016864, ENSG00000149428, ENSG00000114268, ENSG00000135476, ENSG00000111716, ENSG00000115361, ENSG00000079387, ENSG00000153147, ENSG0000…	0.00399841	1.11475			GOTERM_BP	GO:0008202~steroid metabolic process	12	ENSG00000145545, ENSG00000067064, ENSG00000187134, ENSG00000160752, ENSG00000141179, ENSG00000167315, ENSG00000167910, ENSG00000138061, ENSG00000084674, ENSG00000170231, ENSG00000122787, ENSG00000167508,	0.00488178	2.60439			GOTERM_BP	GO:0007160~cell-matrix adhesion	10	ENSG00000089159, ENSG00000120332, ENSG00000089159, ENSG00000091409, ENSG00000140092, ENSG00000109072, ENSG00000139220, ENSG00000118523, ENSG00000086289, ENSG00000160255,	0.00224009	3.15239
GOTERM_BP	GO:0043067~regulation of programmed cell death	7	ENSG00000164418, ENSG00000175197, ENSG00000100292, ENSG00000126561, ENSG00000121380, ENSG00000153879, ENSG00000187288	0.0108692	3.53396				GOTERM_BP	GO:0006807~nitrogen compound metabolic process	28	ENSG00000184557, ENSG00000137106, ENSG00000133063, ENSG00000161270, ENSG00000160255, ENSG00000151655, ENSG00000197406, ENSG00000142405, ENSG00000115665, ENSG00000133063, ENSG00000179115, ENSG00000008311, ENSG00000113552, ENSG00000162066, ENSG00000115866, ENSG00000131446, ENSG00000150787, ENSG00000159650, ENSG00000115919, ENSG00000113924, ENSG00000123505, ENSG00000162267, ENSG00000172482, ENSG0000…	0.00405708	1.75143			GOTERM_BP	GO:0016125~sterol metabolic process	8	ENSG00000067064, ENSG00000160752, ENSG00000141179, ENSG00000167315, ENSG00000167910, ENSG00000084674, ENSG00000122787, ENSG00000167508,	0.00603854	3.47252			GOTERM_BP	GO:0007166~cell surface receptor linked signal transduction	61	ENSG00000157404, ENSG00000154269, ENSG00000077782, ENSG00000184557, ENSG00000136110, ENSG00000168243, ENSG00000125378, ENSG00000197943, ENSG00000085063, ENSG00000142405, ENSG00000106804, ENSG00000164120, ENSG00000114737, ENSG00000145192, ENSG00000169860, ENSG00000127074, ENSG00000169398, ENSG00000148672, ENSG00000089159, ENSG00000180264, ENSG00000050628, ENSG00000164850, ENSG00000038382, ENSG0000…	0.00281932	1.42212
GOTERM_BP	GO:0010941~regulation of cell death	7	ENSG00000164418, ENSG00000175197, ENSG00000100292, ENSG00000126561, ENSG00000121380, ENSG00000153879, ENSG00000187288	0.0110572	3.52095				GOTERM_BP	GO:0006631~fatty acid metabolic process	14	ENSG00000164120, ENSG00000122971, ENSG00000005469, ENSG00000119673, ENSG00000115361, ENSG00000019582, ENSG00000167315, ENSG00000133835, ENSG00000121310, ENSG00000134716, ENSG00000068366, ENSG00000175445, ENSG00000164398, ENSG00000112033,	0.00602043	2.31604			GOTERM_BP	GO:0006631~fatty acid metabolic process	14	ENSG00000164120, ENSG00000119673, ENSG00000104823, ENSG00000179477, ENSG00000145384, ENSG00000103089, ENSG00000095321, ENSG00000116882, ENSG00000167315, ENSG00000133835, ENSG00000148344, ENSG00000121310, ENSG00000134716, ENSG00000116906,	0.0107287	2.1589			GOTERM_BP	GO:0007398~ectoderm development	13	ENSG00000169035, ENSG00000118523, ENSG00000118898, ENSG00000171346, ENSG00000011052, ENSG00000114113, ENSG00000143320, ENSG00000186847, ENSG00000105928, ENSG00000111450, ENSG00000108821, ENSG00000083444, ENSG00000112033,	0.00284322	2.54747
GOTERM_BP	GO:0006974~response to DNA damage stimulus	5	ENSG00000176208, ENSG00000144554, ENSG00000175197, ENSG00000100292, ENSG00000115392	0.0111139	5.49517				GOTERM_BP	GO:0044270~nitrogen compound catabolic process	9	ENSG00000197406, ENSG00000159650, ENSG00000150787, ENSG00000115919, ENSG00000161270, ENSG00000120053, ENSG00000008311, ENSG00000113924, ENSG00000198650,	0.0060433	3.1432			GOTERM_BP	GO:0006066~alcohol metabolic process	19	ENSG00000114268, ENSG00000169738, ENSG00000152256, ENSG00000141179, ENSG00000105220, ENSG00000084674, ENSG00000014641, ENSG00000167508, ENSG00000122787, ENSG00000106049, ENSG00000154330, ENSG00000067064, ENSG00000156958, ENSG00000160752, ENSG00000167315, ENSG00000167910, ENSG00000105220, ENSG00000171174, ENSG00000196636,	0.0127956	1.84029			GOTERM_BP	GO:0008544~epidermis development	12	ENSG00000171346, ENSG00000011052, ENSG00000143320, ENSG00000114113, ENSG00000186847, ENSG00000169035, ENSG00000105928, ENSG00000108821, ENSG00000083444, ENSG00000118523, ENSG00000118898, ENSG00000112033,	0.00332304	2.63655
GOTERM_BP	GO:0042035~regulation of cytokine biosynthetic process	3	ENSG00000100292, ENSG00000126561, ENSG00000153879	0.0131689	16.6192				GOTERM_BP	GO:0009310~amine catabolic process	9	ENSG00000197406, ENSG00000159650, ENSG00000150787, ENSG00000115919, ENSG00000161270, ENSG00000120053, ENSG00000008311, ENSG00000113924, ENSG00000198650,	0.0060433	3.1432			GOTERM_BP	GO:0006694~steroid biosynthetic process	7	ENSG00000145545, ENSG00000067064, ENSG00000160752, ENSG00000167315, ENSG00000167910, ENSG00000122787, ENSG00000167508,	0.0130627	3.41826			GOTERM_BP	GO:0009888~tissue development	21	ENSG00000157766, ENSG00000066056, ENSG00000145192, ENSG00000136110, ENSG00000169035, ENSG00000125378, ENSG00000162551, ENSG00000184371, ENSG00000118523, ENSG00000118898, ENSG00000171346, ENSG00000011052, ENSG00000143320, ENSG00000114113, ENSG00000186847, ENSG00000105928, ENSG00000107789, ENSG00000108821, ENSG00000111450, ENSG00000083444, ENSG00000112033,	0.00471149	1.90326
GOTERM_BP	GO:0043068~positive regulation of programmed cell death	5	ENSG00000164418, ENSG00000175197, ENSG00000100292, ENSG00000153879, ENSG00000187288	0.0183246	4.73371				GOTERM_BP	GO:0009056~catabolic process	37	ENSG00000083799, ENSG00000133063, ENSG00000161270, ENSG00000158825, ENSG00000138035, ENSG00000198625, ENSG00000134109, ENSG00000188641, ENSG00000182054, ENSG00000197406, ENSG00000133805, ENSG00000133063, ENSG00000008311, ENSG00000113552, ENSG00000175445, ENSG00000164117, ENSG00000112033, ENSG00000138308, ENSG00000100523, ENSG00000152661, ENSG00000159650, ENSG00000150787, ENSG00000149428, ENSG0000…	0.00627667	1.55583			GOTERM_BP	GO:0006811~ion transport	24	ENSG00000165168, ENSG00000154518, ENSG00000164889, ENSG00000165629, ENSG00000136709, ENSG00000143570, ENSG00000122986, ENSG00000154723, ENSG00000069018, ENSG00000112077, ENSG00000004939, ENSG00000138449, ENSG00000165637, ENSG00000124140, ENSG00000154518, ENSG00000122986, ENSG00000115665, ENSG00000164692, ENSG00000159189, ENSG00000109738, ENSG00000148660, ENSG00000108821, ENSG00000004939, ENSG0000…	0.0150289	1.66435			GOTERM_BP	GO:0044270~nitrogen compound catabolic process	12	ENSG00000159650, ENSG00000115919, ENSG00000118520, ENSG00000159423, ENSG00000120053, ENSG00000178445, ENSG00000148672, ENSG00000100714, ENSG00000113924, ENSG00000100577, ENSG00000171759, ENSG00000189221,	0.00700699	2.41683
GOTERM_BP	GO:0010942~positive regulation of cell death	5	ENSG00000164418, ENSG00000175197, ENSG00000100292, ENSG00000153879, ENSG00000187288	0.0186054	4.71195				GOTERM_BP	GO:0032787~monocarboxylic acid metabolic process	18	ENSG00000164120, ENSG00000187134, ENSG00000122971, ENSG00000005469, ENSG00000119673, ENSG00000182054, ENSG00000115361, ENSG00000019582, ENSG00000172482, ENSG00000167315, ENSG00000133835, ENSG00000121310, ENSG00000134716, ENSG00000068366, ENSG00000175445, ENSG00000164398, ENSG00000112033, ENSG00000196636,	0.00702023	2.00274			GOTERM_BP	GO:0008299~isoprenoid biosynthetic process	4	ENSG00000067064, ENSG00000160752, ENSG00000160752, ENSG00000167508,	0.0164861	6.69701			GOTERM_BP	GO:0009310~amine catabolic process	12	ENSG00000159650, ENSG00000115919, ENSG00000118520, ENSG00000159423, ENSG00000120053, ENSG00000178445, ENSG00000148672, ENSG00000100714, ENSG00000113924, ENSG00000100577, ENSG00000171759, ENSG00000189221,	0.00700699	2.41683
GOTERM_BP	GO:0048872~homeostasis of number of cells	3	ENSG00000100292, ENSG00000126561, ENSG00000153879	0.0232332	12.2982				GOTERM_BP	GO:0009063~amino acid catabolic process	8	ENSG00000159650, ENSG00000150787, ENSG00000115919, ENSG00000161270, ENSG00000120053, ENSG00000008311, ENSG00000113924, ENSG00000198650,	0.0109809	3.1432			GOTERM_BP	GO:0022604~regulation of cell morphogenesis	4	ENSG00000163171, ENSG00000075884, ENSG00000100345, ENSG00000160255,	0.0247379	5.85988			GOTERM_BP	GO:0007599~hemostasis	14	ENSG00000149131, ENSG00000090621, ENSG00000169860, ENSG00000115718, ENSG00000140092, ENSG00000164111, ENSG00000187045, ENSG00000173432, ENSG00000085063, ENSG00000164344, ENSG00000123405, ENSG00000143341, ENSG00000137801, ENSG00000203618,	0.00725262	2.20667
GOTERM_BP	GO:0051090~regulation of transcription factor activity	3	ENSG00000175197, ENSG00000100292, ENSG00000153879	0.0245476	11.94				GOTERM_BP	GO:0065008~regulation of biological quality	35	ENSG00000184557, ENSG00000187134, ENSG00000171552, ENSG00000115718, ENSG00000158825, ENSG00000126218, ENSG00000198625, ENSG00000198734, ENSG00000140092, ENSG00000112077, ENSG00000147654, ENSG00000042493, ENSG00000181374, ENSG00000022267, ENSG00000142227, ENSG00000118689, ENSG00000166147, ENSG00000081237, ENSG00000185787, ENSG00000137801, ENSG00000112033, ENSG00000114737, ENSG00000198959, ENSG0000…	0.0135806	1.50187			GOTERM_BP	GO:0022603~regulation of anatomical structure morphogenesis	4	ENSG00000163171, ENSG00000075884, ENSG00000100345, ENSG00000160255,	0.0247379	5.85988			GOTERM_BP	GO:0044262~cellular carbohydrate metabolic process	31	ENSG00000130957, ENSG00000157766, ENSG00000133063, ENSG00000136110, ENSG00000112992, ENSG00000182054, ENSG00000140263, ENSG00000133063, ENSG00000163754, ENSG00000116704, ENSG00000104812, ENSG00000112033, ENSG00000131446, ENSG00000213639, ENSG00000196636, ENSG00000121879, ENSG00000119689, ENSG00000119689, ENSG00000055955, ENSG00000111640, ENSG00000128272, ENSG00000136872, ENSG00000114480, ENSG0000…	0.00743215	1.60547
GOTERM_BP	GO:0042592~homeostatic process	6	ENSG00000164418, ENSG00000175197, ENSG00000100292, ENSG00000126561, ENSG00000163347, ENSG00000153879	0.0301468	3.27515				GOTERM_BP	GO:0009611~response to wounding	19	ENSG00000169902, ENSG00000198959, ENSG00000115718, ENSG00000140092, ENSG00000198734, ENSG00000126218, ENSG00000132703, ENSG00000138185, ENSG00000160255, ENSG00000164251, ENSG00000181374, ENSG00000126561, ENSG00000166147, ENSG00000142405, ENSG00000166147, ENSG00000159189, ENSG00000215845, ENSG00000137801, ENSG00000173366,	0.0176009	1.78271			GOTERM_BP	GO:0008360~regulation of cell shape	4	ENSG00000163171, ENSG00000075884, ENSG00000100345, ENSG00000160255,	0.0247379	5.85988			GOTERM_BP	GO:0050819~negative regulation of coagulation	5	ENSG00000164344, ENSG00000115718, ENSG00000187045, ENSG00000164111, ENSG00000196975,	0.00880022	5.17893
GOTERM_BP	GO:0051101~regulation of DNA binding	3	ENSG00000175197, ENSG00000100292, ENSG00000153879	0.0330478	10.1638				GOTERM_BP	GO:0007596~blood coagulation	9	ENSG00000166147, ENSG00000115718, ENSG00000166147, ENSG00000126218, ENSG00000198734, ENSG00000140092, ENSG00000137801, ENSG00000138185, ENSG00000164251,	0.017836	2.63151			GOTERM_BP	GO:0006820~anion transport	10	ENSG00000124140, ENSG00000164889, ENSG00000136709, ENSG00000164692, ENSG00000159189, ENSG00000109738, ENSG00000108821, ENSG00000004939, ENSG00000004939, ENSG00000165637,	0.040348	2.13087			GOTERM_BP	GO:0006520~amino acid metabolic process	30	ENSG00000184557, ENSG00000182199, ENSG00000167720, ENSG00000125378, ENSG00000160255, ENSG00000116120, ENSG00000142405, ENSG00000159423, ENSG00000083444, ENSG00000171759, ENSG00000119711, ENSG00000115866, ENSG00000171759, ENSG00000159650, ENSG00000135821, ENSG00000115919, ENSG00000128272, ENSG00000049130, ENSG00000178445, ENSG00000100714, ENSG00000099977, ENSG00000113924, ENSG00000148672, ENSG0000…	0.00903422	1.59938
GOTERM_BP	GO:0006020~inositol metabolic process	2	ENSG00000165458, ENSG00000100253	0.0349182	54.6586				GOTERM_BP	GO:0006461~protein complex assembly	18	ENSG00000152661, ENSG00000187134, ENSG00000198959, ENSG00000197122, ENSG00000158825, ENSG00000198625, ENSG00000132703, ENSG00000197822, ENSG00000107282, ENSG00000112077, ENSG00000019582, ENSG00000042493, ENSG00000175416, ENSG00000089159, ENSG00000187741, ENSG00000008311, ENSG00000184640, ENSG00000115866,	0.0199318	1.79611			GOTERM_BP	GO:0019752~carboxylic acid metabolic process	31	ENSG00000136010, ENSG00000187134, ENSG00000167720, ENSG00000119673, ENSG00000134905, ENSG00000104823, ENSG00000036473, ENSG00000145384, ENSG00000122787, ENSG00000160255, ENSG00000095321, ENSG00000014641, ENSG00000106049, ENSG00000142405, ENSG00000083444, ENSG00000105220, ENSG00000196636, ENSG00000164120, ENSG00000139631, ENSG00000105220, ENSG00000103089, ENSG00000179477, ENSG00000116882, ENSG0000…	0.0431382	1.41367			GOTERM_BP	GO:0016525~negative regulation of angiogenesis	4	ENSG00000066056, ENSG00000010327, ENSG00000136110, ENSG00000137801,	0.00931153	7.2505
GOTERM_BP	GO:0012502~induction of programmed cell death	4	ENSG00000164418, ENSG00000100292, ENSG00000153879, ENSG00000187288	0.0395362	5.10828				GOTERM_BP	GO:0040007~growth	14	ENSG00000114737, ENSG00000184557, ENSG00000115317, ENSG00000126524, ENSG00000158825, ENSG00000147654, ENSG00000185787, ENSG00000022267, ENSG00000197406, ENSG00000110888, ENSG00000142227, ENSG00000126561, ENSG00000185787, ENSG00000171316,	0.0200146	2.00022			GOTERM_BP	GO:0006082~organic acid metabolic process	31	ENSG00000136010, ENSG00000187134, ENSG00000167720, ENSG00000119673, ENSG00000134905, ENSG00000104823, ENSG00000036473, ENSG00000145384, ENSG00000122787, ENSG00000160255, ENSG00000095321, ENSG00000014641, ENSG00000106049, ENSG00000142405, ENSG00000083444, ENSG00000105220, ENSG00000196636, ENSG00000164120, ENSG00000139631, ENSG00000105220, ENSG00000103089, ENSG00000179477, ENSG00000116882, ENSG0000…	0.0450593	1.40819			GOTERM_BP	GO:0050663~cytokine secretion	4	ENSG00000173432, ENSG00000142405, ENSG00000043462, ENSG00000162711,	0.00931153	7.2505
GOTERM_BP	GO:0033554~cellular response to stress	5	ENSG00000176208, ENSG00000144554, ENSG00000175197, ENSG00000100292, ENSG00000115392	0.0431401	3.62137				GOTERM_BP	GO:0040008~regulation of growth	11	ENSG00000185787, ENSG00000114737, ENSG00000110888, ENSG00000197406, ENSG00000126561, ENSG00000184557, ENSG00000115317, ENSG00000158825, ENSG00000185787, ENSG00000171316, ENSG00000147654,	0.0201853	2.26722			GOTERM_BP	GO:0006695~cholesterol biosynthetic process	4	ENSG00000067064, ENSG00000160752, ENSG00000167315, ENSG00000167508,	0.0466668	4.68791			GOTERM_BP	GO:0007596~blood coagulation	13	ENSG00000149131, ENSG00000090621, ENSG00000169860, ENSG00000115718, ENSG00000140092, ENSG00000164111, ENSG00000187045, ENSG00000173432, ENSG00000085063, ENSG00000164344, ENSG00000143341, ENSG00000137801, ENSG00000203618,	0.0108205	2.19201
GOTERM_BP	GO:0007167~enzyme linked receptor protein signaling pathway	4	ENSG00000164418, ENSG00000126561, ENSG00000175387, ENSG00000043462	0.0462823	4.79461				GOTERM_BP	GO:0050817~coagulation	9	ENSG00000166147, ENSG00000115718, ENSG00000166147, ENSG00000126218, ENSG00000198734, ENSG00000140092, ENSG00000137801, ENSG00000138185, ENSG00000164251,	0.0203482	2.57171			GOTERM_BP	GO:0007229~integrin-mediated signaling pathway	5	ENSG00000141968, ENSG00000100345, ENSG00000091409, ENSG00000118523, ENSG00000160255,	0.050407	3.44699			GOTERM_BP	GO:0019439~aromatic compound catabolic process	6	ENSG00000183044, ENSG00000115919, ENSG00000143819, ENSG00000113924, ENSG00000100577, ENSG00000171759,	0.0109479	3.95482
GOTERM_BP	GO:0043623~cellular protein complex assembly	3	ENSG00000164418, ENSG00000175387, ENSG00000167552	0.055933	7.59147				GOTERM_BP	GO:0008202~steroid metabolic process	10	ENSG00000145545, ENSG00000126561, ENSG00000132196, ENSG00000187134, ENSG00000160752, ENSG00000167315, ENSG00000088002, ENSG00000103266, ENSG00000170231, ENSG00000112033,	0.0243691	2.32829			GOTERM_BP	GO:0046034~ATP metabolic process	6	ENSG00000008130, ENSG00000154518, ENSG00000154518, ENSG00000165629, ENSG00000154723, ENSG00000106992,	0.0557337	2.81274			GOTERM_BP	GO:0002455~humoral immune response mediated by circulating immunoglobulin	7	ENSG00000149131, ENSG00000127241, ENSG00000159189, ENSG00000176919, ENSG00000106804, ENSG00000211899, ENSG00000125730,	0.010988	3.38357
GOTERM_BP	GO:0010557~positive regulation of macromolecule biosynthetic process	5	ENSG00000175197, ENSG00000100292, ENSG00000126561, ENSG00000175387, ENSG00000153879	0.0666793	3.13409				GOTERM_BP	GO:0007599~hemostasis	9	ENSG00000166147, ENSG00000115718, ENSG00000166147, ENSG00000126218, ENSG00000198734, ENSG00000140092, ENSG00000137801, ENSG00000138185, ENSG00000164251,	0.0261088	2.45989			GOTERM_BP	GO:0008544~epidermis development	7	ENSG00000171346, ENSG00000114113, ENSG00000169035, ENSG00000108821, ENSG00000083444, ENSG00000118523, ENSG00000179477,	0.0564365	2.48601			GOTERM_BP	GO:0001525~angiogenesis	11	ENSG00000066056, ENSG00000077782, ENSG00000204291, ENSG00000166825, ENSG00000010327, ENSG00000136110, ENSG00000125378, ENSG00000187045, ENSG00000101384, ENSG00000118523, ENSG00000137801,	0.0132567	2.34575
GOTERM_BP	GO:0001817~regulation of cytokine production	3	ENSG00000100292, ENSG00000126561, ENSG00000153879	0.0679756	6.79458				GOTERM_BP	GO:0044237~cellular metabolic process	212	ENSG00000107581, ENSG00000131069, ENSG00000100304, ENSG00000115317, ENSG00000119673, ENSG00000106992, ENSG00000109586, ENSG00000062370, ENSG00000197406, ENSG00000115665, ENSG00000079999, ENSG00000175445, ENSG00000115524, ENSG00000188229, ENSG00000149257, ENSG00000149428, ENSG00000114268, ENSG00000135476, ENSG00000111716, ENSG00000115361, ENSG00000079387, ENSG00000153147, ENSG00000122482, ENSG0000…	0.0275097	1.08527			GOTERM_BP	GO:0030902~hindbrain development	3	ENSG00000198707, ENSG00000198707, ENSG00000167081,	0.0607212	7.03186			GOTERM_BP	GO:0002460~adaptive immune response based on somatic recombination of immune receptors built from immunoglobulin superfamily domains	9	ENSG00000149131, ENSG00000127241, ENSG00000159189, ENSG00000176919, ENSG00000081237, ENSG00000106804, ENSG00000211899, ENSG00000125730, ENSG00000019582,	0.0153925	2.61018
GOTERM_BP	GO:0031328~positive regulation of cellular biosynthetic process	5	ENSG00000175197, ENSG00000100292, ENSG00000126561, ENSG00000175387, ENSG00000153879	0.0763194	2.99226				GOTERM_BP	GO:0009074~aromatic amino acid family catabolic process	4	ENSG00000150787, ENSG00000115919, ENSG00000113924, ENSG00000198650,	0.0289327	5.5879			GOTERM_BP	GO:0006952~defense response	17	ENSG00000165168, ENSG00000127241, ENSG00000198959, ENSG00000101425, ENSG00000115267, ENSG00000125730, ENSG00000206435, ENSG00000160255, ENSG00000181374, ENSG00000116701, ENSG00000142405, ENSG00000164344, ENSG00000159189, ENSG00000113580, ENSG00000081237, ENSG00000215845, ENSG00000137801,	0.0784081	1.54447			GOTERM_BP	GO:0002526~acute inflammatory response	11	ENSG00000173432, ENSG00000149131, ENSG00000145192, ENSG00000127241, ENSG00000055955, ENSG00000129988, ENSG00000159189, ENSG00000176919, ENSG00000173432, ENSG00000106804, ENSG00000125730,	0.0163456	2.27873
GOTERM_BP	GO:0009891~positive regulation of biosynthetic process	5	ENSG00000175197, ENSG00000100292, ENSG00000126561, ENSG00000175387, ENSG00000153879	0.0795756	2.9492				GOTERM_BP	GO:0044248~cellular catabolic process	30	ENSG00000083799, ENSG00000133063, ENSG00000161270, ENSG00000158825, ENSG00000138035, ENSG00000134109, ENSG00000188641, ENSG00000182054, ENSG00000197406, ENSG00000133805, ENSG00000133063, ENSG00000008311, ENSG00000113552, ENSG00000164117, ENSG00000112033, ENSG00000150787, ENSG00000149428, ENSG00000159650, ENSG00000115919, ENSG00000113924, ENSG00000100292, ENSG00000111716, ENSG00000102144, ENSG0000…	0.0293381	1.47337			GOTERM_BP	GO:0009887~organ morphogenesis	15	ENSG00000198707, ENSG00000198959, ENSG00000166825, ENSG00000204103, ENSG00000198707, ENSG00000011465, ENSG00000091409, ENSG00000197616, ENSG00000180447, ENSG00000118523, ENSG00000185551, ENSG00000100345, ENSG00000101384, ENSG00000116906, ENSG00000137801,	0.0858468	1.58375			GOTERM_BP	GO:0002449~lymphocyte mediated immunity	9	ENSG00000149131, ENSG00000127241, ENSG00000159189, ENSG00000176919, ENSG00000081237, ENSG00000106804, ENSG00000211899, ENSG00000125730, ENSG00000019582,	0.0196341	2.50979
GOTERM_BP	GO:0043065~positive regulation of apoptosis	4	ENSG00000175197, ENSG00000100292, ENSG00000153879, ENSG00000187288	0.0802511	3.81339				GOTERM_BP	GO:0005975~carbohydrate metabolic process	24	ENSG00000157766, ENSG00000016864, ENSG00000149428, ENSG00000114268, ENSG00000133063, ENSG00000111716, ENSG00000109586, ENSG00000102144, ENSG00000182054, ENSG00000162267, ENSG00000151655, ENSG00000067225, ENSG00000133063, ENSG00000138079, ENSG00000091483, ENSG00000149328, ENSG00000113552, ENSG00000162066, ENSG00000184640, ENSG00000177628, ENSG00000129270, ENSG00000112033, ENSG00000131446, ENSG0000…	0.0296562	1.56346			GOTERM_BP	GO:0031349~positive regulation of defense response	3	ENSG00000142405, ENSG00000198959, ENSG00000125730,	0.0860576	5.85988			GOTERM_BP	GO:0051240~positive regulation of multicellular organismal process	10	ENSG00000149131, ENSG00000127241, ENSG00000159189, ENSG00000125378, ENSG00000176919, ENSG00000081237, ENSG00000106804, ENSG00000007312, ENSG00000211899, ENSG00000125730,	0.0200809	2.33887
GOTERM_BP	GO:0019751~polyol metabolic process	2	ENSG00000165458, ENSG00000100253	0.0905067	20.497				GOTERM_BP	GO:0046348~amino sugar catabolic process	3	ENSG00000133063, ENSG00000133063, ENSG00000113552,	0.0337708	9.42959			GOTERM_BP	GO:0050729~positive regulation of inflammatory response	3	ENSG00000142405, ENSG00000198959, ENSG00000125730,	0.0860576	5.85988			GOTERM_BP	GO:0050708~regulation of protein secretion	4	ENSG00000173432, ENSG00000142405, ENSG00000164144, ENSG00000162711,	0.0209059	5.8004
GOTERM_BP	GO:0007169~transmembrane receptor protein tyrosine kinase signaling pathway	3	ENSG00000164418, ENSG00000126561, ENSG00000043462	0.0979698	5.49026				GOTERM_BP	GO:0006043~glucosamine catabolic process	3	ENSG00000133063, ENSG00000133063, ENSG00000113552,	0.0337708	9.42959			GOTERM_BP	GO:0007398~ectoderm development	7	ENSG00000171346, ENSG00000114113, ENSG00000169035, ENSG00000108821, ENSG00000083444, ENSG00000118523, ENSG00000179477,	0.0893363	2.21725			GOTERM_BP	GO:0048514~blood vessel morphogenesis	12	ENSG00000066056, ENSG00000077782, ENSG00000204291, ENSG00000166825, ENSG00000010327, ENSG00000136110, ENSG00000125378, ENSG00000187045, ENSG00000101384, ENSG00000118523, ENSG00000137801, ENSG00000185650,	0.0231534	2.07157
GOTERM_BP	GO:0006487~protein amino acid N-linked glycosylation	2	ENSG00000131446, ENSG00000156298	0.099108	18.6336				GOTERM_BP	GO:0015908~fatty acid transport	3	ENSG00000132855, ENSG00000005469, ENSG00000112033,	0.0337708	9.42959			GOTERM_BP	GO:0006163~purine nucleotide metabolic process	8	ENSG00000008130, ENSG00000154518, ENSG00000154518, ENSG00000165629, ENSG00000133805, ENSG00000154723, ENSG00000185100, ENSG00000106992,	0.0912826	2.03822			GOTERM_BP	GO:0009306~protein secretion	6	ENSG00000173432, ENSG00000142405, ENSG00000043462, ENSG00000164144, ENSG00000162711, ENSG00000058262,	0.0241046	3.34639
									GOTERM_BP	GO:0006519~amino acid and derivative metabolic process	21	ENSG00000184557, ENSG00000159650, ENSG00000150787, ENSG00000137106, ENSG00000115919, ENSG00000161270, ENSG00000113924, ENSG00000123505, ENSG00000160255, ENSG00000197406, ENSG00000115665, ENSG00000142405, ENSG00000172482, ENSG00000172053, ENSG00000120053, ENSG00000179115, ENSG00000138079, ENSG00000008311, ENSG00000198650, ENSG00000115866, ENSG00000178149,	0.0350502	1.60017			GOTERM_BP	GO:0051186~cofactor metabolic process	16	ENSG00000008130, ENSG00000154518, ENSG00000165629, ENSG00000136010, ENSG00000169738, ENSG00000154723, ENSG00000119673, ENSG00000106992, ENSG00000188690, ENSG00000014641, ENSG00000095321, ENSG00000167113, ENSG00000106049, ENSG00000154518, ENSG00000154930, ENSG00000188690,	0.0916734	1.53702			GOTERM_BP	GO:0002443~leukocyte mediated immunity	9	ENSG00000149131, ENSG00000127241, ENSG00000159189, ENSG00000176919, ENSG00000081237, ENSG00000106804, ENSG00000211899, ENSG00000125730, ENSG00000019582,	0.0246467	2.41683
									GOTERM_BP	GO:0006520~amino acid metabolic process	18	ENSG00000184557, ENSG00000150787, ENSG00000159650, ENSG00000137106, ENSG00000115919, ENSG00000161270, ENSG00000113924, ENSG00000160255, ENSG00000142405, ENSG00000172482, ENSG00000172053, ENSG00000120053, ENSG00000179115, ENSG00000138079, ENSG00000008311, ENSG00000198650, ENSG00000178149, ENSG00000115866,	0.0386367	1.66405			GOTERM_BP	GO:0016126~sterol biosynthetic process	4	ENSG00000067064, ENSG00000160752, ENSG00000167315, ENSG00000167508,	0.0920905	3.60608			GOTERM_BP	GO:0050778~positive regulation of immune response	9	ENSG00000149131, ENSG00000127241, ENSG00000159189, ENSG00000176919, ENSG00000081237, ENSG00000106804, ENSG00000007312, ENSG00000211899, ENSG00000125730,	0.0246467	2.41683
									GOTERM_BP	GO:0006044~N-acetylglucosamine metabolic process	4	ENSG00000133063, ENSG00000133063, ENSG00000113552, ENSG00000162066,	0.0389566	5.02911			GOTERM_BP	GO:0032012~regulation of ARF protein signal transduction	4	ENSG00000107862, ENSG00000139436, ENSG00000114331, ENSG00000108669,	0.0920905	3.60608			GOTERM_BP	GO:0016125~sterol metabolic process	9	ENSG00000169714, ENSG00000170835, ENSG00000167315, ENSG00000133935, ENSG00000167910, ENSG00000087237, ENSG00000084674, ENSG00000112033, ENSG00000073060,	0.0246467	2.41683
									GOTERM_BP	GO:0007346~regulation of progression through mitotic cell cycle	4	ENSG00000126561, ENSG00000170312, ENSG00000154640, ENSG00000137707,	0.0389566	5.02911			GOTERM_BP	GO:0006720~isoprenoid metabolic process	4	ENSG00000067064, ENSG00000160752, ENSG00000160752, ENSG00000167508,	0.0920905	3.60608			GOTERM_BP	GO:0002684~positive regulation of immune system process	9	ENSG00000149131, ENSG00000127241, ENSG00000159189, ENSG00000176919, ENSG00000081237, ENSG00000106804, ENSG00000007312, ENSG00000211899, ENSG00000125730,	0.0246467	2.41683
									GOTERM_BP	GO:0042060~wound healing	9	ENSG00000166147, ENSG00000115718, ENSG00000166147, ENSG00000126218, ENSG00000198734, ENSG00000140092, ENSG00000137801, ENSG00000138185, ENSG00000164251,	0.0408481	2.2631			GOTERM_BP	GO:0016053~organic acid biosynthetic process	6	ENSG00000164120, ENSG00000172482, ENSG00000167910, ENSG00000103089, ENSG00000179477, ENSG00000122787,	0.0946167	2.42478			GOTERM_BP	GO:0016049~cell growth	15	ENSG00000114737, ENSG00000145192, ENSG00000184557, ENSG00000077782, ENSG00000170835, ENSG00000120332, ENSG00000118523, ENSG00000147654, ENSG00000185787, ENSG00000022267, ENSG00000115461, ENSG00000110888, ENSG00000175183, ENSG00000185787, ENSG00000176046,	0.0260359	1.84335
									GOTERM_BP	GO:0050878~regulation of body fluid levels	9	ENSG00000166147, ENSG00000115718, ENSG00000166147, ENSG00000126218, ENSG00000198734, ENSG00000140092, ENSG00000137801, ENSG00000138185, ENSG00000164251,	0.0408481	2.2631			GOTERM_BP	GO:0046394~carboxylic acid biosynthetic process	6	ENSG00000164120, ENSG00000172482, ENSG00000167910, ENSG00000103089, ENSG00000179477, ENSG00000122787,	0.0946167	2.42478			GOTERM_BP	GO:0042692~muscle cell differentiation	7	ENSG00000133392, ENSG00000100097, ENSG00000125378, ENSG00000175183, ENSG00000129152, ENSG00000101384, ENSG00000077009,	0.0284007	2.81964
									GOTERM_BP	GO:0009968~negative regulation of signal transduction	7	ENSG00000196781, ENSG00000114737, ENSG00000184557, ENSG00000142405, ENSG00000147509, ENSG00000141232, ENSG00000081237,	0.0422723	2.66695			24 hours: OVER-EXPRESSED GENES								GOTERM_BP	GO:0006446~regulation of translational initiation	8	ENSG00000107581, ENSG00000187840, ENSG00000134001, ENSG00000104408, ENSG00000130811, ENSG00000084623, ENSG00000132507, ENSG00000063046,	0.030191	2.52191
									GOTERM_BP	GO:0048523~negative regulation of cellular process	38	ENSG00000184557, ENSG00000010803, ENSG00000083799, ENSG00000147509, ENSG00000204103, ENSG00000171552, ENSG00000141232, ENSG00000170312, ENSG00000115718, ENSG00000154640, ENSG00000158825, ENSG00000198625, ENSG00000137707, ENSG00000170231, ENSG00000042493, ENSG00000071655, ENSG00000142227, ENSG00000111057, ENSG00000142405, ENSG00000111816, ENSG00000081237, ENSG00000184640, ENSG00000165175, ENSG0000…	0.0429237	1.35344			Category	Term	Count	Genes	PValue	Fold Enrichment			GOTERM_BP	GO:0006954~inflammatory response	20	ENSG00000149131, ENSG00000145192, ENSG00000127241, ENSG00000055955, ENSG00000176919, ENSG00000162711, ENSG00000125730, ENSG00000160255, ENSG00000129596, ENSG00000173432, ENSG00000181374, ENSG00000142405, ENSG00000164344, ENSG00000010327, ENSG00000129988, ENSG00000159189, ENSG00000173432, ENSG00000106804, ENSG00000106100, ENSG00000137801,	0.0308883	1.62933
									GOTERM_BP	GO:0051246~regulation of protein metabolic process	15	ENSG00000107581, ENSG00000152661, ENSG00000055917, ENSG00000197321, ENSG00000151247, ENSG00000198625, ENSG00000110321, ENSG00000160255, ENSG00000042493, ENSG00000126561, ENSG00000142405, ENSG00000132855, ENSG00000103266, ENSG00000165175, ENSG00000173366,	0.0442811	1.74622			GOTERM_BP	GO:0006396~RNA processing	47	ENSG00000100138, ENSG00000100416, ENSG00000135164, ENSG00000166197, ENSG00000165630, ENSG00000039123, ENSG00000109606, ENSG00000170515, ENSG00000136271, ENSG00000116350, ENSG00000163950, ENSG00000117360, ENSG00000113272, ENSG00000205937, ENSG00000171824, ENSG00000100650, ENSG00000132463, ENSG00000100056, ENSG00000143889, ENSG00000083520, ENSG00000185246, ENSG00000135316, ENSG00000183751, ENSG0000…	1.04724e-07	2.22792			GOTERM_BP	GO:0009072~aromatic amino acid family metabolic process	6	ENSG00000171759, ENSG00000115919, ENSG00000099977, ENSG00000113924, ENSG00000100577, ENSG00000171759,	0.0333614	3.10736
									GOTERM_BP	GO:0051259~protein oligomerization	6	ENSG00000152661, ENSG00000187134, ENSG00000198959, ENSG00000008311, ENSG00000158825, ENSG00000184640,	0.0501	2.90141			GOTERM_BP	GO:0008380~RNA splicing	34	ENSG00000100138, ENSG00000135164, ENSG00000165630, ENSG00000039123, ENSG00000109606, ENSG00000116350, ENSG00000117360, ENSG00000205937, ENSG00000100650, ENSG00000100056, ENSG00000185246, ENSG00000135316, ENSG00000110107, ENSG00000183431, ENSG00000079134, ENSG00000108883, ENSG00000169045, ENSG00000131876, ENSG00000123136, ENSG00000131795, ENSG00000117569, ENSG00000116754, ENSG00000115875, ENSG0000…	2.25351e-07	2.58718			GOTERM_BP	GO:0006958~complement activation, classical pathway	6	ENSG00000149131, ENSG00000127241, ENSG00000159189, ENSG00000176919, ENSG00000106804, ENSG00000125730,	0.0333614	3.10736
									GOTERM_BP	GO:0019439~aromatic compound catabolic process	4	ENSG00000150787, ENSG00000115919, ENSG00000113924, ENSG00000198650,	0.0505	4.57192			GOTERM_BP	GO:0016071~mRNA metabolic process	39	ENSG00000100138, ENSG00000066044, ENSG00000135164, ENSG00000165630, ENSG00000039123, ENSG00000109606, ENSG00000116350, ENSG00000163950, ENSG00000117360, ENSG00000205937, ENSG00000171824, ENSG00000100650, ENSG00000132463, ENSG00000100056, ENSG00000143889, ENSG00000185246, ENSG00000135316, ENSG00000110107, ENSG00000183431, ENSG00000079134, ENSG00000103342, ENSG00000108883, ENSG00000169045, ENSG0000…	3.81873e-07	2.34939			GOTERM_BP	GO:0042060~wound healing	13	ENSG00000149131, ENSG00000090621, ENSG00000169860, ENSG00000115718, ENSG00000140092, ENSG00000164111, ENSG00000187045, ENSG00000173432, ENSG00000085063, ENSG00000164344, ENSG00000143341, ENSG00000137801, ENSG00000203618,	0.0348608	1.88513
									GOTERM_BP	GO:0006041~glucosamine metabolic process	4	ENSG00000133063, ENSG00000133063, ENSG00000113552, ENSG00000162066,	0.0505	4.57192			GOTERM_BP	GO:0006397~mRNA processing	35	ENSG00000100138, ENSG00000135164, ENSG00000165630, ENSG00000039123, ENSG00000109606, ENSG00000116350, ENSG00000163950, ENSG00000117360, ENSG00000205937, ENSG00000100650, ENSG00000132463, ENSG00000100056, ENSG00000143889, ENSG00000185246, ENSG00000135316, ENSG00000110107, ENSG00000183431, ENSG00000079134, ENSG00000108883, ENSG00000169045, ENSG00000131876, ENSG00000123136, ENSG00000131795, ENSG0000…	7.50175e-07	2.42891			GOTERM_BP	GO:0001944~vasculature development	13	ENSG00000066056, ENSG00000077782, ENSG00000204291, ENSG00000166825, ENSG00000136110, ENSG00000125378, ENSG00000162407, ENSG00000187045, ENSG00000118523, ENSG00000010327, ENSG00000101384, ENSG00000137801, ENSG00000185650,	0.0348608	1.88513
									GOTERM_BP	GO:0006040~amino sugar metabolic process	4	ENSG00000133063, ENSG00000133063, ENSG00000113552, ENSG00000162066,	0.0505	4.57192			GOTERM_BP	GO:0043283~biopolymer metabolic process	210	ENSG00000011485, ENSG00000066044, ENSG00000165630, ENSG00000160957, ENSG00000062370, ENSG00000154727, ENSG00000008405, ENSG00000171824, ENSG00000075426, ENSG00000184007, ENSG00000143889, ENSG00000189403, ENSG00000135775, ENSG00000079999, ENSG00000198900, ENSG00000161011, ENSG00000079134, ENSG00000185591, ENSG00000169045, ENSG00000126067, ENSG00000130985, ENSG00000175354, ENSG00000105568, ENSG0000…	4.49206e-06	1.26946			GOTERM_BP	GO:0048741~skeletal muscle fiber development	7	ENSG00000133392, ENSG00000100097, ENSG00000125378, ENSG00000175183, ENSG00000129152, ENSG00000101384, ENSG00000077009,	0.0368325	2.67124
									GOTERM_BP	GO:0009896~positive regulation of catabolic process	3	ENSG00000152661, ENSG00000132855, ENSG00000103266,	0.0533671	7.54367			GOTERM_BP	GO:0016070~RNA metabolic process	113	ENSG00000066044, ENSG00000165630, ENSG00000196428, ENSG00000039123, ENSG00000076108, ENSG00000136271, ENSG00000062370, ENSG00000154727, ENSG00000008405, ENSG00000171824, ENSG00000075426, ENSG00000143889, ENSG00000132463, ENSG00000164104, ENSG00000189403, ENSG00000185246, ENSG00000083520, ENSG00000079999, ENSG00000161011, ENSG00000103342, ENSG00000079134, ENSG00000185591, ENSG00000169045, ENSG0000…	7.39773e-05	1.38648			GOTERM_BP	GO:0045597~positive regulation of cell differentiation	6	ENSG00000011052, ENSG00000125378, ENSG00000101384, ENSG00000184371, ENSG00000134954, ENSG00000112033,	0.0445481	2.9002
									GOTERM_BP	GO:0006950~response to stress	38	ENSG00000144554, ENSG00000183161, ENSG00000115317, ENSG00000170312, ENSG00000115718, ENSG00000198734, ENSG00000140092, ENSG00000134109, ENSG00000126218, ENSG00000160255, ENSG00000181374, ENSG00000142405, ENSG00000172070, ENSG00000132383, ENSG00000166147, ENSG00000159189, ENSG00000181061, ENSG00000137801, ENSG00000169902, ENSG00000149257, ENSG00000149428, ENSG00000198959, ENSG00000122971, ENSG0000…	0.0534309	1.33082			GOTERM_BP	GO:0006139~nucleobase, nucleoside, nucleotide and nucleic acid metabolic process	152	ENSG00000066044, ENSG00000011485, ENSG00000084774, ENSG00000165630, ENSG00000196428, ENSG00000160957, ENSG00000039123, ENSG00000076108, ENSG00000136877, ENSG00000136271, ENSG00000062370, ENSG00000154727, ENSG00000134371, ENSG00000008405, ENSG00000171824, ENSG00000075426, ENSG00000132463, ENSG00000143889, ENSG00000164104, ENSG00000083520, ENSG00000185246, ENSG00000189403, ENSG00000079999, ENSG0000…	0.000239534	1.27396			GOTERM_BP	GO:0050707~regulation of cytokine secretion	3	ENSG00000173432, ENSG00000142405, ENSG00000162711,	0.0515515	7.2505
									GOTERM_BP	GO:0048519~negative regulation of biological process	38	ENSG00000184557, ENSG00000010803, ENSG00000083799, ENSG00000147509, ENSG00000204103, ENSG00000171552, ENSG00000141232, ENSG00000170312, ENSG00000115718, ENSG00000154640, ENSG00000158825, ENSG00000198625, ENSG00000137707, ENSG00000170231, ENSG00000042493, ENSG00000071655, ENSG00000142227, ENSG00000111057, ENSG00000142405, ENSG00000111816, ENSG00000081237, ENSG00000184640, ENSG00000165175, ENSG0000…	0.0613345	1.31616			GOTERM_BP	GO:0043170~macromolecule metabolic process	277	ENSG00000011485, ENSG00000066044, ENSG00000092529, ENSG00000165630, ENSG00000160957, ENSG00000115317, ENSG00000130640, ENSG00000062370, ENSG00000154727, ENSG00000008405, ENSG00000171824, ENSG00000075426, ENSG00000184007, ENSG00000143889, ENSG00000189403, ENSG00000135775, ENSG00000079999, ENSG00000198900, ENSG00000161011, ENSG00000188229, ENSG00000079134, ENSG00000185591, ENSG00000169045, ENSG0000…	0.000303578	1.14587			GOTERM_BP	GO:0050701~interleukin-1 secretion	3	ENSG00000173432, ENSG00000142405, ENSG00000162711,	0.0515515	7.2505
									GOTERM_BP	GO:0009894~regulation of catabolic process	4	ENSG00000152661, ENSG00000132855, ENSG00000198625, ENSG00000103266,	0.0634976	4.19093			GOTERM_BP	GO:0009987~cellular process	426	ENSG00000066044, ENSG00000011485, ENSG00000092529, ENSG00000109572, ENSG00000115317, ENSG00000100906, ENSG00000137563, ENSG00000102007, ENSG00000062370, ENSG00000130640, ENSG00000134371, ENSG00000008405, ENSG00000171824, ENSG00000111057, ENSG00000184007, ENSG00000189403, ENSG00000135775, ENSG00000079999, ENSG00000079134, ENSG00000126247, ENSG00000188229, ENSG00000135002, ENSG00000111361, ENSG0000…	0.000366244	1.05252			GOTERM_BP	GO:0051046~regulation of secretion	5	ENSG00000173432, ENSG00000142405, ENSG00000164144, ENSG00000162711, ENSG00000112033,	0.0528078	3.29568
									GOTERM_BP	GO:0009605~response to external stimulus	22	ENSG00000169902, ENSG00000198959, ENSG00000122971, ENSG00000115718, ENSG00000140092, ENSG00000198734, ENSG00000126218, ENSG00000132703, ENSG00000100292, ENSG00000138185, ENSG00000164251, ENSG00000160255, ENSG00000181374, ENSG00000126561, ENSG00000166147, ENSG00000142405, ENSG00000166147, ENSG00000159189, ENSG00000215845, ENSG00000173366, ENSG00000137801, ENSG00000183134,	0.0658641	1.47128			GOTERM_BP	GO:0016311~dephosphorylation	15	ENSG00000142949, ENSG00000011485, ENSG00000171862, ENSG00000171862, ENSG00000170836, ENSG00000131482, ENSG00000067113, ENSG00000175354, ENSG00000138166, ENSG00000105568, ENSG00000184007, ENSG00000164951, ENSG00000184489, ENSG00000164086, ENSG00000213639,	0.0010802	2.6024			GOTERM_BP	GO:0007423~sensory organ development	8	ENSG00000077782, ENSG00000204103, ENSG00000125378, ENSG00000181449, ENSG00000101384, ENSG00000180447, ENSG00000100811, ENSG00000182187,	0.0563044	2.23092
									GOTERM_BP	GO:0008152~metabolic process	230	ENSG00000107581, ENSG00000131069, ENSG00000100304, ENSG00000115317, ENSG00000119673, ENSG00000106992, ENSG00000109586, ENSG00000062370, ENSG00000197406, ENSG00000115665, ENSG00000079999, ENSG00000175445, ENSG00000115524, ENSG00000188229, ENSG00000149257, ENSG00000016864, ENSG00000149428, ENSG00000114268, ENSG00000135476, ENSG00000111716, ENSG00000115361, ENSG00000079387, ENSG00000153147, ENSG0000…	0.0740021	1.05577			GOTERM_BP	GO:0006260~DNA replication	18	ENSG00000167085, ENSG00000197299, ENSG00000062822, ENSG00000119335, ENSG00000163918, ENSG00000130985, ENSG00000168496, ENSG00000105486, ENSG00000115942, ENSG00000105568, ENSG00000164815, ENSG00000164104, ENSG00000189403, ENSG00000104889, ENSG00000132383, ENSG00000162521, ENSG00000198900, ENSG00000116062,	0.00111865	2.33051			GOTERM_BP	GO:0044264~cellular polysaccharide metabolic process	7	ENSG00000133063, ENSG00000133063, ENSG00000163754, ENSG00000114480, ENSG00000104812, ENSG00000100994, ENSG00000213639,	0.0580821	2.41683
									GOTERM_BP	GO:0050729~positive regulation of inflammatory response	3	ENSG00000126561, ENSG00000142405, ENSG00000198959,	0.0759304	6.28639			GOTERM_BP	GO:0044238~primary metabolic process	315	ENSG00000123983, ENSG00000011485, ENSG00000066044, ENSG00000092529, ENSG00000165630, ENSG00000160957, ENSG00000115317, ENSG00000137563, ENSG00000130640, ENSG00000062370, ENSG00000154727, ENSG00000134371, ENSG00000008405, ENSG00000171824, ENSG00000075426, ENSG00000184007, ENSG00000143889, ENSG00000189403, ENSG00000135775, ENSG00000079999, ENSG00000198900, ENSG00000161011, ENSG00000188229, ENSG0000…	0.00116958	1.10628			GOTERM_BP	GO:0005976~polysaccharide metabolic process	7	ENSG00000133063, ENSG00000133063, ENSG00000163754, ENSG00000114480, ENSG00000104812, ENSG00000100994, ENSG00000213639,	0.0580821	2.41683
									GOTERM_BP	GO:0002274~myeloid leukocyte activation	3	ENSG00000043462, ENSG00000100292, ENSG00000019582,	0.0759304	6.28639			GOTERM_BP	GO:0033036~macromolecule localization	57	ENSG00000031823, ENSG00000170248, ENSG00000113013, ENSG00000111052, ENSG00000146232, ENSG00000110651, ENSG00000100906, ENSG00000100216, ENSG00000167461, ENSG00000152700, ENSG00000173598, ENSG00000175582, ENSG00000135775, ENSG00000100196, ENSG00000161011, ENSG00000138069, ENSG00000146232, ENSG00000079134, ENSG00000062725, ENSG00000100083, ENSG00000123240, ENSG00000068781, ENSG00000100284, ENSG0000…	0.00138013	1.49383			GOTERM_BP	GO:0051246~regulation of protein metabolic process	22	ENSG00000107581, ENSG00000152661, ENSG00000134001, ENSG00000163412, ENSG00000049130, ENSG00000101871, ENSG00000198625, ENSG00000084623, ENSG00000132507, ENSG00000063046, ENSG00000160255, ENSG00000125347, ENSG00000187840, ENSG00000142405, ENSG00000104408, ENSG00000130811, ENSG00000103266, ENSG00000165175, ENSG00000211899, ENSG00000137710, ENSG00000185650, ENSG00000132541,	0.0597536	1.47695
									GOTERM_BP	GO:0031349~positive regulation of defense response	3	ENSG00000126561, ENSG00000142405, ENSG00000198959,	0.0759304	6.28639			GOTERM_BP	GO:0046907~intracellular transport	51	ENSG00000031823, ENSG00000113013, ENSG00000146232, ENSG00000100906, ENSG00000100216, ENSG00000152700, ENSG00000173598, ENSG00000175582, ENSG00000111057, ENSG00000135775, ENSG00000161011, ENSG00000146232, ENSG00000138069, ENSG00000188229, ENSG00000062725, ENSG00000100083, ENSG00000123240, ENSG00000068781, ENSG00000119335, ENSG00000172175, ENSG00000101350, ENSG00000100284, ENSG00000166747, ENSG0000…	0.00140667	1.53614			GOTERM_BP	GO:0050776~regulation of immune response	9	ENSG00000149131, ENSG00000127241, ENSG00000159189, ENSG00000176919, ENSG00000081237, ENSG00000106804, ENSG00000007312, ENSG00000211899, ENSG00000125730,	0.0631188	2.0392
									GOTERM_BP	GO:0048545~response to steroid hormone stimulus	4	ENSG00000122971, ENSG00000172482, ENSG00000100292, ENSG00000198650,	0.0778661	3.86855			GOTERM_BP	GO:0016043~cellular component organization and biogenesis	134	ENSG00000105993, ENSG00000184557, ENSG00000160957, ENSG00000109572, ENSG00000115317, ENSG00000146232, ENSG00000076108, ENSG00000100906, ENSG00000136271, ENSG00000130640, ENSG00000168003, ENSG00000171824, ENSG00000111057, ENSG00000164104, ENSG00000083520, ENSG00000189403, ENSG00000135775, ENSG00000100196, ENSG00000161011, ENSG00000101367, ENSG00000188229, ENSG00000100083, ENSG00000123240, ENSG0000…	0.00158864	1.25124			GOTERM_BP	GO:0006820~anion transport	13	ENSG00000213585, ENSG00000164889, ENSG00000204291, ENSG00000109572, ENSG00000082196, ENSG00000213585, ENSG00000004939, ENSG00000182871, ENSG00000159189, ENSG00000088836, ENSG00000108821, ENSG00000004939, ENSG00000184374,	0.0667067	1.71375
									GOTERM_BP	GO:0040014~regulation of multicellular organism growth	4	ENSG00000197406, ENSG00000126561, ENSG00000115317, ENSG00000171316,	0.0778661	3.86855			GOTERM_BP	GO:0008219~cell death	48	ENSG00000167085, ENSG00000170248, ENSG00000105993, ENSG00000184557, ENSG00000091164, ENSG00000113013, ENSG00000204842, ENSG00000171862, ENSG00000171307, ENSG00000175197, ENSG00000170312, ENSG00000115317, ENSG00000115170, ENSG00000104881, ENSG00000100906, ENSG00000121380, ENSG00000138794, ENSG00000104205, ENSG00000075426, ENSG00000111057, ENSG00000189403, ENSG00000161011, ENSG00000198900, ENSG0000…	0.00170861	1.5479			GOTERM_BP	GO:0001501~skeletal development	15	ENSG00000157766, ENSG00000145192, ENSG00000077782, ENSG00000167244, ENSG00000136110, ENSG00000182718, ENSG00000125378, ENSG00000162551, ENSG00000117450, ENSG00000118523, ENSG00000184371, ENSG00000112964, ENSG00000107789, ENSG00000108821, ENSG00000204217,	0.0684049	1.62325
									GOTERM_BP	GO:0008219~cell death	29	ENSG00000184557, ENSG00000171552, ENSG00000115317, ENSG00000170312, ENSG00000115718, ENSG00000104881, ENSG00000198625, ENSG00000147654, ENSG00000160255, ENSG00000142227, ENSG00000111057, ENSG00000142405, ENSG00000118689, ENSG00000112996, ENSG00000081237, ENSG00000188229, ENSG00000112033, ENSG00000152661, ENSG00000198959, ENSG00000135476, ENSG00000100292, ENSG00000115539, ENSG00000110321, ENSG0000…	0.078868	1.35543			GOTERM_BP	GO:0016265~death	48	ENSG00000167085, ENSG00000170248, ENSG00000105993, ENSG00000184557, ENSG00000091164, ENSG00000113013, ENSG00000204842, ENSG00000171862, ENSG00000171307, ENSG00000175197, ENSG00000170312, ENSG00000115317, ENSG00000115170, ENSG00000104881, ENSG00000100906, ENSG00000121380, ENSG00000138794, ENSG00000104205, ENSG00000075426, ENSG00000111057, ENSG00000189403, ENSG00000161011, ENSG00000198900, ENSG0000…	0.00170861	1.5479			GOTERM_BP	GO:0000302~response to reactive oxygen species	5	ENSG00000211445, ENSG00000092054, ENSG00000116288, ENSG00000108821, ENSG00000121691,	0.0708712	3.02104
									GOTERM_BP	GO:0016265~death	29	ENSG00000184557, ENSG00000171552, ENSG00000115317, ENSG00000170312, ENSG00000115718, ENSG00000104881, ENSG00000198625, ENSG00000147654, ENSG00000160255, ENSG00000142227, ENSG00000111057, ENSG00000142405, ENSG00000118689, ENSG00000112996, ENSG00000081237, ENSG00000188229, ENSG00000112033, ENSG00000152661, ENSG00000198959, ENSG00000135476, ENSG00000100292, ENSG00000115539, ENSG00000110321, ENSG0000…	0.078868	1.35543			GOTERM_BP	GO:0008104~protein localization	53	ENSG00000031823, ENSG00000170248, ENSG00000113013, ENSG00000111052, ENSG00000146232, ENSG00000110651, ENSG00000100906, ENSG00000100216, ENSG00000152700, ENSG00000167461, ENSG00000175582, ENSG00000135775, ENSG00000100196, ENSG00000161011, ENSG00000146232, ENSG00000138069, ENSG00000062725, ENSG00000100083, ENSG00000123240, ENSG00000068781, ENSG00000100284, ENSG00000138297, ENSG00000166747, ENSG0000…	0.00308124	1.46887			GOTERM_BP	GO:0006775~fat-soluble vitamin metabolic process	5	ENSG00000143320, ENSG00000114113, ENSG00000170835, ENSG00000073737, ENSG00000114115,	0.0708712	3.02104
									GOTERM_BP	GO:0022607~cellular component assembly	26	ENSG00000107581, ENSG00000136807, ENSG00000187134, ENSG00000141696, ENSG00000151247, ENSG00000197122, ENSG00000158825, ENSG00000198625, ENSG00000112077, ENSG00000042493, ENSG00000071655, ENSG00000008311, ENSG00000184640, ENSG00000115866, ENSG00000152661, ENSG00000198959, ENSG00000189060, ENSG00000132703, ENSG00000107282, ENSG00000197822, ENSG00000110321, ENSG00000019582, ENSG00000175416, ENSG0000…	0.0822556	1.37929			GOTERM_BP	GO:0015031~protein transport	50	ENSG00000031823, ENSG00000170248, ENSG00000113013, ENSG00000111052, ENSG00000146232, ENSG00000100906, ENSG00000100216, ENSG00000152700, ENSG00000167461, ENSG00000175582, ENSG00000135775, ENSG00000100196, ENSG00000146232, ENSG00000138069, ENSG00000062725, ENSG00000100083, ENSG00000123240, ENSG00000068781, ENSG00000100284, ENSG00000138297, ENSG00000166747, ENSG00000166855, ENSG00000175582, ENSG0000…	0.00329124	1.48539			GOTERM_BP	GO:0051094~positive regulation of developmental process	7	ENSG00000011052, ENSG00000125378, ENSG00000101384, ENSG00000184371, ENSG00000134954, ENSG00000112033, ENSG00000187764,	0.0709648	2.30698
									GOTERM_BP	GO:0044262~cellular carbohydrate metabolic process	17	ENSG00000157766, ENSG00000149428, ENSG00000114268, ENSG00000133063, ENSG00000111716, ENSG00000182054, ENSG00000102144, ENSG00000162267, ENSG00000151655, ENSG00000067225, ENSG00000133063, ENSG00000091483, ENSG00000113552, ENSG00000162066, ENSG00000112033, ENSG00000131446, ENSG00000196636,	0.0853324	1.5267			GOTERM_BP	GO:0006470~protein amino acid dephosphorylation	13	ENSG00000142949, ENSG00000011485, ENSG00000171862, ENSG00000171862, ENSG00000170836, ENSG00000175354, ENSG00000138166, ENSG00000105568, ENSG00000184007, ENSG00000164951, ENSG00000164086, ENSG00000184489, ENSG00000213639,	0.00379012	2.50602			GOTERM_BP	GO:0048646~anatomical structure formation	11	ENSG00000066056, ENSG00000077782, ENSG00000204291, ENSG00000166825, ENSG00000010327, ENSG00000136110, ENSG00000125378, ENSG00000187045, ENSG00000101384, ENSG00000118523, ENSG00000137801,	0.0712261	1.81263
									GOTERM_BP	GO:0000074~regulation of progression through cell cycle	22	ENSG00000164120, ENSG00000118816, ENSG00000136807, ENSG00000083799, ENSG00000138764, ENSG00000135476, ENSG00000170312, ENSG00000154640, ENSG00000163660, ENSG00000142731, ENSG00000198625, ENSG00000137707, ENSG00000110321, ENSG00000175166, ENSG00000126561, ENSG00000173207, ENSG00000111816, ENSG00000091483, ENSG00000081237, ENSG00000184640, ENSG00000072609, ENSG00000124208,	0.0856131	1.42578			GOTERM_BP	GO:0043687~post-translational protein modification	75	ENSG00000102572, ENSG00000011485, ENSG00000136807, ENSG00000184557, ENSG00000171862, ENSG00000119231, ENSG00000171862, ENSG00000110651, ENSG00000008405, ENSG00000104205, ENSG00000184007, ENSG00000174780, ENSG00000158290, ENSG00000142731, ENSG00000108106, ENSG00000118515, ENSG00000130177, ENSG00000114737, ENSG00000105221, ENSG00000188191, ENSG00000118515, ENSG00000170836, ENSG00000172175, ENSG0000…	0.00406739	1.347			GOTERM_BP	GO:0006956~complement activation	6	ENSG00000149131, ENSG00000127241, ENSG00000159189, ENSG00000176919, ENSG00000106804, ENSG00000125730,	0.0728688	2.559
									GOTERM_BP	GO:0051726~regulation of cell cycle	22	ENSG00000164120, ENSG00000118816, ENSG00000136807, ENSG00000083799, ENSG00000138764, ENSG00000135476, ENSG00000170312, ENSG00000154640, ENSG00000163660, ENSG00000142731, ENSG00000198625, ENSG00000137707, ENSG00000110321, ENSG00000175166, ENSG00000126561, ENSG00000173207, ENSG00000111816, ENSG00000091483, ENSG00000081237, ENSG00000184640, ENSG00000072609, ENSG00000124208,	0.0892497	1.41847			GOTERM_BP	GO:0000184~mRNA catabolic process, nonsense-mediated decay	5	ENSG00000205937, ENSG00000171824, ENSG00000110063, ENSG00000103342, ENSG00000131795,	0.00454961	6.19619			GOTERM_BP	GO:0002682~regulation of immune system process	9	ENSG00000149131, ENSG00000127241, ENSG00000159189, ENSG00000176919, ENSG00000081237, ENSG00000106804, ENSG00000007312, ENSG00000211899, ENSG00000125730,	0.0737478	1.97741
									GOTERM_BP	GO:0016049~cell growth	9	ENSG00000022267, ENSG00000185787, ENSG00000114737, ENSG00000110888, ENSG00000184557, ENSG00000142227, ENSG00000158825, ENSG00000185787, ENSG00000147654,	0.0916318	1.91788			GOTERM_BP	GO:0006886~intracellular protein transport	34	ENSG00000113013, ENSG00000141232, ENSG00000072958, ENSG00000146232, ENSG00000102753, ENSG00000100906, ENSG00000100216, ENSG00000152700, ENSG00000069248, ENSG00000104980, ENSG00000135775, ENSG00000146232, ENSG00000062725, ENSG00000100083, ENSG00000123240, ENSG00000183255, ENSG00000068781, ENSG00000118873, ENSG00000121680, ENSG00000100284, ENSG00000173726, ENSG00000107282, ENSG00000174780, ENSG0000…	0.00546332	1.60293			GOTERM_BP	GO:0009968~negative regulation of signal transduction	9	ENSG00000196781, ENSG00000114737, ENSG00000145192, ENSG00000184557, ENSG00000142405, ENSG00000127074, ENSG00000136110, ENSG00000168421, ENSG00000081237,	0.0737478	1.97741
									GOTERM_BP	GO:0048878~chemical homeostasis	11	ENSG00000181374, ENSG00000187134, ENSG00000198959, ENSG00000132855, ENSG00000171552, ENSG00000118689, ENSG00000081237, ENSG00000112077, ENSG00000136381, ENSG00000138449, ENSG00000164251,	0.092273	1.75064			GOTERM_BP	GO:0007049~cell cycle	54	ENSG00000116670, ENSG00000100138, ENSG00000011485, ENSG00000163938, ENSG00000135164, ENSG00000179051, ENSG00000136807, ENSG00000119231, ENSG00000171862, ENSG00000154640, ENSG00000105486, ENSG00000134371, ENSG00000111057, ENSG00000158290, ENSG00000101367, ENSG00000162063, ENSG00000103342, ENSG00000130177, ENSG00000112715, ENSG00000100359, ENSG00000099860, ENSG00000170836, ENSG00000110002, ENSG0000…	0.00547245	1.42381			GOTERM_BP	GO:0006417~regulation of translation	13	ENSG00000107581, ENSG00000134001, ENSG00000163412, ENSG00000084623, ENSG00000132507, ENSG00000063046, ENSG00000125347, ENSG00000187840, ENSG00000142405, ENSG00000104408, ENSG00000130811, ENSG00000185650, ENSG00000132541,	0.0835216	1.65362
									GOTERM_BP	GO:0009072~aromatic amino acid family metabolic process	4	ENSG00000150787, ENSG00000115919, ENSG00000113924, ENSG00000198650,	0.0935092	3.59222			GOTERM_BP	GO:0045184~establishment of protein localization	50	ENSG00000031823, ENSG00000170248, ENSG00000113013, ENSG00000111052, ENSG00000146232, ENSG00000100906, ENSG00000100216, ENSG00000152700, ENSG00000167461, ENSG00000175582, ENSG00000135775, ENSG00000100196, ENSG00000146232, ENSG00000138069, ENSG00000062725, ENSG00000100083, ENSG00000123240, ENSG00000068781, ENSG00000100284, ENSG00000138297, ENSG00000166747, ENSG00000166855, ENSG00000175582, ENSG0000…	0.0065218	1.4362			GOTERM_BP	GO:0009889~regulation of biosynthetic process	14	ENSG00000137880, ENSG00000107581, ENSG00000134001, ENSG00000163412, ENSG00000084623, ENSG00000132507, ENSG00000063046, ENSG00000125347, ENSG00000187840, ENSG00000142405, ENSG00000104408, ENSG00000130811, ENSG00000185650, ENSG00000132541,	0.0838385	1.61122
									GOTERM_BP	GO:0035264~multicellular organism growth	4	ENSG00000197406, ENSG00000126561, ENSG00000115317, ENSG00000171316,	0.0935092	3.59222			GOTERM_BP	GO:0044237~cellular metabolic process	308	ENSG00000123983, ENSG00000011485, ENSG00000066044, ENSG00000092529, ENSG00000165630, ENSG00000160957, ENSG00000136877, ENSG00000115317, ENSG00000137563, ENSG00000062370, ENSG00000154727, ENSG00000134371, ENSG00000008405, ENSG00000171824, ENSG00000075426, ENSG00000184007, ENSG00000143889, ENSG00000189403, ENSG00000135775, ENSG00000079999, ENSG00000198900, ENSG00000161011, ENSG00000188229, ENSG0000…	0.00668406	1.08787			GOTERM_BP	GO:0045765~regulation of angiogenesis	4	ENSG00000066056, ENSG00000010327, ENSG00000136110, ENSG00000137801,	0.0852474	3.62525
																	GOTERM_BP	GO:0051641~cellular localization	54	ENSG00000031823, ENSG00000113013, ENSG00000111052, ENSG00000146232, ENSG00000100906, ENSG00000100216, ENSG00000152700, ENSG00000173598, ENSG00000175582, ENSG00000111057, ENSG00000135775, ENSG00000100196, ENSG00000161011, ENSG00000146232, ENSG00000138069, ENSG00000188229, ENSG00000062725, ENSG00000100083, ENSG00000123240, ENSG00000068781, ENSG00000119335, ENSG00000172175, ENSG00000101350, ENSG0000…	0.0079418	1.39831			GOTERM_BP	GO:0016042~lipid catabolic process	9	ENSG00000187091, ENSG00000183044, ENSG00000170890, ENSG00000170835, ENSG00000079462, ENSG00000167910, ENSG00000197943, ENSG00000117592, ENSG00000112033,	0.0853945	1.91925
																	GOTERM_BP	GO:0022613~ribonucleoprotein complex biogenesis and assembly	20	ENSG00000100138, ENSG00000114784, ENSG00000166197, ENSG00000111361, ENSG00000082153, ENSG00000151247, ENSG00000100029, ENSG00000170515, ENSG00000136271, ENSG00000110321, ENSG00000124383, ENSG00000171824, ENSG00000100650, ENSG00000083520, ENSG00000119953, ENSG00000183751, ENSG00000117395, ENSG00000106263, ENSG00000183431, ENSG00000144028,	0.00926955	1.84567			GOTERM_BP	GO:0048468~cell development	63	ENSG00000184047, ENSG00000126803, ENSG00000077782, ENSG00000079482, ENSG00000184557, ENSG00000133318, ENSG00000183091, ENSG00000100453, ENSG00000125378, ENSG00000117560, ENSG00000180447, ENSG00000073060, ENSG00000111057, ENSG00000142405, ENSG00000106804, ENSG00000196975, ENSG00000176046, ENSG00000118308, ENSG00000112033, ENSG00000136297, ENSG00000108405, ENSG00000198785, ENSG00000115539, ENSG0000…	0.0864927	1.19264
																	GOTERM_BP	GO:0051649~establishment of cellular localization	53	ENSG00000031823, ENSG00000113013, ENSG00000111052, ENSG00000146232, ENSG00000100906, ENSG00000100216, ENSG00000152700, ENSG00000173598, ENSG00000175582, ENSG00000111057, ENSG00000135775, ENSG00000161011, ENSG00000146232, ENSG00000138069, ENSG00000188229, ENSG00000062725, ENSG00000100083, ENSG00000123240, ENSG00000068781, ENSG00000119335, ENSG00000172175, ENSG00000101350, ENSG00000100284, ENSG0000…	0.00979942	1.389			GOTERM_BP	GO:0033238~regulation of amine metabolic process	6	ENSG00000184557, ENSG00000142405, ENSG00000049130, ENSG00000125378, ENSG00000211899, ENSG00000160255,	0.0899719	2.41683
																	GOTERM_BP	GO:0009968~negative regulation of signal transduction	10	ENSG00000114737, ENSG00000184557, ENSG00000105568, ENSG00000171862, ENSG00000141232, ENSG00000163501, ENSG00000138835, ENSG00000115170, ENSG00000100906, ENSG00000023734,	0.00998907	2.62869			GOTERM_BP	GO:0006631~fatty acid metabolic process	16	ENSG00000164120, ENSG00000170835, ENSG00000163586, ENSG00000104823, ENSG00000115361, ENSG00000145384, ENSG00000019582, ENSG00000183044, ENSG00000167315, ENSG00000179148, ENSG00000133835, ENSG00000148344, ENSG00000121310, ENSG00000134716, ENSG00000138796, ENSG00000112033,	0.0911771	1.52642
																	GOTERM_BP	GO:0012501~programmed cell death	42	ENSG00000167085, ENSG00000170248, ENSG00000105993, ENSG00000184557, ENSG00000091164, ENSG00000113013, ENSG00000171862, ENSG00000171307, ENSG00000175197, ENSG00000170312, ENSG00000115317, ENSG00000115170, ENSG00000104881, ENSG00000100906, ENSG00000121380, ENSG00000138794, ENSG00000104205, ENSG00000111057, ENSG00000189403, ENSG00000198900, ENSG00000161011, ENSG00000188229, ENSG00000001084, ENSG0000…	0.0110852	1.45154			GOTERM_BP	GO:0008207~C21-steroid hormone metabolic process	3	ENSG00000073737, ENSG00000148926, ENSG00000099377,	0.0937914	5.43788
																	GOTERM_BP	GO:0000074~regulation of progression through cell cycle	34	ENSG00000116670, ENSG00000100138, ENSG00000163938, ENSG00000167085, ENSG00000136807, ENSG00000171862, ENSG00000175197, ENSG00000170312, ENSG00000154640, ENSG00000170515, ENSG00000137707, ENSG00000134371, ENSG00000101367, ENSG00000162063, ENSG00000130177, ENSG00000178950, ENSG00000154473, ENSG00000112715, ENSG00000100359, ENSG00000111653, ENSG00000099860, ENSG00000170836, ENSG00000142731, ENSG0000…	0.0122016	1.5203			GOTERM_BP	GO:0051047~positive regulation of secretion	3	ENSG00000173432, ENSG00000142405, ENSG00000162711,	0.0937914	5.43788
																	GOTERM_BP	GO:0006261~DNA-dependent DNA replication	10	ENSG00000115942, ENSG00000105568, ENSG00000164815, ENSG00000164104, ENSG00000062822, ENSG00000189403, ENSG00000132383, ENSG00000198900, ENSG00000163918, ENSG00000116062,	0.0122427	2.55137			day 21: OVER-EXPRESSED GENES
																	GOTERM_BP	GO:0006401~RNA catabolic process	7	ENSG00000205937, ENSG00000171824, ENSG00000066044, ENSG00000104889, ENSG00000110063, ENSG00000103342, ENSG00000131795,	0.0123949	3.37348			Category	Term	Count	Genes	PValue	Fold Enrichment
																	GOTERM_BP	GO:0051726~regulation of cell cycle	34	ENSG00000116670, ENSG00000100138, ENSG00000163938, ENSG00000167085, ENSG00000136807, ENSG00000171862, ENSG00000175197, ENSG00000170312, ENSG00000154640, ENSG00000170515, ENSG00000137707, ENSG00000134371, ENSG00000101367, ENSG00000162063, ENSG00000130177, ENSG00000178950, ENSG00000154473, ENSG00000112715, ENSG00000100359, ENSG00000111653, ENSG00000099860, ENSG00000170836, ENSG00000142731, ENSG0000…	0.013145	1.51251			GOTERM_BP	GO:0043632~modification-dependent macromolecule catabolic process	34	ENSG00000100519, ENSG00000154611, ENSG00000008018, ENSG00000134109, ENSG00000152484, ENSG00000100902, ENSG00000118939, ENSG00000129084, ENSG00000136930, ENSG00000100804, ENSG00000161011, ENSG00000041357, ENSG00000166233, ENSG00000164117, ENSG00000001084, ENSG00000106588, ENSG00000159377, ENSG00000154582, ENSG00000126067, ENSG00000008018, ENSG00000136930, ENSG00000100567, ENSG00000135108, ENSG0000…	5.00454e-08	2.63747
																	GOTERM_BP	GO:0006071~glycerol metabolic process	5	ENSG00000197763, ENSG00000197763, ENSG00000125772, ENSG00000197763, ENSG00000158555,	0.0135632	4.81926			GOTERM_BP	GO:0030163~protein catabolic process	40	ENSG00000100519, ENSG00000165916, ENSG00000154611, ENSG00000008018, ENSG00000152484, ENSG00000134109, ENSG00000087191, ENSG00000100902, ENSG00000118939, ENSG00000087245, ENSG00000129084, ENSG00000161057, ENSG00000136930, ENSG00000100804, ENSG00000161011, ENSG00000041357, ENSG00000164117, ENSG00000166233, ENSG00000001084, ENSG00000106588, ENSG00000159377, ENSG00000154582, ENSG00000188505, ENSG0000…	6.17722e-08	2.39367
																	GOTERM_BP	GO:0022402~cell cycle process	44	ENSG00000100138, ENSG00000116670, ENSG00000163938, ENSG00000011485, ENSG00000167085, ENSG00000136807, ENSG00000179051, ENSG00000166197, ENSG00000171862, ENSG00000175197, ENSG00000170312, ENSG00000154640, ENSG00000115170, ENSG00000170515, ENSG00000137707, ENSG00000134371, ENSG00000132383, ENSG00000101367, ENSG00000162063, ENSG00000130177, ENSG00000103342, ENSG00000178950, ENSG00000154473, ENSG0000…	0.0153799	1.40843			GOTERM_BP	GO:0044257~cellular protein catabolic process	34	ENSG00000100519, ENSG00000154611, ENSG00000008018, ENSG00000134109, ENSG00000152484, ENSG00000100902, ENSG00000118939, ENSG00000129084, ENSG00000136930, ENSG00000100804, ENSG00000161011, ENSG00000041357, ENSG00000166233, ENSG00000164117, ENSG00000001084, ENSG00000106588, ENSG00000159377, ENSG00000154582, ENSG00000126067, ENSG00000008018, ENSG00000136930, ENSG00000100567, ENSG00000135108, ENSG0000…	1.01158e-07	2.57392
																	GOTERM_BP	GO:0010467~gene expression	129	ENSG00000011485, ENSG00000165630, ENSG00000196428, ENSG00000039123, ENSG00000076108, ENSG00000136271, ENSG00000062370, ENSG00000154727, ENSG00000134371, ENSG00000008405, ENSG00000171824, ENSG00000075426, ENSG00000132463, ENSG00000143889, ENSG00000164104, ENSG00000083520, ENSG00000185246, ENSG00000189403, ENSG00000079999, ENSG00000161011, ENSG00000103342, ENSG00000079134, ENSG00000185591, ENSG0000…	0.0171354	1.17917			GOTERM_BP	GO:0045454~cell redox homeostasis	16	ENSG00000104687, ENSG00000143870, ENSG00000091164, ENSG00000175197, ENSG00000155660, ENSG00000167004, ENSG00000197763, ENSG00000077232, ENSG00000077232, ENSG00000100226, ENSG00000197763, ENSG00000213593, ENSG00000185624, ENSG00000197763, ENSG00000001084, ENSG00000023318,	7.61633e-06	3.4667
																	GOTERM_BP	GO:0006913~nucleocytoplasmic transport	13	ENSG00000183255, ENSG00000113013, ENSG00000141232, ENSG00000119335, ENSG00000146232, ENSG00000172175, ENSG00000100906, ENSG00000102753, ENSG00000123136, ENSG00000173598, ENSG00000069248, ENSG00000113569, ENSG00000146232,	0.0173314	2.08835			GOTERM_BP	GO:0006457~protein folding	35	ENSG00000059769, ENSG00000086619, ENSG00000077232, ENSG00000127445, ENSG00000173486, ENSG00000151835, ENSG00000084072, ENSG00000178401, ENSG00000171497, ENSG00000160404, ENSG00000137168, ENSG00000105254, ENSG00000109519, ENSG00000185624, ENSG00000100442, ENSG00000133265, ENSG00000128590, ENSG00000136731, ENSG00000143870, ENSG00000149257, ENSG00000149428, ENSG00000183291, ENSG00000205323, ENSG0000…	7.05999e-05	1.96356
																	GOTERM_BP	GO:0043412~biopolymer modification	86	ENSG00000102572, ENSG00000011485, ENSG00000184557, ENSG00000136807, ENSG00000119231, ENSG00000171862, ENSG00000171862, ENSG00000110651, ENSG00000113272, ENSG00000008405, ENSG00000104205, ENSG00000184007, ENSG00000174780, ENSG00000135775, ENSG00000158290, ENSG00000142731, ENSG00000108106, ENSG00000118515, ENSG00000130177, ENSG00000114737, ENSG00000105221, ENSG00000188191, ENSG00000118515, ENSG0000…	0.0193843	1.23718			GOTERM_BP	GO:0006399~tRNA metabolic process	16	ENSG00000100416, ENSG00000140105, ENSG00000134905, ENSG00000177192, ENSG00000196305, ENSG00000031698, ENSG00000031698, ENSG00000164022, ENSG00000213339, ENSG00000113272, ENSG00000134440, ENSG00000136628, ENSG00000196305, ENSG00000037897, ENSG00000134684, ENSG00000185418,	0.00219856	2.28487
																	GOTERM_BP	GO:0051169~nuclear transport	13	ENSG00000183255, ENSG00000113013, ENSG00000141232, ENSG00000119335, ENSG00000146232, ENSG00000172175, ENSG00000100906, ENSG00000102753, ENSG00000123136, ENSG00000173598, ENSG00000069248, ENSG00000113569, ENSG00000146232,	0.0199401	2.05038			GOTERM_BP	GO:0009100~glycoprotein metabolic process	18	ENSG00000118705, ENSG00000145901, ENSG00000104723, ENSG00000038002, ENSG00000156298, ENSG00000118705, ENSG00000115275, ENSG00000132581, ENSG00000136908, ENSG00000109586, ENSG00000120697, ENSG00000009830, ENSG00000135775, ENSG00000104522, ENSG00000151092, ENSG00000136731, ENSG00000023318, ENSG00000118705,	0.00821318	1.91697
																	GOTERM_BP	GO:0065003~macromolecular complex assembly	37	ENSG00000114784, ENSG00000136807, ENSG00000082153, ENSG00000151247, ENSG00000111052, ENSG00000072958, ENSG00000102753, ENSG00000074582, ENSG00000130640, ENSG00000100650, ENSG00000164104, ENSG00000189403, ENSG00000103274, ENSG00000183431, ENSG00000106263, ENSG00000100083, ENSG00000068781, ENSG00000111361, ENSG00000172175, ENSG00000103064, ENSG00000119335, ENSG00000182217, ENSG00000197822, ENSG0000…	0.0199495	1.4393			GOTERM_BP	GO:0043038~amino acid activation	11	ENSG00000134440, ENSG00000136628, ENSG00000140105, ENSG00000196305, ENSG00000134905, ENSG00000196305, ENSG00000031698, ENSG00000134684, ENSG00000185418, ENSG00000031698, ENSG00000164022,	0.0107773	2.38336
																	GOTERM_BP	GO:0019751~polyol metabolic process	5	ENSG00000197763, ENSG00000197763, ENSG00000125772, ENSG00000197763, ENSG00000158555,	0.0205843	4.33734			GOTERM_BP	GO:0006418~tRNA aminoacylation for protein translation	11	ENSG00000134440, ENSG00000136628, ENSG00000140105, ENSG00000196305, ENSG00000134905, ENSG00000196305, ENSG00000031698, ENSG00000134684, ENSG00000185418, ENSG00000031698, ENSG00000164022,	0.0107773	2.38336
																	GOTERM_BP	GO:0006464~protein modification process	83	ENSG00000102572, ENSG00000011485, ENSG00000184557, ENSG00000136807, ENSG00000119231, ENSG00000171862, ENSG00000171862, ENSG00000110651, ENSG00000008405, ENSG00000104205, ENSG00000184007, ENSG00000174780, ENSG00000135775, ENSG00000158290, ENSG00000142731, ENSG00000108106, ENSG00000118515, ENSG00000130177, ENSG00000114737, ENSG00000105221, ENSG00000188191, ENSG00000118515, ENSG00000170836, ENSG0000…	0.0213438	1.23924			GOTERM_BP	GO:0006310~DNA recombination	11	ENSG00000177889, ENSG00000174405, ENSG00000005156, ENSG00000175792, ENSG00000160957, ENSG00000175595, ENSG00000163104, ENSG00000189403, ENSG00000132383, ENSG00000079246, ENSG00000127922,	0.0139312	2.30391
																	GOTERM_BP	GO:0006915~apoptosis	40	ENSG00000167085, ENSG00000170248, ENSG00000105993, ENSG00000184557, ENSG00000091164, ENSG00000113013, ENSG00000171862, ENSG00000171307, ENSG00000175197, ENSG00000170312, ENSG00000115317, ENSG00000115170, ENSG00000104881, ENSG00000100906, ENSG00000121380, ENSG00000138794, ENSG00000104205, ENSG00000111057, ENSG00000189403, ENSG00000161011, ENSG00000188229, ENSG00000001084, ENSG00000023228, ENSG0000…	0.0234555	1.39914			GOTERM_BP	GO:0006260~DNA replication	19	ENSG00000106028, ENSG00000167085, ENSG00000005156, ENSG00000138346, ENSG00000062822, ENSG00000117748, ENSG00000130985, ENSG00000168496, ENSG00000076003, ENSG00000115942, ENSG00000174405, ENSG00000122512, ENSG00000189403, ENSG00000101003, ENSG00000073111, ENSG00000104889, ENSG00000132383, ENSG00000167325, ENSG00000116062,	0.0141979	1.78186
																	GOTERM_BP	GO:0006796~phosphate metabolic process	50	ENSG00000102572, ENSG00000011485, ENSG00000136807, ENSG00000184557, ENSG00000171862, ENSG00000171862, ENSG00000110651, ENSG00000104205, ENSG00000184007, ENSG00000174780, ENSG00000198900, ENSG00000142731, ENSG00000118515, ENSG00000188191, ENSG00000105221, ENSG00000118515, ENSG00000170836, ENSG00000067113, ENSG00000175354, ENSG00000105568, ENSG00000164951, ENSG00000100749, ENSG00000069956, ENSG0000…	0.0236605	1.33868			GOTERM_BP	GO:0006508~proteolysis	57	ENSG00000119231, ENSG00000115317, ENSG00000145194, ENSG00000152484, ENSG00000100902, ENSG00000196188, ENSG00000087245, ENSG00000129084, ENSG00000161057, ENSG00000011198, ENSG00000174483, ENSG00000161011, ENSG00000041357, ENSG00000106588, ENSG00000078618, ENSG00000126067, ENSG00000008018, ENSG00000135108, ENSG00000117984, ENSG00000118939, ENSG00000101557, ENSG00000185651, ENSG00000110344, ENSG0000…	0.0191154	1.31674
																	GOTERM_BP	GO:0006793~phosphorus metabolic process	50	ENSG00000102572, ENSG00000011485, ENSG00000136807, ENSG00000184557, ENSG00000171862, ENSG00000171862, ENSG00000110651, ENSG00000104205, ENSG00000184007, ENSG00000174780, ENSG00000198900, ENSG00000142731, ENSG00000118515, ENSG00000188191, ENSG00000105221, ENSG00000118515, ENSG00000170836, ENSG00000067113, ENSG00000175354, ENSG00000105568, ENSG00000164951, ENSG00000100749, ENSG00000069956, ENSG0000…	0.0236605	1.33868			GOTERM_BP	GO:0043413~biopolymer glycosylation	14	ENSG00000118705, ENSG00000104723, ENSG00000156298, ENSG00000118705, ENSG00000115275, ENSG00000132581, ENSG00000136908, ENSG00000109586, ENSG00000120697, ENSG00000009830, ENSG00000135775, ENSG00000104522, ENSG00000118705, ENSG00000136731,	0.0230524	1.91234
																	GOTERM_BP	GO:0044265~cellular macromolecule catabolic process	26	ENSG00000100519, ENSG00000066044, ENSG00000168291, ENSG00000205937, ENSG00000171824, ENSG00000114316, ENSG00000186591, ENSG00000104889, ENSG00000161011, ENSG00000103342, ENSG00000001084, ENSG00000126067, ENSG00000131482, ENSG00000111667, ENSG00000111716, ENSG00000131795, ENSG00000101557, ENSG00000079739, ENSG00000103194, ENSG00000142657, ENSG00000110063, ENSG00000131508, ENSG00000177479, ENSG0000…	0.0316159	1.5137			GOTERM_BP	GO:0006486~protein amino acid glycosylation	14	ENSG00000118705, ENSG00000104723, ENSG00000156298, ENSG00000118705, ENSG00000115275, ENSG00000132581, ENSG00000136908, ENSG00000109586, ENSG00000120697, ENSG00000009830, ENSG00000135775, ENSG00000104522, ENSG00000118705, ENSG00000136731,	0.0230524	1.91234
																	GOTERM_BP	GO:0001649~osteoblast differentiation	4	ENSG00000168036, ENSG00000141232, ENSG00000163501, ENSG00000125845,	0.0371244	4.95696			GOTERM_BP	GO:0016071~mRNA metabolic process	33	ENSG00000100138, ENSG00000136875, ENSG00000039123, ENSG00000139343, ENSG00000092208, ENSG00000109606, ENSG00000100836, ENSG00000170860, ENSG00000060688, ENSG00000205937, ENSG00000171824, ENSG00000084072, ENSG00000106355, ENSG00000132463, ENSG00000143889, ENSG00000110107, ENSG00000137168, ENSG00000033030, ENSG00000079134, ENSG00000167005, ENSG00000183570, ENSG00000160710, ENSG00000108883, ENSG0000…	0.0258062	1.43994
																	GOTERM_BP	GO:0006996~organelle organization and biogenesis	59	ENSG00000100138, ENSG00000105993, ENSG00000160957, ENSG00000109572, ENSG00000115317, ENSG00000076108, ENSG00000100216, ENSG00000136271, ENSG00000130640, ENSG00000149923, ENSG00000171824, ENSG00000164104, ENSG00000178104, ENSG00000189403, ENSG00000083520, ENSG00000135775, ENSG00000101367, ENSG00000188229, ENSG00000196923, ENSG00000123240, ENSG00000082397, ENSG00000119335, ENSG00000101350, ENSG0000…	0.0377702	1.26685			GOTERM_BP	GO:0009309~amine biosynthetic process	13	ENSG00000104904, ENSG00000135069, ENSG00000115758, ENSG00000059573, ENSG00000036473, ENSG00000031698, ENSG00000123505, ENSG00000104524, ENSG00000145293, ENSG00000065911, ENSG00000138381, ENSG00000092621, ENSG00000130707,	0.0261793	1.94486
																	GOTERM_BP	GO:0048754~branching morphogenesis of a tube	5	ENSG00000168036, ENSG00000163501, ENSG00000115170, ENSG00000125845, ENSG00000135744,	0.0402862	3.61445			GOTERM_BP	GO:0006396~RNA processing	40	ENSG00000100138, ENSG00000100416, ENSG00000136875, ENSG00000039123, ENSG00000139343, ENSG00000092208, ENSG00000109606, ENSG00000177192, ENSG00000170515, ENSG00000100836, ENSG00000170860, ENSG00000113272, ENSG00000213339, ENSG00000060688, ENSG00000205937, ENSG00000171824, ENSG00000084072, ENSG00000106355, ENSG00000132463, ENSG00000143889, ENSG00000110107, ENSG00000137168, ENSG00000037897, ENSG0000…	0.0282255	1.37342
																	GOTERM_BP	GO:0048468~cell development	56	ENSG00000184557, ENSG00000105993, ENSG00000170248, ENSG00000113013, ENSG00000204842, ENSG00000171862, ENSG00000115317, ENSG00000104881, ENSG00000100906, ENSG00000121380, ENSG00000104205, ENSG00000075426, ENSG00000111057, ENSG00000189403, ENSG00000198900, ENSG00000161011, ENSG00000188229, ENSG00000118515, ENSG00000112715, ENSG00000123240, ENSG00000111361, ENSG00000099860, ENSG00000172175, ENSG0000…	0.0423336	1.26836			GOTERM_BP	GO:0006520~amino acid metabolic process	31	ENSG00000135069, ENSG00000084774, ENSG00000110651, ENSG00000140105, ENSG00000134905, ENSG00000036473, ENSG00000164022, ENSG00000143889, ENSG00000138381, ENSG00000008311, ENSG00000196305, ENSG00000092621, ENSG00000001084, ENSG00000185418, ENSG00000023909, ENSG00000128272, ENSG00000103064, ENSG00000196305, ENSG00000059573, ENSG00000031698, ENSG00000031698, ENSG00000102743, ENSG00000104524, ENSG0000…	0.0332333	1.43224
																	GOTERM_BP	GO:0022607~cellular component assembly	37	ENSG00000114784, ENSG00000136807, ENSG00000082153, ENSG00000151247, ENSG00000111052, ENSG00000072958, ENSG00000102753, ENSG00000074582, ENSG00000130640, ENSG00000100650, ENSG00000164104, ENSG00000189403, ENSG00000103274, ENSG00000183431, ENSG00000106263, ENSG00000100083, ENSG00000068781, ENSG00000111361, ENSG00000172175, ENSG00000103064, ENSG00000119335, ENSG00000182217, ENSG00000197822, ENSG0000…	0.0455912	1.35427			GOTERM_BP	GO:0006281~DNA repair	22	ENSG00000177889, ENSG00000155229, ENSG00000005156, ENSG00000129484, ENSG00000160957, ENSG00000062822, ENSG00000168496, ENSG00000079246, ENSG00000127922, ENSG00000008405, ENSG00000174405, ENSG00000122512, ENSG00000175595, ENSG00000189403, ENSG00000110107, ENSG00000132383, ENSG00000158290, ENSG00000115392, ENSG00000100601, ENSG00000132207, ENSG00000124208, ENSG00000116062,	0.0397217	1.53594
																	GOTERM_BP	GO:0042254~ribosome biogenesis and assembly	10	ENSG00000124383, ENSG00000100138, ENSG00000171824, ENSG00000166197, ENSG00000083520, ENSG00000183751, ENSG00000117395, ENSG00000100029, ENSG00000170515, ENSG00000136271,	0.0520266	2.01737			GOTERM_BP	GO:0008652~amino acid biosynthetic process	10	ENSG00000145293, ENSG00000135069, ENSG00000065911, ENSG00000138381, ENSG00000092621, ENSG00000059573, ENSG00000031698, ENSG00000036473, ENSG00000104524, ENSG00000130707,	0.0463152	2.0269
																	GOTERM_BP	GO:0006402~mRNA catabolic process	5	ENSG00000205937, ENSG00000171824, ENSG00000110063, ENSG00000103342, ENSG00000131795,	0.053061	3.33641			GOTERM_BP	GO:0006644~phospholipid metabolic process	11	ENSG00000123739, ENSG00000119927, ENSG00000133731, ENSG00000171862, ENSG00000110651, ENSG00000185813, ENSG00000136908, ENSG00000167468, ENSG00000184381, ENSG00000088766, ENSG00000030582,	0.0674866	1.81888
																	GOTERM_BP	GO:0006626~protein targeting to mitochondrion	5	ENSG00000138297, ENSG00000104980, ENSG00000173726, ENSG00000100216, ENSG00000130204,	0.053061	3.33641			GOTERM_BP	GO:0007017~microtubule-based process	17	ENSG00000156970, ENSG00000137807, ENSG00000121083, ENSG00000167552, ENSG00000130640, ENSG00000149923, ENSG00000090889, ENSG00000099901, ENSG00000168589, ENSG00000077380, ENSG00000197102, ENSG00000089177, ENSG00000101367, ENSG00000175063, ENSG00000139116, ENSG00000188229, ENSG00000162236,	0.0703818	1.54808
																	GOTERM_BP	GO:0016072~rRNA metabolic process	8	ENSG00000124383, ENSG00000171824, ENSG00000166197, ENSG00000083520, ENSG00000155438, ENSG00000183751, ENSG00000170515, ENSG00000136271,	0.0577723	2.23863
																	GOTERM_BP	GO:0043067~regulation of programmed cell death	28	ENSG00000167085, ENSG00000184557, ENSG00000105993, ENSG00000113013, ENSG00000175197, ENSG00000171862, ENSG00000115317, ENSG00000170312, ENSG00000115170, ENSG00000121380, ENSG00000138794, ENSG00000104205, ENSG00000111057, ENSG00000189403, ENSG00000188229, ENSG00000001084, ENSG00000023909, ENSG00000112715, ENSG00000172175, ENSG00000135744, ENSG00000105568, ENSG00000119953, ENSG00000163501, ENSG0000…	0.0581726	1.40399
																	GOTERM_BP	GO:0009064~glutamine family amino acid metabolic process	6	ENSG00000023909, ENSG00000084774, ENSG00000135821, ENSG00000137563, ENSG00000059573, ENSG00000001084,	0.0585154	2.73937
																	GOTERM_BP	GO:0043069~negative regulation of programmed cell death	15	ENSG00000023909, ENSG00000112715, ENSG00000184557, ENSG00000113013, ENSG00000171862, ENSG00000170312, ENSG00000115170, ENSG00000172175, ENSG00000135744, ENSG00000104205, ENSG00000111057, ENSG00000189403, ENSG00000163501, ENSG00000001084, ENSG00000087191,	0.0585386	1.66821
																	GOTERM_BP	GO:0008152~metabolic process	331	ENSG00000123983, ENSG00000011485, ENSG00000066044, ENSG00000092529, ENSG00000165630, ENSG00000160957, ENSG00000136877, ENSG00000115317, ENSG00000137563, ENSG00000130640, ENSG00000062370, ENSG00000154727, ENSG00000134371, ENSG00000008405, ENSG00000171824, ENSG00000075426, ENSG00000184007, ENSG00000143889, ENSG00000189403, ENSG00000135775, ENSG00000079999, ENSG00000198900, ENSG00000161011, ENSG0000…	0.0593888	1.04831
																	GOTERM_BP	GO:0006468~protein amino acid phosphorylation	33	ENSG00000102572, ENSG00000072786, ENSG00000140992, ENSG00000136807, ENSG00000184557, ENSG00000170312, ENSG00000115170, ENSG00000110651, ENSG00000000457, ENSG00000177169, ENSG00000104205, ENSG00000174780, ENSG00000142731, ENSG00000167258, ENSG00000118515, ENSG00000178950, ENSG00000102572, ENSG00000188191, ENSG00000105221, ENSG00000118515, ENSG00000067992, ENSG00000142731, ENSG00000177606, ENSG0000…	0.0648571	1.34396
																	GOTERM_BP	GO:0010003~gastrulation (sensu Mammalia)	3	ENSG00000168036, ENSG00000115170, ENSG00000109814,	0.0676471	6.506
																	GOTERM_BP	GO:0048276~gastrulation (sensu Vertebrata)	3	ENSG00000168036, ENSG00000115170, ENSG00000109814,	0.0676471	6.506
																	GOTERM_BP	GO:0001702~gastrulation with mouth forming second	3	ENSG00000168036, ENSG00000115170, ENSG00000109814,	0.0676471	6.506
																	GOTERM_BP	GO:0006541~glutamine metabolic process	3	ENSG00000084774, ENSG00000135821, ENSG00000137563,	0.0676471	6.506
																	GOTERM_BP	GO:0006534~cysteine metabolic process	3	ENSG00000023909, ENSG00000160200, ENSG00000001084,	0.0676471	6.506
																	GOTERM_BP	GO:0001763~morphogenesis of a branching structure	5	ENSG00000168036, ENSG00000163501, ENSG00000115170, ENSG00000125845, ENSG00000135744,	0.0677685	3.0981
																	GOTERM_BP	GO:0006767~water-soluble vitamin metabolic process	7	ENSG00000173614, ENSG00000135002, ENSG00000173614, ENSG00000142657, ENSG00000136877, ENSG00000117448, ENSG00000001084,	0.069903	2.33549
																	GOTERM_BP	GO:0006350~transcription	76	ENSG00000011485, ENSG00000136807, ENSG00000135164, ENSG00000196428, ENSG00000104881, ENSG00000076108, ENSG00000167461, ENSG00000062370, ENSG00000154727, ENSG00000134371, ENSG00000008405, ENSG00000025293, ENSG00000075426, ENSG00000164104, ENSG00000189403, ENSG00000079999, ENSG00000161011, ENSG00000138069, ENSG00000185591, ENSG00000068781, ENSG00000154727, ENSG00000118263, ENSG00000104976, ENSG0000…	0.0734094	1.17938
																	GOTERM_BP	GO:0065004~protein-DNA complex assembly	10	ENSG00000136807, ENSG00000068781, ENSG00000068781, ENSG00000164104, ENSG00000189403, ENSG00000119335, ENSG00000182217, ENSG00000137947, ENSG00000182217, ENSG00000197265,	0.0748613	1.8858
																	GOTERM_BP	GO:0032507~maintenance of cellular protein localization	4	ENSG00000100196, ENSG00000146232, ENSG00000100906, ENSG00000146232,	0.0748662	3.85541
																	GOTERM_BP	GO:0045185~maintenance of protein localization	4	ENSG00000100196, ENSG00000146232, ENSG00000100906, ENSG00000146232,	0.0748662	3.85541
																	GOTERM_BP	GO:0051651~maintenance of cellular localization	4	ENSG00000100196, ENSG00000146232, ENSG00000100906, ENSG00000146232,	0.0748662	3.85541
																	GOTERM_BP	GO:0042981~regulation of apoptosis	27	ENSG00000167085, ENSG00000184557, ENSG00000105993, ENSG00000113013, ENSG00000175197, ENSG00000171862, ENSG00000115317, ENSG00000170312, ENSG00000115170, ENSG00000121380, ENSG00000138794, ENSG00000104205, ENSG00000111057, ENSG00000189403, ENSG00000188229, ENSG00000001084, ENSG00000023909, ENSG00000112715, ENSG00000172175, ENSG00000135744, ENSG00000105568, ENSG00000119953, ENSG00000163501, ENSG0000…	0.0802175	1.36969
																	GOTERM_BP	GO:0017038~protein import	9	ENSG00000183255, ENSG00000121680, ENSG00000141232, ENSG00000146232, ENSG00000102753, ENSG00000100906, ENSG00000146232, ENSG00000173726, ENSG00000100216,	0.0812451	1.9518
																	GOTERM_BP	GO:0032147~activation of protein kinase activity	5	ENSG00000114737, ENSG00000099860, ENSG00000172175, ENSG00000130222, ENSG00000067113,	0.0843453	2.89156
																	GOTERM_BP	GO:0048523~negative regulation of cellular process	50	ENSG00000184557, ENSG00000113013, ENSG00000171862, ENSG00000154640, ENSG00000146232, ENSG00000100906, ENSG00000134371, ENSG00000104205, ENSG00000111057, ENSG00000189403, ENSG00000146232, ENSG00000101367, ENSG00000114737, ENSG00000112715, ENSG00000100359, ENSG00000170836, ENSG00000138835, ENSG00000119335, ENSG00000172175, ENSG00000110002, ENSG00000067113, ENSG00000110321, ENSG00000135744, ENSG0000…	0.0867791	1.22871
																	GOTERM_BP	GO:0043285~biopolymer catabolic process	23	ENSG00000100519, ENSG00000066044, ENSG00000126067, ENSG00000131482, ENSG00000087191, ENSG00000111667, ENSG00000131795, ENSG00000171824, ENSG00000205937, ENSG00000101557, ENSG00000175595, ENSG00000114316, ENSG00000186591, ENSG00000103194, ENSG00000104889, ENSG00000161011, ENSG00000110063, ENSG00000103342, ENSG00000001084, ENSG00000131508, ENSG00000177479, ENSG00000126067, ENSG00000087191,	0.0869204	1.40505
																	GOTERM_BP	GO:0006281~DNA repair	16	ENSG00000160957, ENSG00000197299, ENSG00000062822, ENSG00000163918, ENSG00000168496, ENSG00000105486, ENSG00000008405, ENSG00000164104, ENSG00000175595, ENSG00000189403, ENSG00000132383, ENSG00000110107, ENSG00000130222, ENSG00000158290, ENSG00000115392, ENSG00000116062,	0.087413	1.54216
																	GOTERM_BP	GO:0006367~transcription initiation from RNA polymerase II promoter	4	ENSG00000136807, ENSG00000068781, ENSG00000068781, ENSG00000197265,	0.0981299	3.46987
																	GOTERM_BP	GO:0043066~negative regulation of apoptosis	14	ENSG00000023909, ENSG00000112715, ENSG00000184557, ENSG00000113013, ENSG00000171862, ENSG00000170312, ENSG00000115170, ENSG00000172175, ENSG00000135744, ENSG00000104205, ENSG00000111057, ENSG00000189403, ENSG00000163501, ENSG00000001084,	0.0985477	1.57721
																	GOTERM_BP	GO:0007050~cell cycle arrest	6	ENSG00000100359, ENSG00000111653, ENSG00000175197, ENSG00000170515, ENSG00000137707, ENSG00000110321,	0.0997739	2.36582
