# Supplementary material for: Liver transcriptome analysis in gilthead sea bream upon exposure to low temperature
Source: BMC Genomics. 2014 Sep 6;15(1):765. doi: 10.1186/1471-2164-15-765 (PMC4167152; doi:10.1186/1471-2164-15-765)
Supplement: Supplementary file 3 — Additional file 3: Gene set enrichment analysis (GSEA) of DEGs found between control and cold-exposed gilthead seabream at 0 h, 6 h, 24 h and 21 d. (XLS 36 KB) [file 12864_2014_6443_MOESM3_ESM.xls]

## Sheet: Foglio1
	UNFOLDED PROTEIN RESPONSE
	Sig. FDR<25%	Sig. pvalue<0.05	Sig. pvalue<0.01
0h	no	no	no
6h	no	no	no
24h	yes	no	no
21d	yes	yes	yes
	TRIGLYCERIDE BIOSYNTHESIS
	Sig. FDR<25%	Sig. pvalue<0.05	Sig. pvalue<0.01
0h	no	no	no
6h	no	no	no
24h	no	no	no
21d	yes	yes	yes
	V$CHOP_01
	Sig. FDR<25%	Sig. pvalue<0.05	Sig. pvalue<0.01
0h	no	no	no
6h	no	no	no
24h	yes	no	no
21d	yes	yes	yes
	MITOCHONDRIAL FATTY ACID BETA OXIDATION
	Sig. FDR<25%	Sig. pvalue<0.05	Sig. pvalue<0.01
0h	no	no	no
6h	no	no	no
24h	no	no	no
21d	yes	yes	yes
	V$NRF2_01
	Sig. FDR<25%	Sig. pvalue<0.05	Sig. pvalue<0.01
0h	no	no	no
6h	yes	yes	yes
24h	yes	yes	yes
21d	yes	yes	yes
	MITOCHONDRION ORGANIZATION AND BIOGENESIS
	Sig. FDR<25%	Sig. pvalue<0.05	Sig. pvalue<0.01
0h	yes	no	no
6h	yes	no	no
24h	yes	yes	yes
21d	yes	no	no
	TCA CYCLE AND RESPIRATORY ELECTRON TRANSPORT
	Sig. FDR<25%	Sig. pvalue<0.05	Sig. pvalue<0.01
0h	no	no	no
6h	yes	no	no
24h	yes	no	no
21d	yes	yes	yes
